# Supplementary material for: Asymmetric [3 + 2] photocycloadditions of cyclopropylamines with electron-rich and electron-neutral olefins
Source: Chem Sci. 2022 Mar 3;13(13):3787–95. doi: 10.1039/d1sc07044d (PMC8966714; doi:10.1039/d1sc07044d)
Supplement: SC-013-D1SC07044D-s002 [file SC-013-D1SC07044D-s002.cif]

# Electronic Supplementary Material (ESI) for Chemical Science.
# This journal is © The Royal Society of Chemistry 2022

####################################################################### 
# 
# This file contains crystal structure data downloaded from the 
# Cambridge Structural Database (CSD) hosted by the Cambridge 
# Crystallographic Data Centre (CCDC).
# 
# Full information about CCDC data access policies and citation 
# guidelines are available at http://www.ccdc.cam.ac.uk/access/V1 
# 
# Audit and citation data items may have been added by the CCDC. 
# Please retain this information to preserve the provenance of 
# this file and to allow appropriate attribution of the data. 
# 
#######################################################################

data_zgk27039
_database_code_depnum_ccdc_archive 'CCDC 2080352'
loop_
_audit_author_name
_audit_author_address
'Zhiyong Jiang'
;Henan Normal University
China
;
_audit_update_record             
;
2021-04-27 deposited with the CCDC.	2022-03-03 downloaded from the CCDC.
;
_audit_creation_date             2019-04-20
_audit_creation_method           
;
Olex2 1.2
(compiled 2018.05.29 svn.r3508 for OlexSys, GUI svn.r5506)
;
_shelx_SHELXL_version_number     2014/7
_chemical_name_common            ?
_chemical_name_systematic        ?
_chemical_formula_moiety         'C25 H21 F3 N2 O3 S'
_chemical_formula_sum            'C25 H21 F3 N2 O3 S'
_chemical_formula_weight         486.50
_chemical_melting_point          ?
_chemical_oxdiff_formula         C20H20N4O4F3S1
loop_
_atom_type_symbol
_atom_type_description
_atom_type_scat_dispersion_real
_atom_type_scat_dispersion_imag
_atom_type_scat_source
C C 0.0181 0.0091 'International Tables Vol C Tables 4.2.6.8 and 6.1.1.4'
H H 0.0000 0.0000 'International Tables Vol C Tables 4.2.6.8 and 6.1.1.4'
F F 0.0727 0.0534 'International Tables Vol C Tables 4.2.6.8 and 6.1.1.4'
N N 0.0311 0.0180 'International Tables Vol C Tables 4.2.6.8 and 6.1.1.4'
O O 0.0492 0.0322 'International Tables Vol C Tables 4.2.6.8 and 6.1.1.4'
S S 0.3331 0.5567 'International Tables Vol C Tables 4.2.6.8 and 6.1.1.4'

_shelx_space_group_comment       
;
The symmetry employed for this shelxl refinement is uniquely defined
by the following loop, which should always be used as a source of
symmetry information in preference to the above space-group names.
They are only intended as comments.
;
_space_group_crystal_system      monoclinic
_space_group_IT_number           14
_space_group_name_H-M_alt        'P 1 21/c 1'
_space_group_name_Hall           '-P 2ybc'
loop_
_space_group_symop_operation_xyz
'x, y, z'
'-x, y+1/2, -z+1/2'
'-x, -y, -z'
'x, -y-1/2, z-1/2'

_cell_length_a                   15.2479(2)
_cell_length_b                   19.58181(19)
_cell_length_c                   16.7407(3)
_cell_angle_alpha                90
_cell_angle_beta                 116.0951(19)
_cell_angle_gamma                90
_cell_volume                     4488.94(12)
_cell_formula_units_Z            8
_cell_measurement_reflns_used    12733
_cell_measurement_temperature    293(2)
_cell_measurement_theta_max      70.7330
_cell_measurement_theta_min      3.9340
_shelx_estimated_absorpt_T_max   0.842
_shelx_estimated_absorpt_T_min   0.776
_exptl_absorpt_coefficient_mu    1.779
_exptl_absorpt_correction_T_max  1.00000
_exptl_absorpt_correction_T_min  0.88415
_exptl_absorpt_correction_type   multi-scan
_exptl_absorpt_process_details   
;
CrysAlisPro, Agilent Technologies,
Version 1.171.37.35 (release 13-08-2014 CrysAlis171 .NET)
(compiled Aug 13 2014,18:06:01)
Empirical absorption correction using spherical harmonics,
 implemented in SCALE3 ABSPACK scaling algorithm.
;
_exptl_absorpt_special_details   ?
_exptl_crystal_colour            colourless
_exptl_crystal_colour_primary    colourless
_exptl_crystal_density_diffrn    1.440
_exptl_crystal_density_meas      ?
_exptl_crystal_density_method    ?
_exptl_crystal_description       prism
_exptl_crystal_F_000             2016
_exptl_crystal_size_max          0.15
_exptl_crystal_size_mid          0.12
_exptl_crystal_size_min          0.1
_exptl_transmission_factor_max   ?
_exptl_transmission_factor_min   ?
_diffrn_reflns_av_R_equivalents  0.0313
_diffrn_reflns_av_unetI/netI     0.0211
_diffrn_reflns_Laue_measured_fraction_full 1.000
_diffrn_reflns_Laue_measured_fraction_max 1.000
_diffrn_reflns_limit_h_max       18
_diffrn_reflns_limit_h_min       -13
_diffrn_reflns_limit_k_max       23
_diffrn_reflns_limit_k_min       -23
_diffrn_reflns_limit_l_max       20
_diffrn_reflns_limit_l_min       -19
_diffrn_reflns_number            36582
_diffrn_reflns_point_group_measured_fraction_full 1.000
_diffrn_reflns_point_group_measured_fraction_max 1.000
_diffrn_reflns_theta_full        67.079
_diffrn_reflns_theta_max         67.079
_diffrn_reflns_theta_min         3.707
_diffrn_ambient_temperature      293(2)
_diffrn_detector                 'CCD plate'
_diffrn_detector_area_resol_mean 16.2312
_diffrn_detector_type            Eos
_diffrn_measured_fraction_theta_full 1.000
_diffrn_measured_fraction_theta_max 1.000
_diffrn_measurement_details      
;
#__ type_ start__ end____ width___ exp.time_
  1 omega  -47.00  -18.00   0.5000    3.0000
omega____ theta____ kappa____ phi______ frames
    -      -33.5000   57.0000  150.0000 58

#__ type_ start__ end____ width___ exp.time_
  2 omega  -63.00  -15.00   0.5000    3.0000
omega____ theta____ kappa____ phi______ frames
    -      -33.5000  -57.0000    0.0000 96

#__ type_ start__ end____ width___ exp.time_
  3 omega  -41.00  -15.00   0.5000    3.0000
omega____ theta____ kappa____ phi______ frames
    -      -33.5000   57.0000  -30.0000 52

#__ type_ start__ end____ width___ exp.time_
  4 omega -104.00  -54.00   0.5000    3.0000
omega____ theta____ kappa____ phi______ frames
    -      -33.5000  -37.0000  -30.0000 100

#__ type_ start__ end____ width___ exp.time_
  5 omega    3.00   29.00   0.5000    3.0000
omega____ theta____ kappa____ phi______ frames
    -      -33.5000   57.0000  150.0000 52

#__ type_ start__ end____ width___ exp.time_
  6 omega  -26.00    0.00   0.5000    3.0000
omega____ theta____ kappa____ phi______ frames
    -      -33.5000   37.0000  -30.0000 52

#__ type_ start__ end____ width___ exp.time_
  7 omega -101.00  -75.00   0.5000    3.0000
omega____ theta____ kappa____ phi______ frames
    -      -33.5000  -57.0000    0.0000 52

#__ type_ start__ end____ width___ exp.time_
  8 omega   -1.00   29.00   0.5000    3.0000
omega____ theta____ kappa____ phi______ frames
    -       36.4734  -99.0000   60.0000 60

#__ type_ start__ end____ width___ exp.time_
  9 omega  -34.00   18.00   0.5000    3.0000
omega____ theta____ kappa____ phi______ frames
    -       36.4734  -37.0000  -60.0000 104

#__ type_ start__ end____ width___ exp.time_
 10 omega   57.00   82.00   0.5000    3.0000
omega____ theta____ kappa____ phi______ frames
    -       36.4734  178.0000    0.0000 50

#__ type_ start__ end____ width___ exp.time_
 11 omega   11.00   86.00   0.5000    3.0000
omega____ theta____ kappa____ phi______ frames
    -       36.4734   77.0000   60.0000 150

#__ type_ start__ end____ width___ exp.time_
 12 omega   63.00  101.00   0.5000    3.0000
omega____ theta____ kappa____ phi______ frames
    -       36.4734  178.0000  -90.0000 76

#__ type_ start__ end____ width___ exp.time_
 13 omega   41.00   66.00   0.5000    3.0000
omega____ theta____ kappa____ phi______ frames
    -       36.4734  -99.0000   60.0000 50

#__ type_ start__ end____ width___ exp.time_
 14 omega   26.00   57.00   0.5000    3.0000
omega____ theta____ kappa____ phi______ frames
    -       36.4734  -37.0000  -60.0000 62

#__ type_ start__ end____ width___ exp.time_
 15 omega   10.00   64.00   0.5000    3.0000
omega____ theta____ kappa____ phi______ frames
    -       36.4734   77.0000  -90.0000 108

#__ type_ start__ end____ width___ exp.time_
 16 omega   78.00  104.00   0.5000    3.0000
omega____ theta____ kappa____ phi______ frames
    -       36.4734   77.0000  -90.0000 52

#__ type_ start__ end____ width___ exp.time_
 17 omega    3.00   76.00   0.5000    3.0000
omega____ theta____ kappa____ phi______ frames
    -       36.4734  -99.0000   30.0000 146

#__ type_ start__ end____ width___ exp.time_
 18 omega   -4.00   29.00   0.5000    3.0000
omega____ theta____ kappa____ phi______ frames
    -       36.4734  -99.0000  120.0000 66

#__ type_ start__ end____ width___ exp.time_
 19 omega   59.00   85.00   0.5000    3.0000
omega____ theta____ kappa____ phi______ frames
    -       36.4734  178.0000 -150.0000 52

#__ type_ start__ end____ width___ exp.time_
 20 omega   41.00  107.00   0.5000    3.0000
omega____ theta____ kappa____ phi______ frames
    -       36.4734   37.0000  150.0000 132

#__ type_ start__ end____ width___ exp.time_
 21 omega   -1.00   24.00   0.5000    3.0000
omega____ theta____ kappa____ phi______ frames
    -       36.4734  -99.0000  -90.0000 50

#__ type_ start__ end____ width___ exp.time_
 22 omega   44.00   75.00   0.5000    3.0000
omega____ theta____ kappa____ phi______ frames
    -       36.4734  -99.0000  -90.0000 62

#__ type_ start__ end____ width___ exp.time_
 23 omega  -27.00   54.00   0.5000    3.0000
omega____ theta____ kappa____ phi______ frames
    -       36.4734  -57.0000 -150.0000 162

#__ type_ start__ end____ width___ exp.time_
 24 omega   90.00  115.00   0.5000   12.5000
omega____ theta____ kappa____ phi______ frames
    -      108.0000 -111.0000   90.0000 50

#__ type_ start__ end____ width___ exp.time_
 25 omega   40.00   91.00   0.5000   12.5000
omega____ theta____ kappa____ phi______ frames
    -      108.0000  -30.0000 -120.0000 102

#__ type_ start__ end____ width___ exp.time_
 26 omega   63.00  178.00   0.5000   12.5000
omega____ theta____ kappa____ phi______ frames
    -      108.0000   15.0000  -60.0000 230

#__ type_ start__ end____ width___ exp.time_
 27 omega   38.00   99.00   0.5000   12.5000
omega____ theta____ kappa____ phi______ frames
    -      108.0000  -45.0000   60.0000 122

#__ type_ start__ end____ width___ exp.time_
 28 omega   38.00   63.00   0.5000   12.5000
omega____ theta____ kappa____ phi______ frames
    -      108.0000  -30.0000   30.0000 50

#__ type_ start__ end____ width___ exp.time_
 29 omega   45.00  102.00   0.5000   12.5000
omega____ theta____ kappa____ phi______ frames
    -      108.0000  -94.0000  -30.0000 114

#__ type_ start__ end____ width___ exp.time_
 30 omega   88.00  128.00   0.5000   12.5000
omega____ theta____ kappa____ phi______ frames
    -      108.0000   45.0000   60.0000 80

#__ type_ start__ end____ width___ exp.time_
 31 omega   38.00  108.00   0.5000   12.5000
omega____ theta____ kappa____ phi______ frames
    -      108.0000  -94.0000 -120.0000 140

#__ type_ start__ end____ width___ exp.time_
 32 omega  116.00  173.00   0.5000   12.5000
omega____ theta____ kappa____ phi______ frames
    -      108.0000   45.0000  -30.0000 114

#__ type_ start__ end____ width___ exp.time_
 33 omega   76.00  113.00   0.5000   12.5000
omega____ theta____ kappa____ phi______ frames
    -      108.0000 -111.0000   30.0000 74

#__ type_ start__ end____ width___ exp.time_
 34 omega  137.00  166.00   0.5000   12.5000
omega____ theta____ kappa____ phi______ frames
    -      108.0000   61.0000   30.0000 58

#__ type_ start__ end____ width___ exp.time_
 35 omega   37.00   67.00   0.5000   12.5000
omega____ theta____ kappa____ phi______ frames
    -      108.0000 -111.0000   30.0000 60

#__ type_ start__ end____ width___ exp.time_
 36 omega   38.00   89.00   0.5000   12.5000
omega____ theta____ kappa____ phi______ frames
    -      108.0000  -45.0000  120.0000 102

#__ type_ start__ end____ width___ exp.time_
 37 omega   55.00   99.00   0.5000   12.5000
omega____ theta____ kappa____ phi______ frames
    -      108.0000  -45.0000  -30.0000 88

#__ type_ start__ end____ width___ exp.time_
 38 omega   84.00  141.00   0.5000   12.5000
omega____ theta____ kappa____ phi______ frames
    -      108.0000   15.0000  120.0000 114

#__ type_ start__ end____ width___ exp.time_
 39 omega   89.00  167.00   0.5000   12.5000
omega____ theta____ kappa____ phi______ frames
    -      108.0000   61.0000    0.0000 156

#__ type_ start__ end____ width___ exp.time_
 40 omega   42.00   87.00   0.5000   12.5000
omega____ theta____ kappa____ phi______ frames
    -      108.0000  -45.0000 -150.0000 90

#__ type_ start__ end____ width___ exp.time_
 41 omega   50.00  107.00   0.5000   12.5000
omega____ theta____ kappa____ phi______ frames
    -      108.0000  -94.0000  150.0000 114

#__ type_ start__ end____ width___ exp.time_
 42 omega   50.00   76.00   0.5000   12.5000
omega____ theta____ kappa____ phi______ frames
    -      108.0000  -45.0000    0.0000 52

#__ type_ start__ end____ width___ exp.time_
 43 omega   89.00  115.00   0.5000   12.5000
omega____ theta____ kappa____ phi______ frames
    -      108.0000   61.0000   30.0000 52

#__ type_ start__ end____ width___ exp.time_
 44 omega  137.00  174.00   0.5000   12.5000
omega____ theta____ kappa____ phi______ frames
    -      108.0000   45.0000   60.0000 74

#__ type_ start__ end____ width___ exp.time_
 45 omega  152.00  178.00   0.5000   12.5000
omega____ theta____ kappa____ phi______ frames
    -      108.0000   94.0000  -52.0000 52
;
_diffrn_measurement_device       'four-circle diffractometer'
_diffrn_measurement_device_type  'Xcalibur, Eos, Gemini'
_diffrn_measurement_method       '\w scans'
_diffrn_orient_matrix_UB_11      -0.0299069000
_diffrn_orient_matrix_UB_12      0.0224622000
_diffrn_orient_matrix_UB_13      -0.0967049000
_diffrn_orient_matrix_UB_21      -0.0357767000
_diffrn_orient_matrix_UB_22      0.0688791000
_diffrn_orient_matrix_UB_23      0.0191190000
_diffrn_orient_matrix_UB_31      0.1024031000
_diffrn_orient_matrix_UB_32      0.0306482000
_diffrn_orient_matrix_UB_33      0.0279666000
_diffrn_radiation_monochromator  graphite
_diffrn_radiation_probe          x-ray
_diffrn_radiation_type           CuK\a
_diffrn_radiation_wavelength     1.54184
_diffrn_source                   'Enhance (Cu) X-ray Source'
_reflns_Friedel_coverage         0.000
_reflns_Friedel_fraction_full    .
_reflns_Friedel_fraction_max     .
_reflns_number_gt                6721
_reflns_number_total             8004
_reflns_odcompleteness_completeness 99.95
_reflns_odcompleteness_iscentric 1
_reflns_odcompleteness_theta     66.97
_reflns_special_details          
;
 Reflections were merged by SHELXL according to the crystal
 class for the calculation of statistics and refinement.
 
 _reflns_Friedel_fraction is defined as the number of unique
 Friedel pairs measured divided by the number that would be
 possible theoretically, ignoring centric projections and
 systematic absences.
;
_reflns_threshold_expression     'I > 2\s(I)'
_computing_cell_refinement       
;
CrysAlisPro, Agilent Technologies,
Version 1.171.37.35 (release 13-08-2014 CrysAlis171 .NET)
(compiled Aug 13 2014,18:06:01)
;
_computing_data_collection       
;
CrysAlisPro, Agilent Technologies,
Version 1.171.37.35 (release 13-08-2014 CrysAlis171 .NET)
(compiled Aug 13 2014,18:06:01)
;
_computing_data_reduction        
;
CrysAlisPro, Agilent Technologies,
Version 1.171.37.35 (release 13-08-2014 CrysAlis171 .NET)
(compiled Aug 13 2014,18:06:01)
;
_computing_molecular_graphics    'Olex2 (Dolomanov et al., 2009)'
_computing_publication_material  'Olex2 (Dolomanov et al., 2009)'
_computing_structure_refinement  'ShelXL (Sheldrick, 2015)'
_computing_structure_solution    'ShelXS (Sheldrick, 2008)'
_refine_diff_density_max         0.341
_refine_diff_density_min         -0.313
_refine_diff_density_rms         0.055
_refine_ls_extinction_coef       .
_refine_ls_extinction_method     none
_refine_ls_goodness_of_fit_ref   1.039
_refine_ls_hydrogen_treatment    constr
_refine_ls_matrix_type           full
_refine_ls_number_parameters     613
_refine_ls_number_reflns         8004
_refine_ls_number_restraints     0
_refine_ls_R_factor_all          0.0557
_refine_ls_R_factor_gt           0.0474
_refine_ls_restrained_S_all      1.039
_refine_ls_shift/su_max          0.001
_refine_ls_shift/su_mean         0.000
_refine_ls_structure_factor_coef Fsqd
_refine_ls_weighting_details     
'w=1/[\s^2^(Fo^2^)+(0.0783P)^2^+1.2056P] where P=(Fo^2^+2Fc^2^)/3'
_refine_ls_weighting_scheme      calc
_refine_ls_wR_factor_gt          0.1294
_refine_ls_wR_factor_ref         0.1377
_refine_special_details          ?
_olex2_refinement_description    
;
1. Fixed Uiso
 At 1.2 times of:
  All C(H) groups, All C(H,H) groups, All N(H) groups
2.a Ternary CH refined with riding coordinates:
 C12(H12), C12'(H12')
2.b Secondary CH2 refined with riding coordinates:
 C9(H9A,H9B), C10(H10A,H10B), C11(H11A,H11B), C9'(H9'A,H9'B), C10'(H10C,H10D),
 C11'(H11C,H11D)
2.c Aromatic/amide H refined with riding coordinates:
 C3(H3), C4(H4), C5(H5), C6(H6), C14(H14), C15(H15), C16(H16), C17(H17),
 C18(H18), C20(H20), C21(H21), C23(H23), C24(H24), N2(H2), C3'(H3'), C4'(H4'),
 C5'(H5'), C6'(H6'), C14'(H14'), C15'(H15'), C16'(H16'), C17'(H17'), C18'(H18'),
  C20'(H20'), C21'(H21'), C23'(H23'), C24'(H24'), N2'(H2')
;
_atom_sites_solution_hydrogens   geom
_atom_sites_solution_primary     direct
_atom_sites_solution_secondary   ?
loop_
_atom_site_label
_atom_site_type_symbol
_atom_site_fract_x
_atom_site_fract_y
_atom_site_fract_z
_atom_site_U_iso_or_equiv
_atom_site_adp_type
_atom_site_occupancy
_atom_site_site_symmetry_order
_atom_site_calc_flag
_atom_site_refinement_flags_posn
_atom_site_refinement_flags_adp
_atom_site_refinement_flags_occupancy
_atom_site_disorder_assembly
_atom_site_disorder_group
C1 C 0.04917(15) 0.69554(10) 0.27394(14) 0.0449(4) Uani 1 1 d . . . . .
C2 C 0.07503(15) 0.71427(10) 0.36653(14) 0.0449(4) Uani 1 1 d . . . . .
C3 C 0.15050(18) 0.75597(11) 0.42232(17) 0.0562(5) Uani 1 1 d . . . . .
H3 H 0.1948 0.7744 0.4039 0.067 Uiso 1 1 calc R . . . .
C4 C 0.1580(2) 0.76925(12) 0.50573(18) 0.0656(6) Uani 1 1 d . . . . .
H4 H 0.2080 0.7970 0.5446 0.079 Uiso 1 1 calc R . . . .
C5 C 0.0914(2) 0.74141(13) 0.53196(18) 0.0685(7) Uani 1 1 d . . . . .
H5 H 0.0975 0.7508 0.5886 0.082 Uiso 1 1 calc R . . . .
C6 C 0.0161(2) 0.70001(12) 0.47611(17) 0.0615(6) Uani 1 1 d . . . . .
H6 H -0.0285 0.6821 0.4945 0.074 Uiso 1 1 calc R . . . .
C7 C 0.00832(16) 0.68567(10) 0.39208(15) 0.0472(5) Uani 1 1 d . . . . .
C8 C -0.06591(15) 0.64237(10) 0.31890(14) 0.0461(4) Uani 1 1 d . . . . .
C9 C -0.17148(17) 0.65902(13) 0.30173(18) 0.0617(6) Uani 1 1 d . . . . .
H9A H -0.1753 0.7045 0.3230 0.074 Uiso 1 1 calc R . . . .
H9B H -0.2151 0.6566 0.2387 0.074 Uiso 1 1 calc R . . . .
C10 C -0.1982(2) 0.60497(17) 0.3532(2) 0.0804(8) Uani 1 1 d . . . . .
H10A H -0.2128 0.6266 0.3981 0.097 Uiso 1 1 calc R . . . .
H10B H -0.2554 0.5797 0.3131 0.097 Uiso 1 1 calc R . . . .
C11 C -0.1121(2) 0.55716(13) 0.39673(18) 0.0645(6) Uani 1 1 d . . . . .
H11A H -0.1339 0.5104 0.3949 0.077 Uiso 1 1 calc R . . . .
H11B H -0.0723 0.5700 0.4582 0.077 Uiso 1 1 calc R . . . .
C12 C -0.05476(15) 0.56520(10) 0.34166(15) 0.0482(5) Uani 1 1 d . . . . .
H12 H -0.0898 0.5399 0.2860 0.058 Uiso 1 1 calc R . . . .
C13 C 0.07644(17) 0.47773(11) 0.37675(14) 0.0499(5) Uani 1 1 d . . . . .
C14 C 0.17469(19) 0.46612(13) 0.40053(17) 0.0634(6) Uani 1 1 d . . . . .
H14 H 0.2179 0.5028 0.4169 0.076 Uiso 1 1 calc R . . . .
C15 C 0.2091(3) 0.40105(16) 0.4002(2) 0.0866(9) Uani 1 1 d . . . . .
H15 H 0.2753 0.3942 0.4173 0.104 Uiso 1 1 calc R . . . .
C16 C 0.1467(3) 0.34652(15) 0.3749(2) 0.0919(10) Uani 1 1 d . . . . .
H16 H 0.1700 0.3027 0.3745 0.110 Uiso 1 1 calc R . . . .
C17 C 0.0494(3) 0.35724(13) 0.3502(2) 0.0790(8) Uani 1 1 d . . . . .
H17 H 0.0067 0.3203 0.3323 0.095 Uiso 1 1 calc R . . . .
C18 C 0.0136(2) 0.42195(12) 0.35120(16) 0.0619(6) Uani 1 1 d . . . . .
H18 H -0.0526 0.4282 0.3348 0.074 Uiso 1 1 calc R . . . .
C19 C -0.01781(15) 0.56201(11) 0.13491(13) 0.0467(4) Uani 1 1 d . . . . .
C20 C 0.05890(19) 0.57767(13) 0.1156(2) 0.0663(7) Uani 1 1 d . . . . .
H20 H 0.0700 0.6225 0.1042 0.080 Uiso 1 1 calc R . . . .
C21 C 0.11873(19) 0.52601(14) 0.1134(2) 0.0748(8) Uani 1 1 d . . . . .
H21 H 0.1707 0.5359 0.1004 0.090 Uiso 1 1 calc R . . . .
C22 C 0.10206(18) 0.45936(13) 0.13037(16) 0.0603(6) Uani 1 1 d . . . . .
C23 C 0.0233(2) 0.44398(13) 0.14594(18) 0.0666(6) Uani 1 1 d . . . . .
H23 H 0.0111 0.3989 0.1555 0.080 Uiso 1 1 calc R . . . .
C24 C -0.03782(19) 0.49528(12) 0.14742(16) 0.0596(6) Uani 1 1 d . . . . .
H24 H -0.0921 0.4850 0.1568 0.072 Uiso 1 1 calc R . . . .
C25 C 0.1724(2) 0.40455(18) 0.1345(2) 0.0843(9) Uani 1 1 d . . . . .
F1 F 0.20897(17) 0.41506(12) 0.07602(16) 0.1157(7) Uani 1 1 d . . . . .
F2 F 0.13415(18) 0.34402(10) 0.11614(18) 0.1242(8) Uani 1 1 d . . . . .
F3 F 0.24883(17) 0.40296(16) 0.21210(16) 0.1564(13) Uani 1 1 d . . . . .
N1 N -0.03857(12) 0.65843(9) 0.24474(11) 0.0456(4) Uani 1 1 d . . . . .
N2 N 0.04547(14) 0.54416(9) 0.37943(14) 0.0585(5) Uani 1 1 d . . . . .
H2 H 0.0894 0.5747 0.4055 0.070 Uiso 1 1 calc R . . . .
O1 O 0.09233(11) 0.70840(8) 0.23023(10) 0.0554(4) Uani 1 1 d . . . . .
O2 O -0.09424(13) 0.68236(9) 0.08400(11) 0.0640(4) Uani 1 1 d . . . . .
O3 O -0.18286(11) 0.59857(9) 0.13120(12) 0.0643(4) Uani 1 1 d . . . . .
S1 S -0.09364(4) 0.62834(3) 0.14069(3) 0.04865(15) Uani 1 1 d . . . . .
C1' C 0.54461(15) 0.68566(10) 0.23574(15) 0.0467(5) Uani 1 1 d . . . . .
C2' C 0.56851(15) 0.71357(10) 0.32417(15) 0.0484(5) Uani 1 1 d . . . . .
C3' C 0.64274(18) 0.75887(12) 0.37310(18) 0.0627(6) Uani 1 1 d . . . . .
H3' H 0.6862 0.7743 0.3518 0.075 Uiso 1 1 calc R . . . .
C4' C 0.6502(2) 0.78036(14) 0.45418(19) 0.0721(7) Uani 1 1 d . . . . .
H4' H 0.6996 0.8105 0.4887 0.087 Uiso 1 1 calc R . . . .
C5' C 0.5843(2) 0.75712(13) 0.48430(18) 0.0685(7) Uani 1 1 d . . . . .
H5' H 0.5899 0.7723 0.5390 0.082 Uiso 1 1 calc R . . . .
C6' C 0.51041(19) 0.71198(12) 0.43523(16) 0.0594(6) Uani 1 1 d . . . . .
H6' H 0.4664 0.6972 0.4562 0.071 Uiso 1 1 calc R . . . .
C7' C 0.50324(15) 0.68926(10) 0.35416(14) 0.0453(4) Uani 1 1 d . . . . .
C8' C 0.42990(14) 0.64097(10) 0.28702(13) 0.0427(4) Uani 1 1 d . . . . .
C9' C 0.32355(15) 0.66050(11) 0.26430(16) 0.0529(5) Uani 1 1 d . . . . .
H9'A H 0.3172 0.7095 0.2684 0.063 Uiso 1 1 calc R . . . .
H9'B H 0.2796 0.6457 0.2047 0.063 Uiso 1 1 calc R . . . .
C10' C 0.30115(19) 0.62315(15) 0.33392(18) 0.0679(7) Uani 1 1 d . . . . .
H10C H 0.2988 0.6554 0.3769 0.081 Uiso 1 1 calc R . . . .
H10D H 0.2385 0.6002 0.3054 0.081 Uiso 1 1 calc R . . . .
C11' C 0.38298(17) 0.57092(13) 0.38029(16) 0.0578(5) Uani 1 1 d . . . . .
H11C H 0.3561 0.5267 0.3838 0.069 Uiso 1 1 calc R . . . .
H11D H 0.4264 0.5859 0.4400 0.069 Uiso 1 1 calc R . . . .
C12' C 0.43739(14) 0.56705(10) 0.32197(14) 0.0448(4) Uani 1 1 d . . . . .
H12' H 0.3992 0.5377 0.2710 0.054 Uiso 1 1 calc R . . . .
C13' C 0.55794(16) 0.47255(10) 0.37434(13) 0.0470(5) Uani 1 1 d . . . . .
C14' C 0.48646(18) 0.42267(11) 0.35537(16) 0.0567(5) Uani 1 1 d . . . . .
H14' H 0.4213 0.4352 0.3350 0.068 Uiso 1 1 calc R . . . .
C15' C 0.5125(2) 0.35430(12) 0.36686(18) 0.0706(7) Uani 1 1 d . . . . .
H15' H 0.4641 0.3213 0.3530 0.085 Uiso 1 1 calc R . . . .
C16' C 0.6073(3) 0.33458(13) 0.3980(2) 0.0823(9) Uani 1 1 d . . . . .
H16' H 0.6238 0.2885 0.4065 0.099 Uiso 1 1 calc R . . . .
C17' C 0.6785(2) 0.38329(14) 0.4167(2) 0.0768(8) Uani 1 1 d . . . . .
H17' H 0.7434 0.3700 0.4377 0.092 Uiso 1 1 calc R . . . .
C18' C 0.65442(18) 0.45207(12) 0.40460(16) 0.0595(6) Uani 1 1 d . . . . .
H18' H 0.7031 0.4846 0.4168 0.071 Uiso 1 1 calc R . . . .
C19' C 0.49293(16) 0.53943(11) 0.12490(14) 0.0483(5) Uani 1 1 d . . . . .
C20' C 0.57120(19) 0.55321(12) 0.10645(19) 0.0632(6) Uani 1 1 d . . . . .
H20' H 0.5780 0.5959 0.0856 0.076 Uiso 1 1 calc R . . . .
C21' C 0.63869(19) 0.50250(13) 0.1196(2) 0.0673(7) Uani 1 1 d . . . . .
H21' H 0.6916 0.5109 0.1073 0.081 Uiso 1 1 calc R . . . .
C22' C 0.62817(16) 0.43922(12) 0.15089(16) 0.0557(5) Uani 1 1 d . . . . .
C23' C 0.54727(18) 0.42527(12) 0.16522(17) 0.0585(6) Uani 1 1 d . . . . .
H23' H 0.5389 0.3820 0.1838 0.070 Uiso 1 1 calc R . . . .
C24' C 0.47942(17) 0.47538(11) 0.15203(15) 0.0537(5) Uani 1 1 d . . . . .
H24' H 0.4247 0.4663 0.1613 0.064 Uiso 1 1 calc R . . . .
C25' C 0.7064(2) 0.38620(15) 0.1737(2) 0.0711(7) Uani 1 1 d . . . . .
F1' F 0.76399(16) 0.38542(16) 0.26043(15) 0.1394(10) Uani 1 1 d . . . . .
F2' F 0.76481(14) 0.39752(9) 0.13511(17) 0.1057(7) Uani 1 1 d . . . . .
F3' F 0.67250(13) 0.32411(8) 0.15020(14) 0.0891(5) Uani 1 1 d . . . . .
N1' N 0.45889(12) 0.64707(8) 0.21215(11) 0.0442(4) Uani 1 1 d . . . . .
N2' N 0.53579(13) 0.54186(9) 0.36175(13) 0.0517(4) Uani 1 1 d . . . . .
H2' H 0.5830 0.5708 0.3785 0.062 Uiso 1 1 calc R . . . .
O1' O 0.58784(12) 0.69352(8) 0.19081(12) 0.0592(4) Uani 1 1 d . . . . .
O2' O 0.40579(14) 0.65229(9) 0.04864(11) 0.0677(5) Uani 1 1 d . . . . .
O3' O 0.32234(11) 0.57475(9) 0.10933(11) 0.0611(4) Uani 1 1 d . . . . .
S1' S 0.40938(4) 0.60557(3) 0.11497(3) 0.04946(15) Uani 1 1 d . . . . .

loop_
_atom_site_aniso_label
_atom_site_aniso_U_11
_atom_site_aniso_U_22
_atom_site_aniso_U_33
_atom_site_aniso_U_23
_atom_site_aniso_U_13
_atom_site_aniso_U_12
C1 0.0473(11) 0.0388(9) 0.0527(11) 0.0085(8) 0.0258(9) 0.0037(8)
C2 0.0503(11) 0.0369(9) 0.0517(11) 0.0032(8) 0.0264(9) 0.0026(8)
C3 0.0614(13) 0.0427(11) 0.0679(14) -0.0033(10) 0.0315(11) -0.0061(9)
C4 0.0761(16) 0.0519(13) 0.0668(15) -0.0167(11) 0.0295(13) -0.0086(11)
C5 0.0931(19) 0.0578(14) 0.0619(15) -0.0164(12) 0.0409(14) -0.0019(13)
C6 0.0802(16) 0.0565(13) 0.0649(14) -0.0091(11) 0.0476(13) -0.0053(12)
C7 0.0545(12) 0.0386(10) 0.0561(12) 0.0001(9) 0.0312(10) 0.0039(8)
C8 0.0495(11) 0.0464(10) 0.0512(11) 0.0024(9) 0.0303(9) 0.0004(8)
C9 0.0530(13) 0.0681(14) 0.0759(16) 0.0017(12) 0.0394(12) 0.0037(11)
C10 0.0684(17) 0.096(2) 0.100(2) 0.0117(17) 0.0577(17) -0.0023(15)
C11 0.0767(16) 0.0647(14) 0.0643(15) 0.0021(12) 0.0421(13) -0.0156(12)
C12 0.0496(11) 0.0460(11) 0.0515(11) 0.0004(9) 0.0245(9) -0.0076(9)
C13 0.0616(13) 0.0421(10) 0.0456(11) 0.0051(8) 0.0231(10) -0.0026(9)
C14 0.0659(15) 0.0534(13) 0.0688(15) 0.0041(11) 0.0278(12) -0.0003(11)
C15 0.088(2) 0.0708(18) 0.104(2) 0.0109(17) 0.0449(19) 0.0204(16)
C16 0.128(3) 0.0519(15) 0.105(2) 0.0071(15) 0.059(2) 0.0173(17)
C17 0.121(3) 0.0442(13) 0.0759(18) -0.0036(12) 0.0474(18) -0.0167(15)
C18 0.0770(16) 0.0496(12) 0.0598(14) -0.0003(10) 0.0306(12) -0.0117(11)
C19 0.0477(11) 0.0494(11) 0.0427(10) -0.0037(8) 0.0198(9) -0.0033(9)
C20 0.0677(15) 0.0537(13) 0.0923(19) -0.0126(12) 0.0488(14) -0.0146(11)
C21 0.0571(14) 0.0717(16) 0.107(2) -0.0298(16) 0.0466(15) -0.0157(12)
C22 0.0571(13) 0.0614(14) 0.0529(13) -0.0181(11) 0.0155(10) 0.0011(11)
C23 0.0890(18) 0.0529(13) 0.0662(15) -0.0003(11) 0.0417(14) 0.0004(12)
C24 0.0723(15) 0.0535(12) 0.0656(14) -0.0044(11) 0.0417(12) -0.0085(11)
C25 0.0748(18) 0.093(2) 0.0725(18) -0.0253(16) 0.0209(15) 0.0190(16)
F1 0.1178(16) 0.1169(16) 0.1330(18) -0.0308(14) 0.0739(15) 0.0210(13)
F2 0.1303(18) 0.0703(12) 0.176(2) -0.0210(13) 0.0714(17) 0.0177(12)
F3 0.1098(17) 0.203(3) 0.0975(16) -0.0415(17) -0.0080(13) 0.0837(18)
N1 0.0453(9) 0.0489(9) 0.0467(9) 0.0030(7) 0.0241(7) -0.0010(7)
N2 0.0542(11) 0.0409(9) 0.0734(13) -0.0026(9) 0.0218(9) -0.0067(8)
O1 0.0581(9) 0.0616(9) 0.0558(9) 0.0083(7) 0.0336(7) -0.0057(7)
O2 0.0750(11) 0.0611(10) 0.0499(9) 0.0123(7) 0.0220(8) 0.0080(8)
O3 0.0443(8) 0.0782(11) 0.0658(10) -0.0048(8) 0.0200(7) -0.0041(7)
S1 0.0449(3) 0.0529(3) 0.0456(3) 0.0033(2) 0.0174(2) 0.0013(2)
C1' 0.0492(11) 0.0368(9) 0.0586(12) 0.0050(9) 0.0278(10) 0.0027(8)
C2' 0.0477(11) 0.0387(10) 0.0590(12) -0.0016(9) 0.0236(10) 0.0008(8)
C3' 0.0557(13) 0.0526(13) 0.0785(17) -0.0086(12) 0.0284(12) -0.0098(10)
C4' 0.0668(15) 0.0594(14) 0.0758(17) -0.0175(13) 0.0183(13) -0.0119(12)
C5' 0.0812(17) 0.0611(14) 0.0561(14) -0.0137(11) 0.0237(13) -0.0031(13)
C6' 0.0689(15) 0.0562(13) 0.0571(13) -0.0041(10) 0.0314(12) -0.0018(11)
C7' 0.0473(11) 0.0370(9) 0.0506(11) 0.0009(8) 0.0206(9) 0.0037(8)
C8' 0.0456(10) 0.0405(10) 0.0448(10) 0.0006(8) 0.0224(9) 0.0010(8)
C9' 0.0476(11) 0.0510(11) 0.0611(13) 0.0013(10) 0.0249(10) 0.0070(9)
C10' 0.0559(14) 0.0904(19) 0.0662(15) 0.0065(13) 0.0348(12) 0.0082(13)
C11' 0.0595(13) 0.0618(13) 0.0611(14) 0.0062(11) 0.0348(11) -0.0040(11)
C12' 0.0441(10) 0.0409(10) 0.0500(11) 0.0019(8) 0.0212(9) -0.0023(8)
C13' 0.0547(12) 0.0408(10) 0.0444(11) 0.0045(8) 0.0206(9) 0.0002(9)
C14' 0.0639(14) 0.0474(11) 0.0551(13) 0.0035(10) 0.0227(11) -0.0058(10)
C15' 0.096(2) 0.0444(12) 0.0675(16) 0.0002(11) 0.0322(15) -0.0120(13)
C16' 0.112(2) 0.0429(13) 0.0827(19) 0.0094(13) 0.0344(18) 0.0147(14)
C17' 0.0822(19) 0.0580(15) 0.0826(19) 0.0106(13) 0.0293(15) 0.0206(14)
C18' 0.0603(13) 0.0522(12) 0.0625(14) 0.0070(10) 0.0238(11) 0.0052(10)
C19' 0.0542(12) 0.0463(11) 0.0483(11) -0.0082(9) 0.0261(10) -0.0046(9)
C20' 0.0761(16) 0.0466(12) 0.0853(17) -0.0078(11) 0.0523(14) -0.0097(11)
C21' 0.0645(15) 0.0577(13) 0.099(2) -0.0217(13) 0.0531(15) -0.0160(11)
C22' 0.0513(12) 0.0524(12) 0.0621(13) -0.0163(10) 0.0239(10) -0.0064(10)
C23' 0.0642(14) 0.0475(11) 0.0688(15) -0.0021(10) 0.0339(12) -0.0030(10)
C24' 0.0564(12) 0.0522(12) 0.0605(13) -0.0040(10) 0.0330(11) -0.0055(10)
C25' 0.0566(14) 0.0721(16) 0.0797(18) -0.0189(14) 0.0254(13) -0.0022(12)
F1' 0.0925(14) 0.193(3) 0.0930(15) -0.0300(15) 0.0042(11) 0.0567(15)
F2' 0.0890(12) 0.0746(11) 0.186(2) -0.0169(12) 0.0899(15) 0.0017(9)
F3' 0.0870(11) 0.0547(8) 0.1291(15) 0.0039(9) 0.0506(11) 0.0088(8)
N1' 0.0503(9) 0.0393(8) 0.0461(9) 0.0007(7) 0.0242(8) -0.0003(7)
N2' 0.0451(9) 0.0382(8) 0.0672(11) 0.0040(8) 0.0204(8) -0.0027(7)
O1' 0.0660(10) 0.0540(9) 0.0718(10) 0.0010(8) 0.0433(9) -0.0055(7)
O2' 0.0852(12) 0.0671(10) 0.0493(9) 0.0089(8) 0.0282(8) 0.0081(9)
O3' 0.0484(8) 0.0686(10) 0.0619(10) -0.0111(8) 0.0203(7) -0.0043(7)
S1' 0.0518(3) 0.0499(3) 0.0455(3) -0.0004(2) 0.0203(2) 0.0015(2)

_geom_special_details            
;
 All esds (except the esd in the dihedral angle between two l.s. planes)
 are estimated using the full covariance matrix.  The cell esds are taken
 into account individually in the estimation of esds in distances, angles
 and torsion angles; correlations between esds in cell parameters are only
 used when they are defined by crystal symmetry.  An approximate (isotropic)
 treatment of cell esds is used for estimating esds involving l.s. planes.
;
loop_
_geom_bond_atom_site_label_1
_geom_bond_atom_site_label_2
_geom_bond_distance
_geom_bond_site_symmetry_2
_geom_bond_publ_flag
C1 C2 1.468(3) . ?
C1 N1 1.408(3) . ?
C1 O1 1.206(2) . ?
C2 C3 1.385(3) . ?
C2 C7 1.383(3) . ?
C3 H3 0.9300 . ?
C3 C4 1.375(4) . ?
C4 H4 0.9300 . ?
C4 C5 1.383(4) . ?
C5 H5 0.9300 . ?
C5 C6 1.380(4) . ?
C6 H6 0.9300 . ?
C6 C7 1.387(3) . ?
C7 C8 1.510(3) . ?
C8 C9 1.540(3) . ?
C8 C12 1.549(3) . ?
C8 N1 1.506(2) . ?
C9 H9A 0.9700 . ?
C9 H9B 0.9700 . ?
C9 C10 1.529(4) . ?
C10 H10A 0.9700 . ?
C10 H10B 0.9700 . ?
C10 C11 1.513(4) . ?
C11 H11A 0.9700 . ?
C11 H11B 0.9700 . ?
C11 C12 1.532(3) . ?
C12 H12 0.9800 . ?
C12 N2 1.434(3) . ?
C13 C14 1.389(3) . ?
C13 C18 1.391(3) . ?
C13 N2 1.391(3) . ?
C14 H14 0.9300 . ?
C14 C15 1.379(4) . ?
C15 H15 0.9300 . ?
C15 C16 1.368(5) . ?
C16 H16 0.9300 . ?
C16 C17 1.369(5) . ?
C17 H17 0.9300 . ?
C17 C18 1.383(4) . ?
C18 H18 0.9300 . ?
C19 C20 1.378(3) . ?
C19 C24 1.379(3) . ?
C19 S1 1.770(2) . ?
C20 H20 0.9300 . ?
C20 C21 1.373(4) . ?
C21 H21 0.9300 . ?
C21 C22 1.383(4) . ?
C22 C23 1.369(4) . ?
C22 C25 1.497(4) . ?
C23 H23 0.9300 . ?
C23 C24 1.378(4) . ?
C24 H24 0.9300 . ?
C25 F1 1.339(4) . ?
C25 F2 1.297(4) . ?
C25 F3 1.309(4) . ?
N1 S1 1.6733(18) . ?
N2 H2 0.8600 . ?
O2 S1 1.4184(17) . ?
O3 S1 1.4233(17) . ?
C1' C2' 1.466(3) . ?
C1' N1' 1.408(3) . ?
C1' O1' 1.208(3) . ?
C2' C3' 1.387(3) . ?
C2' C7' 1.381(3) . ?
C3' H3' 0.9300 . ?
C3' C4' 1.377(4) . ?
C4' H4' 0.9300 . ?
C4' C5' 1.385(4) . ?
C5' H5' 0.9300 . ?
C5' C6' 1.383(4) . ?
C6' H6' 0.9300 . ?
C6' C7' 1.386(3) . ?
C7' C8' 1.517(3) . ?
C8' C9' 1.542(3) . ?
C8' C12' 1.547(3) . ?
C8' N1' 1.506(2) . ?
C9' H9'A 0.9700 . ?
C9' H9'B 0.9700 . ?
C9' C10' 1.536(3) . ?
C10' H10C 0.9700 . ?
C10' H10D 0.9700 . ?
C10' C11' 1.534(4) . ?
C11' H11C 0.9700 . ?
C11' H11D 0.9700 . ?
C11' C12' 1.536(3) . ?
C12' H12' 0.9800 . ?
C12' N2' 1.435(3) . ?
C13' C14' 1.392(3) . ?
C13' C18' 1.388(3) . ?
C13' N2' 1.392(3) . ?
C14' H14' 0.9300 . ?
C14' C15' 1.385(3) . ?
C15' H15' 0.9300 . ?
C15' C16' 1.359(4) . ?
C16' H16' 0.9300 . ?
C16' C17' 1.374(4) . ?
C17' H17' 0.9300 . ?
C17' C18' 1.387(3) . ?
C18' H18' 0.9300 . ?
C19' C20' 1.385(3) . ?
C19' C24' 1.380(3) . ?
C19' S1' 1.772(2) . ?
C20' H20' 0.9300 . ?
C20' C21' 1.376(4) . ?
C21' H21' 0.9300 . ?
C21' C22' 1.382(4) . ?
C22' C23' 1.383(3) . ?
C22' C25' 1.499(4) . ?
C23' H23' 0.9300 . ?
C23' C24' 1.372(3) . ?
C24' H24' 0.9300 . ?
C25' F1' 1.325(4) . ?
C25' F2' 1.329(3) . ?
C25' F3' 1.312(3) . ?
N1' S1' 1.6723(17) . ?
N2' H2' 0.8600 . ?
O2' S1' 1.4211(17) . ?
O3' S1' 1.4229(17) . ?

loop_
_geom_angle_atom_site_label_1
_geom_angle_atom_site_label_2
_geom_angle_atom_site_label_3
_geom_angle
_geom_angle_site_symmetry_1
_geom_angle_site_symmetry_3
_geom_angle_publ_flag
N1 C1 C2 105.57(16) . . ?
O1 C1 C2 128.6(2) . . ?
O1 C1 N1 125.9(2) . . ?
C3 C2 C1 128.09(19) . . ?
C7 C2 C1 109.44(18) . . ?
C7 C2 C3 122.4(2) . . ?
C2 C3 H3 121.0 . . ?
C4 C3 C2 118.0(2) . . ?
C4 C3 H3 121.0 . . ?
C3 C4 H4 119.9 . . ?
C3 C4 C5 120.2(2) . . ?
C5 C4 H4 119.9 . . ?
C4 C5 H5 119.2 . . ?
C6 C5 C4 121.6(2) . . ?
C6 C5 H5 119.2 . . ?
C5 C6 H6 120.6 . . ?
C5 C6 C7 118.7(2) . . ?
C7 C6 H6 120.6 . . ?
C2 C7 C6 119.0(2) . . ?
C2 C7 C8 111.54(18) . . ?
C6 C7 C8 129.5(2) . . ?
C7 C8 C9 112.41(18) . . ?
C7 C8 C12 112.71(17) . . ?
C9 C8 C12 104.19(17) . . ?
N1 C8 C7 99.84(16) . . ?
N1 C8 C9 116.57(18) . . ?
N1 C8 C12 111.48(16) . . ?
C8 C9 H9A 110.7 . . ?
C8 C9 H9B 110.7 . . ?
H9A C9 H9B 108.8 . . ?
C10 C9 C8 105.3(2) . . ?
C10 C9 H9A 110.7 . . ?
C10 C9 H9B 110.7 . . ?
C9 C10 H10A 110.1 . . ?
C9 C10 H10B 110.1 . . ?
H10A C10 H10B 108.4 . . ?
C11 C10 C9 108.0(2) . . ?
C11 C10 H10A 110.1 . . ?
C11 C10 H10B 110.1 . . ?
C10 C11 H11A 110.8 . . ?
C10 C11 H11B 110.8 . . ?
C10 C11 C12 104.5(2) . . ?
H11A C11 H11B 108.9 . . ?
C12 C11 H11A 110.8 . . ?
C12 C11 H11B 110.8 . . ?
C8 C12 H12 107.7 . . ?
C11 C12 C8 102.61(17) . . ?
C11 C12 H12 107.7 . . ?
N2 C12 C8 111.67(16) . . ?
N2 C12 C11 119.0(2) . . ?
N2 C12 H12 107.7 . . ?
C14 C13 C18 118.0(2) . . ?
C14 C13 N2 118.8(2) . . ?
C18 C13 N2 123.1(2) . . ?
C13 C14 H14 119.5 . . ?
C15 C14 C13 121.0(3) . . ?
C15 C14 H14 119.5 . . ?
C14 C15 H15 119.7 . . ?
C16 C15 C14 120.6(3) . . ?
C16 C15 H15 119.7 . . ?
C15 C16 H16 120.4 . . ?
C15 C16 C17 119.2(3) . . ?
C17 C16 H16 120.4 . . ?
C16 C17 H17 119.4 . . ?
C16 C17 C18 121.2(3) . . ?
C18 C17 H17 119.4 . . ?
C13 C18 H18 120.0 . . ?
C17 C18 C13 120.1(3) . . ?
C17 C18 H18 120.0 . . ?
C20 C19 C24 120.9(2) . . ?
C20 C19 S1 119.47(17) . . ?
C24 C19 S1 119.58(17) . . ?
C19 C20 H20 120.5 . . ?
C21 C20 C19 119.0(2) . . ?
C21 C20 H20 120.5 . . ?
C20 C21 H21 119.8 . . ?
C20 C21 C22 120.4(2) . . ?
C22 C21 H21 119.8 . . ?
C21 C22 C25 119.6(3) . . ?
C23 C22 C21 120.2(2) . . ?
C23 C22 C25 120.2(3) . . ?
C22 C23 H23 120.0 . . ?
C22 C23 C24 120.0(2) . . ?
C24 C23 H23 120.0 . . ?
C19 C24 H24 120.3 . . ?
C23 C24 C19 119.4(2) . . ?
C23 C24 H24 120.3 . . ?
F1 C25 C22 112.1(3) . . ?
F2 C25 C22 113.9(3) . . ?
F2 C25 F1 104.8(2) . . ?
F2 C25 F3 109.0(3) . . ?
F3 C25 C22 111.7(2) . . ?
F3 C25 F1 104.7(3) . . ?
C1 N1 C8 112.77(16) . . ?
C1 N1 S1 120.55(14) . . ?
C8 N1 S1 126.18(14) . . ?
C12 N2 H2 117.8 . . ?
C13 N2 C12 124.45(19) . . ?
C13 N2 H2 117.8 . . ?
N1 S1 C19 105.94(9) . . ?
O2 S1 C19 108.83(10) . . ?
O2 S1 N1 106.65(10) . . ?
O2 S1 O3 120.41(11) . . ?
O3 S1 C19 107.99(10) . . ?
O3 S1 N1 106.12(9) . . ?
N1' C1' C2' 105.73(17) . . ?
O1' C1' C2' 128.3(2) . . ?
O1' C1' N1' 126.0(2) . . ?
C3' C2' C1' 127.6(2) . . ?
C7' C2' C1' 109.87(18) . . ?
C7' C2' C3' 122.5(2) . . ?
C2' C3' H3' 121.0 . . ?
C4' C3' C2' 118.0(2) . . ?
C4' C3' H3' 121.0 . . ?
C3' C4' H4' 120.0 . . ?
C3' C4' C5' 120.0(2) . . ?
C5' C4' H4' 120.0 . . ?
C4' C5' H5' 119.1 . . ?
C6' C5' C4' 121.7(2) . . ?
C6' C5' H5' 119.1 . . ?
C5' C6' H6' 120.7 . . ?
C5' C6' C7' 118.7(2) . . ?
C7' C6' H6' 120.7 . . ?
C2' C7' C6' 119.1(2) . . ?
C2' C7' C8' 111.07(18) . . ?
C6' C7' C8' 129.8(2) . . ?
C7' C8' C9' 112.38(17) . . ?
C7' C8' C12' 113.29(16) . . ?
C9' C8' C12' 102.71(16) . . ?
N1' C8' C7' 100.17(15) . . ?
N1' C8' C9' 115.90(17) . . ?
N1' C8' C12' 112.90(15) . . ?
C8' C9' H9'A 110.8 . . ?
C8' C9' H9'B 110.8 . . ?
H9'A C9' H9'B 108.9 . . ?
C10' C9' C8' 104.80(18) . . ?
C10' C9' H9'A 110.8 . . ?
C10' C9' H9'B 110.8 . . ?
C9' C10' H10C 110.2 . . ?
C9' C10' H10D 110.2 . . ?
H10C C10' H10D 108.5 . . ?
C11' C10' C9' 107.37(18) . . ?
C11' C10' H10C 110.2 . . ?
C11' C10' H10D 110.2 . . ?
C10' C11' H11C 110.8 . . ?
C10' C11' H11D 110.8 . . ?
C10' C11' C12' 104.93(18) . . ?
H11C C11' H11D 108.8 . . ?
C12' C11' H11C 110.8 . . ?
C12' C11' H11D 110.8 . . ?
C8' C12' H12' 107.6 . . ?
C11' C12' C8' 102.92(16) . . ?
C11' C12' H12' 107.6 . . ?
N2' C12' C8' 112.67(16) . . ?
N2' C12' C11' 117.96(18) . . ?
N2' C12' H12' 107.6 . . ?
C18' C13' C14' 118.6(2) . . ?
C18' C13' N2' 119.0(2) . . ?
N2' C13' C14' 122.4(2) . . ?
C13' C14' H14' 120.0 . . ?
C15' C14' C13' 119.9(2) . . ?
C15' C14' H14' 120.0 . . ?
C14' C15' H15' 119.4 . . ?
C16' C15' C14' 121.3(3) . . ?
C16' C15' H15' 119.4 . . ?
C15' C16' H16' 120.3 . . ?
C15' C16' C17' 119.4(2) . . ?
C17' C16' H16' 120.3 . . ?
C16' C17' H17' 119.7 . . ?
C16' C17' C18' 120.6(3) . . ?
C18' C17' H17' 119.7 . . ?
C13' C18' H18' 119.9 . . ?
C17' C18' C13' 120.2(2) . . ?
C17' C18' H18' 119.9 . . ?
C20' C19' S1' 119.42(17) . . ?
C24' C19' C20' 121.2(2) . . ?
C24' C19' S1' 119.33(17) . . ?
C19' C20' H20' 120.6 . . ?
C21' C20' C19' 118.8(2) . . ?
C21' C20' H20' 120.6 . . ?
C20' C21' H21' 119.9 . . ?
C20' C21' C22' 120.3(2) . . ?
C22' C21' H21' 119.9 . . ?
C21' C22' C23' 120.3(2) . . ?
C21' C22' C25' 120.4(2) . . ?
C23' C22' C25' 119.3(2) . . ?
C22' C23' H23' 120.1 . . ?
C24' C23' C22' 119.9(2) . . ?
C24' C23' H23' 120.1 . . ?
C19' C24' H24' 120.3 . . ?
C23' C24' C19' 119.5(2) . . ?
C23' C24' H24' 120.3 . . ?
F1' C25' C22' 110.9(2) . . ?
F1' C25' F2' 105.8(3) . . ?
F2' C25' C22' 112.9(3) . . ?
F3' C25' C22' 113.7(2) . . ?
F3' C25' F1' 107.6(3) . . ?
F3' C25' F2' 105.5(2) . . ?
C1' N1' C8' 112.67(16) . . ?
C1' N1' S1' 119.99(14) . . ?
C8' N1' S1' 126.80(13) . . ?
C12' N2' H2' 118.7 . . ?
C13' N2' C12' 122.68(17) . . ?
C13' N2' H2' 118.7 . . ?
N1' S1' C19' 105.40(9) . . ?
O2' S1' C19' 108.83(11) . . ?
O2' S1' N1' 107.05(10) . . ?
O2' S1' O3' 120.46(11) . . ?
O3' S1' C19' 107.90(10) . . ?
O3' S1' N1' 106.22(9) . . ?

loop_
_geom_torsion_atom_site_label_1
_geom_torsion_atom_site_label_2
_geom_torsion_atom_site_label_3
_geom_torsion_atom_site_label_4
_geom_torsion
_geom_torsion_site_symmetry_1
_geom_torsion_site_symmetry_2
_geom_torsion_site_symmetry_3
_geom_torsion_site_symmetry_4
_geom_torsion_publ_flag
C1 C2 C3 C4 176.7(2) . . . . ?
C1 C2 C7 C6 -176.6(2) . . . . ?
C1 C2 C7 C8 2.5(2) . . . . ?
C1 N1 S1 C19 69.81(17) . . . . ?
C1 N1 S1 O2 -46.02(18) . . . . ?
C1 N1 S1 O3 -175.55(15) . . . . ?
C2 C1 N1 C8 -8.4(2) . . . . ?
C2 C1 N1 S1 179.23(13) . . . . ?
C2 C3 C4 C5 -0.1(4) . . . . ?
C2 C7 C8 C9 -131.22(19) . . . . ?
C2 C7 C8 C12 111.40(19) . . . . ?
C2 C7 C8 N1 -7.0(2) . . . . ?
C3 C2 C7 C6 1.0(3) . . . . ?
C3 C2 C7 C8 -179.83(19) . . . . ?
C3 C4 C5 C6 -0.1(4) . . . . ?
C4 C5 C6 C7 0.7(4) . . . . ?
C5 C6 C7 C2 -1.2(3) . . . . ?
C5 C6 C7 C8 179.9(2) . . . . ?
C6 C7 C8 C9 47.8(3) . . . . ?
C6 C7 C8 C12 -69.6(3) . . . . ?
C6 C7 C8 N1 172.0(2) . . . . ?
C7 C2 C3 C4 -0.4(3) . . . . ?
C7 C8 C9 C10 -97.8(2) . . . . ?
C7 C8 C12 C11 84.1(2) . . . . ?
C7 C8 C12 N2 -44.4(2) . . . . ?
C7 C8 N1 C1 9.4(2) . . . . ?
C7 C8 N1 S1 -178.74(14) . . . . ?
C8 C9 C10 C11 -1.6(3) . . . . ?
C8 C12 N2 C13 -155.5(2) . . . . ?
C8 N1 S1 C19 -101.45(17) . . . . ?
C8 N1 S1 O2 142.72(17) . . . . ?
C8 N1 S1 O3 13.19(19) . . . . ?
C9 C8 C12 C11 -38.0(2) . . . . ?
C9 C8 C12 N2 -166.59(19) . . . . ?
C9 C8 N1 C1 130.7(2) . . . . ?
C9 C8 N1 S1 -57.4(2) . . . . ?
C9 C10 C11 C12 -22.3(3) . . . . ?
C10 C11 C12 C8 37.0(3) . . . . ?
C10 C11 C12 N2 160.8(2) . . . . ?
C11 C12 N2 C13 85.3(3) . . . . ?
C12 C8 C9 C10 24.5(3) . . . . ?
C12 C8 N1 C1 -109.87(19) . . . . ?
C12 C8 N1 S1 62.0(2) . . . . ?
C13 C14 C15 C16 1.1(5) . . . . ?
C14 C13 C18 C17 0.1(4) . . . . ?
C14 C13 N2 C12 168.0(2) . . . . ?
C14 C15 C16 C17 -0.3(5) . . . . ?
C15 C16 C17 C18 -0.6(5) . . . . ?
C16 C17 C18 C13 0.7(4) . . . . ?
C18 C13 C14 C15 -1.0(4) . . . . ?
C18 C13 N2 C12 -11.9(4) . . . . ?
C19 C20 C21 C22 0.0(4) . . . . ?
C20 C19 C24 C23 4.0(4) . . . . ?
C20 C19 S1 N1 -86.0(2) . . . . ?
C20 C19 S1 O2 28.3(2) . . . . ?
C20 C19 S1 O3 160.6(2) . . . . ?
C20 C21 C22 C23 2.7(4) . . . . ?
C20 C21 C22 C25 -175.4(3) . . . . ?
C21 C22 C23 C24 -2.0(4) . . . . ?
C21 C22 C25 F1 -35.7(4) . . . . ?
C21 C22 C25 F2 -154.5(3) . . . . ?
C21 C22 C25 F3 81.5(4) . . . . ?
C22 C23 C24 C19 -1.3(4) . . . . ?
C23 C22 C25 F1 146.2(3) . . . . ?
C23 C22 C25 F2 27.4(4) . . . . ?
C23 C22 C25 F3 -96.6(4) . . . . ?
C24 C19 C20 C21 -3.3(4) . . . . ?
C24 C19 S1 N1 95.71(19) . . . . ?
C24 C19 S1 O2 -149.95(19) . . . . ?
C24 C19 S1 O3 -17.6(2) . . . . ?
C25 C22 C23 C24 176.0(2) . . . . ?
N1 C1 C2 C3 -173.9(2) . . . . ?
N1 C1 C2 C7 3.5(2) . . . . ?
N1 C8 C9 C10 147.8(2) . . . . ?
N1 C8 C12 C11 -164.56(18) . . . . ?
N1 C8 C12 N2 66.9(2) . . . . ?
N2 C13 C14 C15 179.0(3) . . . . ?
N2 C13 C18 C17 -179.9(2) . . . . ?
O1 C1 C2 C3 6.1(4) . . . . ?
O1 C1 C2 C7 -176.5(2) . . . . ?
O1 C1 N1 C8 171.59(19) . . . . ?
O1 C1 N1 S1 -0.8(3) . . . . ?
S1 C19 C20 C21 178.4(2) . . . . ?
S1 C19 C24 C23 -177.77(19) . . . . ?
C1' C2' C3' C4' 177.9(2) . . . . ?
C1' C2' C7' C6' -177.16(19) . . . . ?
C1' C2' C7' C8' 1.0(2) . . . . ?
C1' N1' S1' C19' 68.42(16) . . . . ?
C1' N1' S1' O2' -47.34(18) . . . . ?
C1' N1' S1' O3' -177.25(15) . . . . ?
C2' C1' N1' C8' -6.8(2) . . . . ?
C2' C1' N1' S1' -178.93(13) . . . . ?
C2' C3' C4' C5' -0.5(4) . . . . ?
C2' C7' C8' C9' -128.36(19) . . . . ?
C2' C7' C8' C12' 115.77(19) . . . . ?
C2' C7' C8' N1' -4.7(2) . . . . ?
C3' C2' C7' C6' 1.5(3) . . . . ?
C3' C2' C7' C8' 179.7(2) . . . . ?
C3' C4' C5' C6' 0.5(4) . . . . ?
C4' C5' C6' C7' 0.5(4) . . . . ?
C5' C6' C7' C2' -1.5(3) . . . . ?
C5' C6' C7' C8' -179.3(2) . . . . ?
C6' C7' C8' C9' 49.6(3) . . . . ?
C6' C7' C8' C12' -66.3(3) . . . . ?
C6' C7' C8' N1' 173.2(2) . . . . ?
C7' C2' C3' C4' -0.5(4) . . . . ?
C7' C8' C9' C10' -88.4(2) . . . . ?
C7' C8' C12' C11' 79.6(2) . . . . ?
C7' C8' C12' N2' -48.5(2) . . . . ?
C7' C8' N1' C1' 7.1(2) . . . . ?
C7' C8' N1' S1' 178.57(13) . . . . ?
C8' C9' C10' C11' -12.9(3) . . . . ?
C8' C12' N2' C13' -160.99(19) . . . . ?
C8' N1' S1' C19' -102.49(17) . . . . ?
C8' N1' S1' O2' 141.74(16) . . . . ?
C8' N1' S1' O3' 11.84(19) . . . . ?
C9' C8' C12' C11' -41.9(2) . . . . ?
C9' C8' C12' N2' -169.97(18) . . . . ?
C9' C8' N1' C1' 128.23(18) . . . . ?
C9' C8' N1' S1' -60.3(2) . . . . ?
C9' C10' C11' C12' -13.1(3) . . . . ?
C10' C11' C12' C8' 33.9(2) . . . . ?
C10' C11' C12' N2' 158.6(2) . . . . ?
C11' C12' N2' C13' 79.3(3) . . . . ?
C12' C8' C9' C10' 33.7(2) . . . . ?
C12' C8' N1' C1' -113.69(18) . . . . ?
C12' C8' N1' S1' 57.8(2) . . . . ?
C13' C14' C15' C16' 1.1(4) . . . . ?
C14' C13' C18' C17' -0.9(4) . . . . ?
C14' C13' N2' C12' -4.9(3) . . . . ?
C14' C15' C16' C17' -1.3(5) . . . . ?
C15' C16' C17' C18' 0.4(5) . . . . ?
C16' C17' C18' C13' 0.8(4) . . . . ?
C18' C13' C14' C15' 0.0(3) . . . . ?
C18' C13' N2' C12' 173.3(2) . . . . ?
C19' C20' C21' C22' -0.2(4) . . . . ?
C20' C19' C24' C23' 3.2(4) . . . . ?
C20' C19' S1' N1' -85.0(2) . . . . ?
C20' C19' S1' O2' 29.5(2) . . . . ?
C20' C19' S1' O3' 161.79(19) . . . . ?
C20' C21' C22' C23' 3.1(4) . . . . ?
C20' C21' C22' C25' -174.0(2) . . . . ?
C21' C22' C23' C24' -2.9(4) . . . . ?
C21' C22' C25' F1' 98.1(3) . . . . ?
C21' C22' C25' F2' -20.4(4) . . . . ?
C21' C22' C25' F3' -140.6(3) . . . . ?
C22' C23' C24' C19' -0.3(4) . . . . ?
C23' C22' C25' F1' -79.0(3) . . . . ?
C23' C22' C25' F2' 162.5(2) . . . . ?
C23' C22' C25' F3' 42.3(4) . . . . ?
C24' C19' C20' C21' -3.0(4) . . . . ?
C24' C19' S1' N1' 94.11(19) . . . . ?
C24' C19' S1' O2' -151.36(18) . . . . ?
C24' C19' S1' O3' -19.1(2) . . . . ?
C25' C22' C23' C24' 174.3(2) . . . . ?
N1' C1' C2' C3' -175.1(2) . . . . ?
N1' C1' C2' C7' 3.5(2) . . . . ?
N1' C8' C9' C10' 157.27(19) . . . . ?
N1' C8' C12' C11' -167.42(17) . . . . ?
N1' C8' C12' N2' 64.5(2) . . . . ?
N2' C13' C14' C15' 178.2(2) . . . . ?
N2' C13' C18' C17' -179.2(2) . . . . ?
O1' C1' C2' C3' 4.6(4) . . . . ?
O1' C1' C2' C7' -176.8(2) . . . . ?
O1' C1' N1' C8' 173.46(19) . . . . ?
O1' C1' N1' S1' 1.3(3) . . . . ?
S1' C19' C20' C21' 176.1(2) . . . . ?
S1' C19' C24' C23' -175.89(18) . . . . ?

loop_
_refln_index_h
_refln_index_k
_refln_index_l
_refln_F_squared_meas
_refln_F_squared_sigma
_refln_scale_group_code
0 0 2 111784 588.577 4
0 0 -2 111112 557.947 9
0 0 2 111934 635.637 7
0 0 3 76.2669 29.7993 7
0 0 3 86.7146 28.9581 4
0 0 -3 49.6019 21.5158 9
0 0 -4 999999 2408.91 9
0 0 4 991440 2545.64 4
0 0 5 21.2487 36.5807 7
0 0 5 -6.50374 30.3726 4
0 0 -5 43.7424 33.8004 9
0 0 -5 23.3282 32.132 20
0 0 -6 584.862 77.833 9
0 0 6 502.899 77.1671 4
0 0 -6 507.583 84.4838 20
0 0 6 475.74 81.3729 7
0 0 7 -23.4151 44.2046 4
0 0 -7 -19.1031 30.8546 9
0 0 -7 58.289 45.1802 20
0 0 7 -1.44274 52.1846 7
0 0 -8 148354 1599.05 20
0 0 -8 153626 1416.14 9
0 0 8 151295 1506 4
0 0 9 11.1098 43.1174 4
0 0 -9 -53.9298 69.8409 20
0 0 10 5401.86 334.771 4
0 0 10 4853.54 342.043 5
0 0 11 13.0874 58.0494 5
0 0 12 6707.68 216.127 27
0 0 12 7059.45 218.563 26
0 0 12 7095.92 220.316 32
0 0 13 11.3929 25.2863 27
0 0 13 -9.0423 29.7387 32
0 0 13 51.7526 31.7121 26
0 0 14 441.383 60.9918 32
0 0 14 427.536 61.3483 26
0 0 14 440 61.6472 27
0 0 15 -10.1044 27.4926 36
0 0 15 13.0476 29.2269 32
0 0 16 207.878 40.9478 36
0 0 16 257.2 45.1691 32
0 0 17 1.17797 18.0451 36
0 0 17 6.56314 19.1031 32
0 -1 1 23334.1 228.233 2
0 1 1 23138.7 220.125 4
0 1 1 23319.7 230.457 5
0 1 2 9578.03 182.238 4
0 1 2 9223.95 166.018 18
0 -1 2 9706.96 200.864 2
0 -1 2 9804.54 111.088 10
0 1 3 21731.6 329.517 4
0 1 3 21183.3 347.325 7
0 -1 -3 21033.4 306.858 9
0 1 3 20825.9 288.503 18
0 1 4 25844.9 444.995 7
0 -1 4 26960.4 425.176 4
0 1 -4 25892 395.593 9
0 1 4 26180.8 419.543 4
0 1 -4 26666.3 447.793 20
0 -1 4 27028.6 456.803 7
0 -1 -4 25492.7 390.446 9
0 -1 -5 5523.65 233.157 20
0 -1 5 5471.23 218.132 4
0 1 5 5596.41 221.875 4
0 -1 5 5192.83 228.623 7
0 1 -5 5135.74 202.323 9
0 1 5 5307.62 232.335 7
0 -1 5 5689.4 130.55 11
0 1 -5 5369.9 228.978 20
0 -1 -5 5527.19 207.018 9
0 1 -6 4733.4 211.461 9
0 1 6 4926.17 231.34 4
0 -1 -6 5078.56 247.384 20
0 1 -6 4343.74 229.137 20
0 -1 6 4983.66 246.616 7
0 -1 -6 4557.4 207.55 9
0 -1 6 4772.53 227.92 4
0 -1 -7 7894.88 342.149 20
0 -1 -7 7894.13 297.606 9
0 1 -7 7877.08 296.804 9
0 1 -7 7581.39 331.118 20
0 -1 7 7799.71 336.16 7
0 -1 7 7753.41 314.209 4
0 1 7 8033.61 323.164 4
0 1 8 10798.5 411.284 4
0 -1 -8 10219.5 424.229 20
0 -1 -8 10835.9 380.04 9
0 -1 8 11522.1 416.592 4
0 1 -8 10554.6 377.176 9
0 -1 8 10886.9 431.743 7
0 1 9 1143.37 160.362 5
0 1 9 774.562 120.82 4
0 -1 -9 884.806 138.858 20
0 -1 9 1047.31 137.857 4
0 -1 -10 4611.4 331.644 20
0 -1 10 4737.2 313.466 4
0 1 10 4792.95 338.811 5
0 1 10 4406.96 305.302 4
0 -1 11 4496.84 348.41 5
0 1 11 5021.46 371.501 5
0 -1 12 47.2584 30.4724 32
0 1 12 38.1227 30.9184 27
0 1 12 12.0467 25.5673 32
0 -1 12 19.7729 25.5497 26
0 -1 12 -15.9409 31.1077 27
0 1 12 8.87973 22.7522 26
0 -1 13 194.692 47.5728 26
0 -1 13 155.304 42.417 32
0 -1 13 145.27 38.9913 27
0 1 13 211.377 45.9415 27
0 1 13 185.877 42.3985 26
0 1 13 132.055 37.7666 32
0 1 14 119.16 38.0618 27
0 1 14 105.918 35.1174 32
0 -1 14 210.516 46.627 36
0 -1 14 131.08 39.5939 32
0 1 14 173.392 43.6114 26
0 1 15 589.768 65.4971 32
0 -1 15 604.431 69.9999 32
0 -1 15 629.926 68.9021 36
0 1 15 533.628 65.8658 27
0 -1 16 3.59296 21.6838 36
0 1 16 35.8297 24.9992 32
0 1 16 42.1297 24.5294 36
0 -1 16 7.33407 24.4912 32
0 -1 17 43.6439 23.1618 36
0 1 17 23.6892 22.5549 32
0 -1 17 19.3521 22.0568 32
0 1 17 -8.46921 20.1287 36
0 2 0 27077.1 263.683 1
0 -2 0 26917.4 218.191 6
0 2 1 98866.2 479.589 12
0 2 -1 100015 369.722 19
0 2 2 5912.52 165.759 5
0 -2 -2 6417.55 157.311 11
0 -2 2 6223.28 170.255 2
0 -2 3 2512.45 130.138 2
0 2 3 2235.23 121.238 5
0 -2 3 2384.91 98.8328 11
0 -2 3 2332.11 69.3294 10
0 2 3 2118.82 112.075 4
0 2 3 2199.74 107.046 18
0 -2 4 377089 1266.7 11
0 2 -4 391482 1600.45 9
0 -2 -4 383369 1752.61 20
0 2 4 387814 1546.9 18
0 2 4 380889 1778.79 5
0 2 4 384951 1668.98 4
0 2 5 3086.61 171.392 4
0 -2 -5 2959.06 155.557 9
0 -2 5 3163.14 118.345 11
0 -2 5 2913.96 164.174 4
0 -2 -5 2865.55 173.471 20
0 -2 5 2927.75 175.856 7
0 2 -5 2915.4 156.141 9
0 2 5 3060.03 181.316 5
0 -2 -6 1376.12 135.861 20
0 -2 6 1233.29 129.352 7
0 2 6 1450.42 140.951 5
0 -2 6 1280.41 121.145 4
0 2 -6 1320.78 115.382 9
0 -2 -6 1392.01 120.681 9
0 2 6 1256.4 122.497 4
0 2 7 3416.73 231.471 5
0 -2 7 3878.74 225.394 4
0 -2 -7 3385.59 227.708 20
0 2 -7 3836.88 211.762 9
0 -2 7 3890.32 243.225 7
0 2 7 3940.92 231.754 4
0 -2 -7 3764.37 208.502 9
0 -2 8 21737.4 606.583 7
0 -2 8 22080.8 578.531 4
0 2 8 21422.5 622.628 5
0 -2 -8 22041.1 548.568 9
0 -2 -8 21601.4 622.984 20
0 2 8 21568.5 582.917 4
0 -2 -9 729.106 134.239 20
0 -2 9 775.745 121.708 4
0 2 9 963.709 138.286 4
0 2 9 1084.96 156.678 5
0 -2 9 866 131.692 7
0 2 10 0.54559 45.3334 4
0 -2 10 47.7298 44.2886 4
0 2 10 43.1759 56.3256 5
0 -2 -11 6268.32 416.687 20
0 2 11 6018.6 408.185 5
0 2 12 1762.3 111.014 32
0 -2 12 1709.95 110.92 26
0 2 12 1604.89 106.002 26
0 2 12 1618.28 109.308 27
0 -2 12 1789.67 113.166 27
0 -2 12 1744.6 113.048 32
0 2 13 391.419 57.6767 27
0 2 13 443.419 59.963 26
0 -2 13 396.253 59.8568 27
0 -2 13 351.989 55.2854 32
0 2 13 383.945 55.6558 32
0 -2 13 505.361 66.6339 36
0 2 14 41.3572 30.5802 26
0 -2 14 34.4571 23.6486 36
0 -2 14 5.35196 26.818 32
0 2 14 84.5345 36.2976 27
0 2 14 -2.58239 22.0452 32
0 -2 15 1254.55 94.0796 36
0 2 15 1172.08 93.8971 27
0 -2 15 1252.85 96.818 32
0 2 15 1210.5 92.8594 26
0 2 15 1200.97 90.7052 32
0 2 16 45.6327 23.9719 32
0 -2 16 59.9022 28.2262 36
0 -2 16 65.1519 32.1936 32
0 2 16 -11.3951 23.1328 36
0 2 17 35.0795 24.0579 36
0 -2 17 13.721 18.2701 36
0 2 17 38.5396 22.661 32
0 -2 17 5.67887 22.998 32
0 -3 0 15.1464 10.1495 23
0 -3 0 47.3836 16.667 6
0 3 0 7.06114 12.1184 17
0 3 0 21.51 17.2535 1
0 3 1 732.665 46.9757 12
0 3 -1 652.356 42.2366 19
0 3 1 658.324 55.2599 16
0 3 1 699.646 49.9455 17
0 3 1 584.419 46.3872 8
0 -3 -1 589.382 30.3234 23
0 3 -1 578.739 38.0336 15
0 -3 2 43429.6 484.387 2
0 -3 2 44499.4 488.311 11
0 -3 -2 41971.8 484.995 11
0 3 2 46060.2 438.246 12
0 3 2 41443.6 408.507 13
0 3 2 43283.4 492.396 5
0 3 3 6741.86 221.658 5
0 -3 3 7078.33 229.216 2
0 -3 -3 6735.27 200.071 11
0 3 -3 6568.81 208.672 14
0 3 3 6930.41 213.073 18
0 -3 3 7237.7 203.192 11
0 3 4 74910 820.562 5
0 -3 4 75025.9 837.605 2
0 -3 -4 76545.6 820.332 20
0 3 4 75837.7 750.043 18
0 3 5 1081.57 99.3286 18
0 -3 5 1080.74 82.8549 11
0 3 5 1217.18 114.242 4
0 3 5 1105.71 114.424 5
0 -3 -5 1318.09 123.323 20
0 -3 -6 53444.1 829.973 20
0 -3 -6 53021.9 740.913 9
0 3 6 52828.9 789.257 4
0 3 6 53911.6 848.568 5
0 -3 6 51320 752.383 4
0 -3 6 51848.5 815.157 7
0 3 7 5070.7 269.567 4
0 -3 -7 4671.75 273.138 20
0 3 7 4935.21 282.943 5
0 -3 7 4651.32 250.425 4
0 -3 -7 4774.96 240.722 9
0 -3 7 4861.64 273.605 7
0 -3 -8 3011.26 240.091 20
0 -3 8 2968.78 229.883 7
0 3 8 3074.29 244.301 5
0 -3 -8 3422.2 221.533 9
0 -3 8 3324.27 229.007 4
0 -3 -9 601.835 120.376 20
0 3 -9 956.843 130.162 14
0 -3 9 720.584 118.185 4
0 -3 9 847.024 136.672 7
0 3 9 767.076 137.086 5
0 3 10 11867.7 544.667 5
0 -3 10 11248.1 486.772 4
0 -3 -10 11251.6 526.261 20
0 -3 10 11513.6 516.605 7
0 3 11 111.646 76.9614 5
0 -3 -11 193.212 75.984 20
0 3 12 105.939 35.6618 27
0 -3 12 143.088 37.6481 39
0 3 12 118.824 37.9822 32
0 3 12 67.4291 31.0048 26
0 -3 12 103.153 34.6336 32
0 -3 12 106.29 31.7149 36
0 3 13 99.7659 35.683 27
0 -3 13 117.641 38.1915 36
0 3 13 69.8687 32.2725 26
0 3 13 137.963 37.9041 32
0 -3 13 143.066 38.2965 32
0 3 14 1276.43 98.0307 26
0 -3 14 1379.67 104.278 32
0 3 14 1364.5 98.9539 32
0 3 14 1262.8 98.9922 27
0 -3 14 1198.87 93.426 36
0 3 15 104.274 33.9444 32
0 3 15 65.1494 25.9594 26
0 3 15 74.5629 37.551 27
0 -3 15 77.7031 34.2259 32
0 -3 15 74.7024 30.4487 36
0 -3 16 32.3921 26.1341 32
0 3 16 65.5085 26.3221 32
0 -3 16 -4.32677 20.7282 36
0 3 16 69.424 30.4032 36
0 3 16 35.8086 26.631 27
0 -3 17 9.71555 20.002 32
0 3 17 21.7694 15.2802 32
0 3 17 -10.6571 21.703 36
0 4 0 170428 948.238 1
0 4 0 170373 814.91 17
0 4 0 166155 902.924 8
0 -4 0 166263 731.224 23
0 4 1 87828.7 678.261 16
0 4 1 88311.3 633.625 8
0 4 -1 88352.1 531.337 15
0 4 -1 90168.3 584.853 19
0 -4 -1 87527.7 427.264 23
0 4 1 89393.8 617.844 17
0 -4 -1 90038.8 435.204 3
0 4 -1 87996.6 619.674 17
0 4 -2 120973 613.074 15
0 4 2 118023 758.511 13
0 -4 -2 114006 917.464 11
0 -4 2 119988 887.263 2
0 -4 2 116750 922.285 11
0 -4 3 79396.8 798.119 2
0 4 -3 79572.9 786.2 14
0 4 3 77228 667.579 13
0 4 3 76723.7 774.981 18
0 4 3 80010.9 803.924 5
0 -4 -3 77640.4 774.601 11
0 -4 4 17151.2 414.44 2
0 4 4 16355.6 379.409 18
0 4 4 16775.1 407.413 5
0 -4 -4 16835.5 406.345 20
0 4 -4 17094.5 390.981 14
0 -4 -4 17061.2 368.204 11
0 -4 -5 47778.7 745.547 20
0 4 5 47428.2 684.545 18
0 4 5 46639.6 740.621 5
0 4 -5 47919.9 703.658 14
0 4 -6 367.8 79.6528 14
0 4 6 311.176 80.1682 5
0 4 6 373.831 70.3197 18
0 -4 -6 431.667 82.7544 20
0 -4 -7 11126.1 379.229 9
0 4 7 10972.2 428.275 5
0 -4 -7 10745.7 424.057 20
0 -4 7 10968.4 416.516 7
0 4 -7 10235.4 376.341 14
0 -4 7 10553.3 386.596 4
0 4 8 207.702 78.5871 5
0 4 -8 166.634 58.6745 14
0 -4 -8 380.797 91.9268 20
0 -4 8 337.092 84.4139 4
0 -4 -8 298.116 69.9674 9
0 -4 8 324.149 88.1478 7
0 -4 -9 640.375 125.366 20
0 4 -9 647.575 111.975 14
0 -4 9 784.874 133.029 7
0 -4 9 605.5 112.043 4
0 4 9 835.578 144.133 5
0 4 10 782.265 137.139 12
0 4 10 798.652 151.151 5
0 -4 -10 823.669 145.435 20
0 -4 10 887.136 142.951 4
0 -4 10 817.975 144.37 7
0 4 11 7163.36 443.872 12
0 -4 11 6869.81 214.555 32
0 4 11 7031.05 209.733 26
0 -4 11 7064.93 432.663 7
0 4 12 269.042 50.1278 27
0 4 12 213.952 43.6002 32
0 -4 12 241.243 47.1421 32
0 -4 12 308.34 51.3938 39
0 -4 12 241.995 43.668 36
0 4 12 326.939 50.3434 26
0 4 13 -4.04676 24.7495 26
0 4 13 0.56228 26.8922 27
0 -4 13 27.2897 26.0426 36
0 -4 13 -7.05341 25.0991 32
0 4 13 7.56896 20.6992 32
0 -4 13 31.0503 22.7171 39
0 -4 14 56.4496 28.374 39
0 4 14 116.894 39.4125 27
0 -4 14 83.9327 33.0449 36
0 4 14 31.5021 27.1865 26
0 -4 14 62.4743 32.1087 32
0 4 14 101.137 28.6475 32
0 4 15 1763.2 112.396 27
0 4 15 1740.54 107.244 26
0 4 15 1850.38 107.466 32
0 -4 15 1888.26 118.808 32
0 4 16 5.05404 19.0631 32
0 -4 16 16.9283 27.0566 32
0 4 16 44.0891 26.347 27
0 4 17 47.8718 23.316 36
0 -4 17 41.736 23.9758 32
0 -5 0 -2.89688 14.3721 23
0 5 0 -19.3434 33.5814 1
0 5 0 15.6321 20.5897 17
0 5 0 16.6129 20.9533 8
0 5 1 24060.3 413.017 1
0 5 1 24214.6 391.399 16
0 -5 -1 25111.9 331.988 6
0 -5 -1 23743.2 255.537 23
0 5 -1 24398.1 360.287 17
0 5 1 23701.9 354.589 17
0 -5 -1 24341.6 246.097 3
0 5 1 25112.7 380.761 8
0 5 -1 25156.8 358.659 19
0 -5 2 48039.9 614.144 2
0 5 -2 48113.7 424.137 15
0 5 -2 51813.4 443.25 19
0 -5 -2 46046.4 653.499 11
0 5 2 50993 516.615 12
0 5 2 44861.2 532.115 17
0 -5 3 13413 352.165 2
0 5 3 13224 296.432 13
0 5 -3 13992.2 238.655 15
0 -5 3 13707.1 359.598 11
0 5 -3 13046 350.194 14
0 -5 -3 12949.6 356.068 11
0 5 3 13074.4 360.515 16
0 5 3 13077.6 351.656 18
0 -5 -4 -5.15855 35.8929 20
0 -5 4 40.0397 34.9912 11
0 5 -4 14.0805 13.4425 15
0 5 4 1.56296 32.2863 18
0 5 4 12.8776 22.0638 12
0 -5 -4 -1.50432 33.3868 11
0 5 -4 -13.0676 38.8173 14
0 -5 4 -4.35925 39.9374 2
0 5 5 24043.9 554.518 5
0 5 5 25032.2 532.49 18
0 5 -5 24651.5 535.14 14
0 5 5 24884.3 512.796 12
0 -5 -5 23914.6 553.709 20
0 -5 5 25383.3 505.074 11
0 -5 5 24789.7 571.879 2
0 5 6 63.6254 36.8954 18
0 5 6 51.179 41.2291 12
0 5 -6 95.5355 45.1801 14
0 -5 -6 7.37948 44.7984 20
0 5 6 -63.3703 58.8303 5
0 -5 6 148.314 48.3233 11
0 -5 -7 6794.01 308.083 9
0 -5 -7 6459.51 335.648 20
0 5 7 6711.86 343.074 5
0 5 -7 6632.67 315.713 14
0 5 7 7096.5 330.769 12
0 -5 -8 7685.5 349.575 9
0 5 -8 6973.98 345.511 14
0 -5 8 7093.23 347.978 4
0 -5 -8 7044.69 377.413 20
0 5 8 6828.09 375.388 5
0 5 8 7465.66 370.179 12
0 -5 8 7021.51 366.995 7
0 -5 9 6636.36 363.272 4
0 5 9 6619.08 376.557 12
0 -5 -9 7190.51 408.897 20
0 5 9 6579.31 392.541 5
0 5 -9 7041.1 366.991 14
0 -5 9 7142.05 394.283 7
0 5 10 -18.5364 36.1725 12
0 -5 10 -108.221 62.8487 4
0 -5 -10 29.2796 46.9598 20
0 -5 10 2.17982 56.7549 7
0 5 10 -33.5045 53.5863 5
0 5 11 1791.56 112.605 27
0 -5 11 1773.49 111.792 39
0 -5 11 1660.14 108.418 32
0 5 11 1847.44 109.236 26
0 5 12 5030.12 183.997 26
0 5 12 4992.63 189.787 27
0 -5 12 4898.71 187.416 39
0 -5 12 4491.46 181.754 32
0 -5 13 2734.8 140.947 39
0 -5 13 2764.52 145.58 32
0 5 13 2910.86 141.454 26
0 5 13 2678.52 142.231 27
0 -5 14 37.7303 31.7041 32
0 5 14 3.76333 25.4999 27
0 5 14 25.6013 26.5742 26
0 -5 14 -24.6866 28.303 39
0 -5 15 358.388 51.6455 39
0 5 15 343.906 49.5243 26
0 -5 15 402.181 58.6452 32
0 5 15 340.091 52.4043 27
0 -5 16 380.147 53.6672 32
0 5 16 383.972 52.302 27
0 -5 17 115.492 28.2502 32
0 5 17 218.04 34.9622 36
0 6 0 14601.5 296.446 16
0 6 0 14344.7 330.456 8
0 -6 0 14567.6 266.45 23
0 6 0 15108.6 299.201 17
0 6 0 14594.1 350.156 1
0 -6 1 24422.3 524.668 11
0 6 1 23000.4 403.318 8
0 -6 -1 24030.2 357.688 6
0 6 -1 24444.8 391.62 17
0 -6 -1 22784.4 278.7 23
0 -6 1 22311.8 381.426 23
0 6 1 23202.1 449.551 1
0 6 1 23310.1 382.484 17
0 -6 -1 22978.8 509.065 11
0 6 -2 32166.3 480.658 17
0 6 2 31056.6 474.261 17
0 -6 -2 30501.6 595.186 11
0 6 2 31625.6 541.28 1
0 -6 -2 32321.7 329.435 3
0 -6 2 31979.3 603.212 11
0 6 2 32092.5 537.711 16
0 -6 2 32577.8 548.709 2
0 6 -2 31875.8 372.658 15
0 6 3 397.706 71.5047 18
0 -6 -3 341.721 77.8078 11
0 6 -3 396.411 43.3913 15
0 6 3 392.197 71.2212 16
0 6 -3 326.203 66.4316 14
0 -6 3 480.998 77.8781 2
0 -6 3 438.728 77.5898 11
0 6 3 346.901 56.9911 13
0 -6 4 27995.4 577.83 11
0 -6 -4 28075.8 578.648 11
0 6 4 27830.3 573.949 18
0 6 4 28791.5 504.362 12
0 -6 -4 27357.4 582.794 20
0 6 -4 28645.6 377.279 15
0 6 -4 27094.2 569.316 14
0 -6 4 26724.5 573.845 2
0 6 5 8804.02 338.538 18
0 6 5 8737.19 308.832 12
0 -6 5 8987.07 335.99 11
0 6 -5 9181.63 348.119 14
0 -6 -5 8916.81 331.929 11
0 -6 5 8892.56 358.787 2
0 -6 -5 8951.42 357.815 20
0 -6 6 4373.47 238.542 11
0 6 6 4459.2 253.818 18
0 -6 -6 4612.8 274.321 20
0 6 6 4541.67 245.348 12
0 6 -6 4618.67 260.251 14
0 -6 -7 5191.23 310.959 20
0 6 7 5226.22 286.778 18
0 6 7 5213.45 287.706 12
0 6 -7 5198.44 291.832 14
0 6 -8 1175.77 150.629 14
0 -6 8 976.54 138.947 4
0 6 8 1284.23 159.277 12
0 -6 -8 837.478 138.745 20
0 -6 -8 922.887 130.35 9
0 -6 8 1034.41 152.162 7
0 6 -9 1939.48 201.424 14
0 -6 9 1788.91 206.243 7
0 -6 -9 1665.11 207.041 20
0 6 9 1830.45 198.323 12
0 -6 9 1702.18 195.164 4
0 6 10 175.092 74.4117 12
0 6 10 342.803 95.6522 19
0 -6 10 111.705 66.5561 7
0 -6 10 170.385 80.9958 4
0 -6 -10 177.955 81.8319 20
0 -6 11 26.4691 31.8204 39
0 -6 11 16.5979 21.8905 32
0 6 11 8.87094 24.8699 26
0 6 11 -6.63865 27.2582 27
0 -6 12 -14.4615 24.2248 32
0 -6 12 0.55504 28.3241 39
0 6 12 16.7535 20.982 26
0 6 12 -9.14796 29.7124 27
0 6 13 1425.23 104.99 27
0 -6 13 1351.46 102.238 39
0 -6 13 1354.63 104.001 32
0 6 13 1366.92 98.8936 26
0 6 14 37.0415 29.8496 27
0 6 14 29.5683 24.7741 26
0 -6 14 109.005 36.0725 39
0 -6 15 -9.97818 23.9929 39
0 6 15 5.93092 24.2674 27
0 -6 15 10.7292 23.9701 32
0 6 15 -7.02418 23.1935 26
0 6 16 -11.2079 24.7824 27
0 -6 16 -10.3427 19.5985 39
0 -6 16 50.8716 26.5549 32
0 6 17 5.61645 21.2554 36
0 -6 17 -12.409 17.6631 32
0 -7 0 10.2168 55.4814 11
0 7 0 69.6369 26.2775 17
0 -7 0 13.4708 19.0698 23
0 7 0 -3.42174 24.771 8
0 7 0 -4.12719 31.9954 1
0 7 0 31.133 30.5069 19
0 7 1 24.6405 23.2914 17
0 7 1 50.0756 27.3032 8
0 7 1 -12.7326 25.3568 16
0 7 -1 39.2603 25.6473 17
0 -7 1 33.9126 23.7871 23
0 -7 -1 33.2951 27.5289 6
0 -7 -1 29.3383 56.6993 11
0 -7 1 17.8694 46.1286 11
0 -7 -2 3127.39 212.327 11
0 7 2 3186.21 184.372 16
0 7 -2 3428.56 168.118 17
0 7 2 2892.62 182.777 1
0 -7 -2 2937.01 98.9229 3
0 7 2 3234.65 164.381 17
0 -7 2 3464.45 220.391 11
0 -7 -2 3269.59 148.69 6
0 -7 2 3381.93 194.592 2
0 7 3 189.337 55.7554 16
0 7 -3 175.136 48.6145 17
0 7 3 174.896 43.3672 13
0 7 3 162.187 55.9778 18
0 -7 3 225.689 63.127 2
0 7 3 185.312 39.3847 12
0 -7 -3 232.046 74.0131 11
0 -7 3 150.146 60.9831 11
0 -7 -4 1654.27 160.93 11
0 7 4 1585.73 150.965 18
0 7 -4 1577.18 151.226 14
0 7 4 1676.23 127.28 12
0 7 4 1791.88 133.531 13
0 -7 4 1500.84 150.116 11
0 -7 -4 1774.99 161.01 20
0 -7 4 1537.5 148.03 2
0 -7 5 12.5362 51.3326 2
0 -7 -5 1.79051 45.2164 20
0 7 5 27.0047 30.8161 12
0 -7 5 34.6744 45.4438 11
0 7 -5 176.442 66.1371 14
0 7 5 8.35894 37.3043 18
0 -7 -5 3.12975 38.518 11
0 7 6 14015.5 435.546 12
0 7 -6 12812.9 457.304 14
0 -7 6 13422.6 492.392 2
0 -7 6 13001.2 444.023 11
0 -7 -6 12623.2 473.673 20
0 7 6 13303.2 460.849 18
0 -7 -7 3308.79 261.131 20
0 7 -7 3419.18 249.644 14
0 7 7 3763.01 246.321 12
0 7 7 3163.91 234.857 18
0 7 -8 6248.88 352.18 14
0 -7 -8 6279.58 376.087 20
0 7 8 6229.82 343.905 12
0 7 9 4975.52 329.317 12
0 -7 -9 4103.53 323.879 20
0 -7 9 4237.71 307.104 4
0 7 9 4100.35 318.705 19
0 7 -9 4376.03 310.427 14
0 -7 9 3958.42 309.935 7
0 7 10 4690.77 354.251 19
0 -7 -10 5288.02 387.939 20
0 -7 10 4915.46 360.374 7
0 -7 10 5273.4 189.993 39
0 7 11 754.2 72.4487 26
0 -7 11 751.24 75.1033 32
0 -7 11 721.092 75.7215 39
0 7 12 349.381 54.6765 27
0 -7 12 351.624 56.3393 39
0 -7 12 332.625 54.0087 32
0 7 12 378.545 53.6942 26
0 7 13 86.0016 34.8038 27
0 7 13 117.935 36.4694 26
0 -7 13 152.159 40.9004 32
0 -7 13 136.638 38.223 39
0 -7 14 84.7954 36.1249 39
0 -7 14 136.649 42.4088 32
0 7 14 105.548 36.0903 27
0 7 14 60.9225 27.1878 26
0 -7 15 34.938 30.758 32
0 7 15 7.8152 22.7767 27
0 -7 15 3.03022 23.9949 39
0 7 15 22.5185 21.6334 26
0 7 16 48.3113 28.8827 27
0 -7 16 21.0474 19.5327 39
0 -7 16 -4.25072 22.2084 32
0 -7 17 207.213 34.0458 32
0 7 17 309.156 39.9169 36
0 8 0 26813 532.718 19
0 -8 0 24860 629.505 11
0 8 0 25664.3 461.275 16
0 -8 0 24975.9 399.62 23
0 8 0 25055.4 452.183 17
0 8 0 24573.9 534.502 1
0 8 0 25239.8 514.738 8
0 8 -1 15.0294 20.3319 17
0 8 -1 13.8267 24.904 19
0 8 1 7.82968 26.2075 8
0 8 -1 64.2594 40.5774 8
0 -8 -1 54.797 69.0243 11
0 8 1 22.8243 30.0196 16
0 8 1 35.1381 27.374 17
0 -8 2 4604.12 276.184 11
0 8 2 4814.01 235.76 16
0 -8 2 4491.08 216.315 23
0 8 -2 4500.94 205.834 17
0 -8 2 4521.12 239.218 2
0 -8 -2 4952.17 285.617 11
0 -8 -2 4907.16 192.044 6
0 8 2 4378.92 202.568 17
0 8 2 4283.98 232.937 1
0 -8 3 21928.9 597.092 11
0 8 -3 21606.2 476.911 17
0 8 3 21698.3 539.375 16
0 -8 -3 21845.1 423.903 6
0 8 3 20098.8 522.935 1
0 -8 3 21467.6 547.166 2
0 8 3 20351.2 544.664 18
0 -8 -3 21212.4 590.808 11
0 8 3 21621.6 469.362 13
0 -8 4 6611.4 332.018 11
0 8 4 6591.84 322.865 18
0 -8 -4 6865.98 338.453 11
0 8 -4 6696.83 287.659 17
0 -8 4 6905.68 328.113 2
0 8 4 6664.61 267.909 13
0 8 4 7431.57 272.5 12
0 -8 -5 30024.6 719.53 20
0 -8 5 30863.5 724.293 11
0 8 5 29973.2 702.435 18
0 8 5 31924.5 615.531 12
0 -8 5 32322.1 750.422 2
0 8 -5 31458.3 721.599 14
0 -8 -5 32799.7 741.353 11
0 8 6 616.937 110.834 18
0 -8 6 689.993 128.009 2
0 -8 6 716.673 121.513 11
0 -8 -6 773.555 128.95 20
0 8 6 549.32 89.6244 12
0 8 -6 718.157 119.483 14
0 8 -7 5341.12 325.307 14
0 -8 -7 5097.11 333.377 20
0 8 7 5224.26 317.705 18
0 8 -8 -2.47841 42.1055 14
0 -8 -8 -5.54377 62.2823 20
0 -8 -9 817.376 150.204 20
0 -8 9 773.074 142.202 7
0 8 -9 1540.17 189.201 14
0 8 9 1127.28 173.859 19
0 -8 9 1338.14 181.189 4
0 -8 10 10.9297 21.7186 32
0 8 10 35.2011 25.539 27
0 8 10 68.3018 29.6948 26
0 -8 10 1.60777 26.3109 39
0 8 11 1396.33 102.493 27
0 8 11 1624.61 103.86 26
0 -8 11 1484.51 104.122 32
0 -8 11 1741.93 114.651 39
0 8 12 686.976 70.6718 26
0 -8 12 688.714 74.7352 32
0 8 12 617.548 72.3314 27
0 -8 12 772.344 80.3692 39
0 -8 13 47.0669 30.3921 39
0 8 13 34.0138 26.9241 26
0 -8 13 102.136 37.676 32
0 8 13 33.8618 29.5763 27
0 -8 14 310.168 51.9942 39
0 8 14 294.713 45.5514 26
0 -8 14 303.31 51.5799 32
0 8 14 296.156 51.7876 27
0 -8 15 276.475 44.1864 32
0 -8 15 308.657 47.3072 39
0 8 15 425.545 58.0063 27
0 8 15 348.996 45.8403 26
0 8 16 85.8507 27.3107 27
0 -8 16 86.7164 24.767 32
0 -8 16 136.238 30.7714 39
0 9 0 -24.048 38.3612 8
0 9 0 6.82187 22.8264 17
0 -9 0 -6.54958 61.0086 11
0 9 0 -4.28143 26.2346 19
0 9 0 72.8972 38.2163 16
0 9 1 10204.1 373.493 1
0 9 1 10346.2 376.835 19
0 9 -1 10342.1 314.044 17
0 9 1 10339.5 337.177 16
0 9 -1 10310.4 365.606 8
0 9 1 10379.6 347.063 8
0 9 -1 11288.6 349.561 19
0 -9 1 10154.3 443.02 11
0 -9 1 10267.3 308.212 23
0 -9 -1 9671.96 426.674 11
0 9 1 10611.2 321.574 17
0 9 2 9521.74 351.077 16
0 9 2 9743.24 321.831 17
0 -9 2 10147 336.44 23
0 9 -2 10816 314.668 19
0 9 2 9115.86 362.222 1
0 -9 -2 9415.56 419.859 11
0 -9 2 9662.54 374.552 2
0 9 -2 10210.5 324.858 17
0 -9 2 9664.97 426.861 11
0 9 3 12627.3 381.55 13
0 -9 3 12689.5 449.247 2
0 9 -3 12565.9 380.467 17
0 9 3 12397.1 451.17 18
0 -9 -3 11965 476.255 11
0 -9 3 12609.2 408.859 23
0 9 3 11852.1 424.651 1
0 -9 3 12370.1 484.708 11
0 9 4 1391.96 160.936 18
0 -9 4 1504.5 155.59 23
0 -9 4 1448 174.811 11
0 9 4 1306.5 150.886 1
0 -9 4 1447.32 160.968 2
0 -9 -4 1679.71 185.715 11
0 9 4 1527.8 138.413 13
0 9 -4 1568.88 145.555 17
0 -9 -5 1138.3 153.969 20
0 -9 5 1323.27 163.76 2
0 -9 5 1338.02 168.746 11
0 -9 -5 1539.35 177.918 11
0 9 5 1148.87 149.09 18
0 9 -5 1101.34 132.956 17
0 9 6 125.93 54.9924 18
0 -9 -6 271.837 85.9687 20
0 -9 6 204.43 75.1653 11
0 9 -6 332.193 81.6747 17
0 -9 6 290.932 103.804 2
0 9 7 5750 351.686 18
0 -9 -7 5668.25 366.531 20
0 9 8 3087.23 282.339 19
0 -9 -8 3792.9 314.872 20
0 9 8 3319.91 274.081 18
0 9 9 5606.37 397.732 19
0 -9 -9 5864.51 407.969 20
0 -9 9 5859.85 382.355 4
0 9 10 886.399 74.6036 26
0 9 10 891.552 80.0414 27
0 -9 10 909.566 81.3651 32
0 -9 10 729.85 75.628 39
0 -9 11 36.5831 23.5841 32
0 -9 11 121.176 39.8655 39
0 -9 11 118.332 33.0615 43
0 9 11 139.697 40.4661 27
0 9 11 120.203 35.7086 26
0 9 12 718.549 75.8702 27
0 -9 12 724.388 79.0821 39
0 9 12 830.904 74.8246 26
0 -9 12 866.397 82.1179 32
0 -9 13 550.962 68.5183 39
0 -9 13 411.178 57.5205 32
0 9 13 492.01 58.5667 26
0 9 13 462.553 61.1798 27
0 9 14 97.5817 35.4127 27
0 -9 14 111.264 38.072 39
0 -9 14 42.7952 28.1171 32
0 9 14 5.65007 17.278 26
0 -9 15 -17.5408 21.5903 32
0 -9 15 29.5357 26.1565 39
0 9 15 45.4239 28.5529 27
0 9 16 37.4968 23.1766 27
0 -9 16 36.6553 21.9131 39
0 -9 16 75.4233 24.64 32
0 -10 0 2558.37 235.538 11
0 10 0 2709.04 198.201 19
0 10 0 2795.73 196.948 8
0 10 1 -2.54961 25.266 16
0 -10 1 0.26943 68.6362 11
0 10 1 -34.5604 39.7652 1
0 -10 -1 -33.4926 73.726 11
0 10 1 157.988 61.8493 19
0 10 1 11.048 29.05 8
0 10 -1 16.3964 33.8354 8
0 10 1 -15.3523 27.7343 17
0 10 2 484.006 94.4697 1
0 10 -2 380.897 84.7283 8
0 -10 2 517.605 85.5614 23
0 -10 2 282.87 92.5702 11
0 10 2 371.298 80.9306 19
0 -10 2 527.371 100.397 2
0 10 2 484.987 87.1784 16
0 10 2 410.749 92.5125 18
0 -10 -2 521.283 116.296 11
0 10 3 206.642 68.6412 19
0 10 3 406.116 90.5682 1
0 10 3 333.149 85.4399 18
0 -10 3 333.777 84.5104 2
0 -10 3 167.241 51.3443 23
0 -10 3 215.581 86.2487 11
0 -10 -3 247.481 91.7975 11
0 10 3 340.929 68.6567 13
0 -10 4 182.917 69.9037 23
0 -10 4 98.0005 50.1039 2
0 -10 4 109.484 56.3161 11
0 10 4 103.405 56.5078 1
0 10 4 149.281 67.5658 18
0 -10 -5 14366.3 562.43 11
0 -10 -5 12585.7 518.527 20
0 10 5 11290.8 477.638 1
0 -10 5 12513.4 520.315 2
0 -10 5 12974 494.832 23
0 10 5 12883.7 516.858 18
0 -10 5 13883.8 564.796 11
0 -10 -6 794.026 143.992 20
0 -10 6 544.505 113.024 23
0 10 6 509.561 112.941 19
0 -10 6 552.672 121.264 2
0 10 6 725.584 129.354 18
0 10 6 837.747 138.998 1
0 10 7 2477.52 255.133 19
0 -10 7 2779.78 261.869 23
0 -10 -7 2613.74 259.23 20
0 10 7 2825.61 256.142 18
0 -10 8 101.52 59.1515 23
0 10 8 -51.7542 48.4098 18
0 -10 -8 157.498 56.8155 20
0 10 8 96.3802 57.4303 19
0 10 9 1144 88.9003 28
0 10 9 1120.17 88.5146 27
0 -10 9 1162.94 88.1472 32
0 -10 9 1049.03 89.7638 39
0 -10 10 97.0532 44.079 43
0 -10 10 86.5336 31.7797 39
0 -10 10 103.268 34.144 32
0 10 10 108.632 35.8448 27
0 -10 11 312.655 52.7867 39
0 -10 11 256.244 45.8428 32
0 10 11 348.129 54.2777 27
0 -10 11 429.377 59.69 43
0 -10 12 81.476 34.9266 39
0 -10 12 13.1718 25.6686 32
0 10 12 50.2473 32.21 27
0 -10 13 1158.82 91.9078 32
0 -10 13 1257.5 97.5364 39
0 10 13 1233.17 95.9743 27
0 -10 14 212.038 42.2526 32
0 -10 14 216.017 44.3568 39
0 10 14 271.358 52.8877 27
0 10 15 378.932 50.2996 27
0 -10 15 467.795 52.3091 32
0 -10 15 319.728 45.6136 39
0 10 16 26.5207 20.3607 27
0 -10 16 0.66945 18.7093 39
0 -10 16 -40.8721 19.5008 32
0 -11 0 89.4458 83.0028 11
0 11 0 63.4564 37.4899 19
0 11 0 29.1033 26.5354 8
0 11 1 4628.72 285.908 19
0 -11 -1 4262.03 325.076 11
0 -11 1 4450.91 331.198 11
0 11 -1 4264.45 264.601 8
0 11 -2 4394.61 279.197 8
0 -11 -2 4675.23 342.249 11
0 -11 2 5087.38 355.514 11
0 11 2 4340.42 284.393 1
0 -11 2 5090.88 308.943 2
0 11 2 4713.2 302.099 19
0 11 2 4470.56 299.447 18
0 11 3 13500.2 508.041 1
0 -11 3 14467.3 537.04 2
0 11 3 12854.2 516.566 18
0 -11 3 13559.9 580.235 11
0 11 3 14404.2 546.16 19
0 11 -3 14459.6 522.041 8
0 -11 -3 12860.8 564.122 11
0 -11 -4 103.85 79.3304 11
0 -11 4 6.92166 28.6899 23
0 -11 4 81.5162 59.0055 11
0 11 4 114.343 54.0657 1
0 11 4 35.7307 40.332 18
0 -11 4 -50.8408 54.1663 2
0 11 4 30.0532 38.2388 19
0 11 5 1974.62 210.549 1
0 11 5 2127.65 227.465 19
0 -11 5 2034.24 205.787 23
0 -11 5 2152.61 225.414 2
0 11 5 2078.23 219.535 18
0 -11 5 2027.25 230.866 11
0 -11 -5 2465.2 254.498 11
0 -11 -5 1926.99 215.535 20
0 -11 6 3028.92 264.028 23
0 11 6 3031.61 271.376 18
0 -11 -6 3047.38 280.486 20
0 11 6 3084.01 282.831 19
0 -11 6 3018.65 280.824 2
0 11 6 2783.55 257.737 1
0 11 7 905.901 162.702 19
0 -11 7 881.442 157.837 2
0 -11 7 947.514 158.681 23
0 11 7 797.863 145.88 1
0 11 7 1134.81 170.737 18
0 -11 -7 902.963 163.914 20
0 -11 8 3640.85 159.004 39
0 11 8 4179.66 164.156 28
0 11 9 251.008 47.2838 28
0 -11 9 201.535 44.6335 43
0 -11 9 201.512 43.3779 39
0 11 9 264.55 48.2969 27
0 -11 10 147.076 41.2784 39
0 -11 10 219.003 44.3733 32
0 -11 10 167.602 42.3163 43
0 11 10 99.9227 32.8952 27
0 -11 11 814.576 77.0427 32
0 -11 11 908.563 87.1861 39
0 11 11 769.62 77.8939 27
0 -11 11 951.776 86.0792 43
0 -11 12 700.252 78.1827 39
0 -11 12 692.003 71.1367 32
0 11 12 624.635 70.0083 27
0 -11 12 712.628 70.633 43
0 -11 13 462.373 61.0594 39
0 11 13 375.376 54.9735 27
0 -11 13 434.45 55.1892 32
0 -11 14 124.614 34.315 39
0 11 14 106.218 33.3657 27
0 -11 14 116.986 28.5828 32
0 -11 15 107.714 30.134 39
0 -11 15 87.7826 26.1438 32
0 11 15 111.66 30.3943 27
0 -12 0 447.469 136.723 11
0 12 0 386.997 87.2267 19
0 12 0 330.304 77.1342 8
0 -12 -1 989.278 180.389 11
0 12 1 846.225 139.21 18
0 12 -1 975.794 134.578 8
0 12 1 1076.32 146.865 19
0 -12 1 1063.73 152.277 2
0 -12 1 879.105 164.124 11
0 12 -2 1470.09 170.264 8
0 -12 -2 1402.34 202.955 11
0 12 2 1318.52 175.518 18
0 12 2 1164.47 158.545 1
0 12 2 1644.81 187.133 19
0 -12 2 1393.15 202.657 11
0 -12 2 1393.42 172.005 2
0 -12 -3 3838.8 328.301 11
0 -12 3 4004.37 300.957 2
0 12 3 3672.19 290.86 19
0 12 -3 3626.97 278.062 8
0 -12 3 4015.26 335.886 11
0 12 3 3724.97 283.839 1
0 12 3 3700.56 293.033 18
0 -12 -4 716.876 143.737 11
0 -12 4 618.626 148.002 11
0 12 4 666.681 134.516 18
0 12 -4 628.513 119.742 8
0 -12 4 734.298 141.745 2
0 12 4 523.018 117.303 19
0 12 4 592.804 118.27 1
0 -12 -5 122.561 81.8221 20
0 -12 -5 35.6821 53.0314 11
0 12 5 -10.9112 36.6988 18
0 -12 5 48.6213 62.3599 11
0 -12 5 -27.2163 82.3353 2
0 12 5 55.5506 63.9143 19
0 12 5 96.8068 73.6132 1
0 -12 6 407.929 147.18 2
0 12 6 443.768 117.68 1
0 12 6 513.151 117.834 18
0 -12 6 514.17 120.033 23
0 12 6 501.232 118.597 19
0 -12 -6 325.51 102.174 20
0 -12 7 641.978 67.62 39
0 12 7 802.897 73.6619 28
0 -12 7 692.824 141.557 23
0 -12 8 142.045 37.1587 39
0 12 8 272.05 48.159 28
0 -12 8 196.674 45.321 43
0 -12 9 344.09 54.2693 39
0 -12 9 360.186 65.515 43
0 12 9 340.765 53.5876 27
0 12 9 346.346 54.2786 28
0 12 10 210.348 42.6377 27
0 -12 10 290.264 53.1334 43
0 -12 10 237.778 47.6212 39
0 -12 11 131.036 36.8768 39
0 -12 11 109.046 36.92 43
0 12 11 134.226 39.2612 27
0 -12 12 590.738 64.2242 32
0 12 12 560.157 66.6165 27
0 -12 12 487.72 63.9441 39
0 -12 12 568.302 65.1751 43
0 -12 13 107.935 39.2894 39
0 -12 13 74.8895 25.9026 32
0 12 13 159.013 40.1995 27
0 -12 13 31.7382 22.1637 43
0 -12 14 263.787 44.5394 39
0 12 14 327.598 49.0815 27
0 -12 14 271.48 38.1428 32
0 -12 15 21.369 22.3513 39
0 12 15 31.1382 22.8308 27
0 13 0 69.0423 54.0995 8
0 -13 0 -12.3645 80.0459 11
0 13 0 -128.448 61.7044 18
0 13 1 1558.61 183.196 19
0 -13 1 1575.7 195.147 2
0 13 -1 1736.08 186.842 8
0 -13 -1 1562.33 229.813 11
0 13 1 1685.85 204.576 18
0 -13 1 2006.55 255.331 11
0 13 2 943.782 151.38 19
0 13 -2 1172.08 161.286 8
0 -13 -2 1302.12 206.578 11
0 -13 2 937.303 155.608 2
0 13 2 925.551 150.939 18
0 -13 2 1010.43 185.482 11
0 13 3 6655.16 410.838 18
0 13 3 6613.99 404.251 19
0 -13 3 7148.31 467.956 11
0 13 -3 6877.11 398.307 8
0 -13 -3 6971.44 462.877 11
0 13 3 5774.8 367.79 1
0 -13 3 6361.03 399.334 2
0 -13 -4 1547.62 221.549 11
0 -13 -4 1375.21 195.627 20
0 13 4 1509.2 200.515 18
0 13 4 1618.99 201.973 1
0 -13 4 1454.74 199.742 2
0 13 -4 1508.16 196.978 8
0 13 4 1833.58 222.923 19
0 -13 4 2120.82 263.83 11
0 -13 5 442.744 125.864 11
0 13 5 325.43 99.7775 1
0 -13 5 615.973 131.142 2
0 -13 -5 566.383 124.833 20
0 13 5 577.548 131.145 19
0 -13 -5 450.07 133.293 11
0 13 5 319.64 98.3135 18
0 13 -5 302.678 99.3212 8
0 -13 6 5.12664 22.442 43
0 13 6 -36.6732 31.5991 28
0 -13 7 516.556 66.5897 43
0 -13 7 531.564 64.6053 39
0 13 7 598.792 66.2044 28
0 13 8 279.398 48.2467 28
0 -13 8 327.168 54.3263 43
0 -13 8 317.541 52.3468 39
0 13 9 186.998 42.2293 28
0 -13 9 106.814 33.045 39
0 13 9 140.201 38.4159 27
0 -13 9 134.41 40.7891 43
0 -13 10 -12.4856 26.8733 43
0 13 10 22.5671 24.2256 27
0 -13 10 70.1166 37.6474 39
0 -13 11 6.00239 29.1002 43
0 -13 11 13.1484 26.7705 39
0 13 11 75.3746 30.1286 27
0 -13 12 1596.91 101.753 43
0 13 12 1529.58 102.485 27
0 -13 12 1645.75 108.509 39
0 -13 13 78.435 25.636 43
0 13 13 49.2946 26.1835 27
0 -13 13 39.8293 26.5766 39
0 13 14 198.744 36.6556 27
0 -13 14 211.339 36.4954 39
0 -14 0 35.8166 74.6062 11
0 14 0 119.129 61.2179 18
0 -14 0 181.248 67.8917 2
0 14 1 16310.2 650.744 18
0 -14 1 17609.3 672.094 2
0 -14 -1 16963.4 756.252 11
0 14 -1 16507.9 641.756 18
0 -14 1 17161.7 758.412 11
0 14 -2 2423.86 243.222 18
0 -14 2 2693.33 269.664 2
0 14 -2 2487.89 241.579 8
0 -14 -2 1648.36 243.906 11
0 -14 2 2678.25 304.423 11
0 14 2 2563.6 252.535 19
0 14 2 2215.82 245.44 18
0 -14 3 9714.97 573.118 11
0 -14 3 8605.41 491.215 2
0 14 -3 9298.24 478.855 8
0 -14 -3 8116.16 520.549 11
0 14 3 8753.76 489.065 18
0 -14 4 2966.41 320.082 11
0 14 4 2758.31 136.127 42
0 14 -4 2743.07 272.345 8
0 -14 -4 3153.34 328.95 11
0 14 4 2947.4 289.764 19
0 -14 4 2619.61 134.132 43
0 -14 4 2723.74 285.101 2
0 14 4 2803.8 136.996 37
0 14 5 7228.17 223.326 42
0 14 5 7548.36 227.893 37
0 -14 -5 6733.74 209.981 38
0 14 -5 6996.64 212.985 37
0 14 6 3219.6 150.098 28
0 14 -6 3404.59 149.869 37
0 -14 -6 3162.76 146.269 38
0 -14 6 2960.13 148.428 43
0 14 7 120.546 34.0686 28
0 -14 7 125.264 35.5615 39
0 -14 7 88.2668 34.7049 43
0 14 8 3579.09 160.12 28
0 -14 8 3236.94 158.203 43
0 -14 8 3490.74 160.171 39
0 14 9 2015.57 121.229 28
0 -14 9 2012.01 124.17 39
0 -14 9 2052.15 128.319 43
0 14 9 1937.69 118.871 27
0 -14 10 2075.01 125.973 43
0 -14 10 1790.29 116.013 39
0 14 10 1973.34 119.286 27
0 14 11 133.145 36.9717 27
0 -14 11 167.794 40.2173 43
0 -14 11 129.546 37.2915 30
0 -14 11 191.403 42.3923 39
0 -14 12 40.055 27.4076 39
0 14 12 41.0695 25.2628 27
0 -14 12 50.4418 27.5759 43
0 14 13 309.738 44.1433 27
0 -14 13 356.297 49.7175 39
0 -14 13 389.205 47.0555 43
0 14 14 299.294 40.1159 27
0 -14 14 298.049 40.1925 39
0 15 0 25.378 23.549 37
0 -15 0 -185.775 81.5955 2
0 -15 1 2152.84 247.873 2
0 15 -1 1769.46 108.462 37
0 15 1 1776.58 109.087 37
0 15 1 1916.01 113.21 42
0 -15 1 1806.42 110.111 30
0 15 -1 1675.57 213.294 18
0 -15 2 408.764 55.5784 30
0 15 2 402.281 55.2119 37
0 15 2 405.521 54.0148 42
0 15 -2 414.894 54.5198 37
0 15 -2 284.542 90.7814 18
0 -15 2 442.489 57.7818 43
0 15 -3 -21.4421 26.1345 37
0 -15 3 4.8262 22.4296 43
0 15 3 -1.98911 29.3171 37
0 15 3 -3.0734 19.0465 42
0 15 4 561.339 66.9029 42
0 15 4 561.809 66.9166 37
0 -15 4 566.849 65.7861 43
0 -15 -4 579.573 67.5337 38
0 15 -4 545.794 62.7352 37
0 15 -5 37.0658 24.6044 37
0 -15 -5 15.3701 20.7583 38
0 15 5 15.7492 22.2486 42
0 -15 5 55.0287 27.9569 43
0 15 5 -6.29627 24.5825 28
0 15 6 1740.25 112.466 28
0 -15 6 1516.55 110.157 43
0 15 -6 1584.91 104.692 37
0 -15 -6 1582.36 105.487 38
0 -15 7 102.696 37.6053 43
0 15 7 123.158 38.4866 28
0 15 -7 91.5056 29.0939 37
0 -15 7 120.471 39.2803 39
0 -15 8 582.776 67.3343 39
0 15 8 563.723 68.148 28
0 15 8 529.12 66.082 27
0 -15 8 565.275 70.7049 43
0 -15 9 29.7056 22.2009 39
0 15 9 74.0859 32.6859 27
0 15 9 61.9925 32.2779 28
0 -15 9 78.6913 36.3002 43
0 -15 10 901.63 81.2447 39
0 15 10 772.289 75.6186 27
0 -15 10 908.642 80.6025 30
0 -15 10 852.689 81.7327 43
0 -15 11 121.186 34.7119 39
0 -15 11 99.2311 34.2291 43
0 15 11 174.157 41.8125 27
0 -15 11 118.608 33.7386 30
0 -15 12 359.437 47.3606 43
0 -15 12 351.218 50.1402 39
0 15 12 328.165 47.8725 27
0 -15 13 88.6077 27.7428 39
0 15 13 91.3502 30.0233 27
0 -16 0 50.998 26.1223 30
0 16 0 17.1588 28.1455 37
0 16 0 55.0122 26.6711 42
0 16 -1 1043.44 87.3426 37
0 16 1 1078.45 88.1327 42
0 16 1 1044.21 87.7212 37
0 -16 -1 1163.86 89.4798 30
0 -16 1 994.256 86.4638 30
0 -16 2 38.4923 29.6774 30
0 -16 2 78.6265 29.9391 43
0 16 2 18.792 22.5015 37
0 16 -2 10.7229 20.215 37
0 16 2 43.3126 26.9961 42
0 16 3 760.868 78.3644 37
0 16 3 652.261 71.5469 42
0 -16 3 711.369 74.5076 30
0 -16 -3 737.653 74.3821 38
0 -16 3 758.115 75.0445 43
0 16 -3 706.025 72.4343 37
0 16 -4 92.9919 27.6323 37
0 -16 4 98.4594 37.7237 30
0 -16 4 158.477 41.7351 43
0 -16 -4 94.4345 31.4615 38
0 16 4 110.279 35.9046 42
0 16 4 162.245 40.3445 37
0 -16 -5 1359.3 99.0571 38
0 -16 5 1380.12 104.106 43
0 16 5 1302.21 97.8324 28
0 -16 5 1372.49 104.031 30
0 16 -5 1338.91 97.0654 37
0 16 6 1931.87 118.805 28
0 -16 6 2179.89 128.745 30
0 -16 6 2042.38 126.166 43
0 -16 -6 1893.42 114.637 38
0 16 -6 1919.45 115.137 37
0 16 7 1284.65 97.7545 28
0 -16 7 1211 99.0693 43
0 -16 7 1249.81 98.2685 30
0 16 -7 1243.62 92.0857 37
0 -16 8 126.659 40.1239 43
0 -16 8 76.8198 27.6957 39
0 16 8 90.2727 35.9491 27
0 -16 8 50.6585 29.5781 30
0 16 8 64.6941 31.9013 28
0 16 9 352.772 53.9895 27
0 -16 9 396.179 55.6847 30
0 -16 9 491.831 66.193 43
0 -16 9 411.279 56.0303 39
0 -16 10 228.554 45.6223 43
0 -16 10 279.183 48.9992 30
0 16 10 160.592 39.4685 27
0 -16 10 218.336 43.9814 39
0 -16 11 12.0513 23.6625 39
0 -16 11 30.4967 25.2778 30
0 -16 11 6.71431 24.8834 43
0 16 11 11.5039 28.3092 27
0 -16 12 560.723 55.8724 39
0 -16 12 682.796 58.9319 43
0 16 12 593.928 57.4618 27
0 16 13 15.9435 18.2306 27
0 -16 13 18.6748 17.8015 39
0 17 0 -3.7823 26.2018 37
0 -17 0 -3.60075 26.3226 30
0 17 0 -18.8039 23.9653 42
0 -17 1 2536.76 134.817 30
0 17 -1 2528.82 134.975 42
0 -17 -1 2430.48 129.775 30
0 17 1 2427.93 132.312 37
0 17 -1 2576.85 135.564 37
0 17 1 2338.26 130.689 42
0 -17 2 422.631 57.996 43
0 17 2 404.908 57.8816 42
0 17 -2 429.588 59.7435 37
0 17 2 346.376 52.5495 37
0 -17 2 351.104 55.3126 30
0 17 3 2303.7 131.617 37
0 -17 -3 2530.96 134.981 38
0 17 -3 2596.72 136.385 37
0 -17 3 2785.58 143.532 30
0 -17 3 2535.28 135.48 43
0 17 3 2463.78 134.821 42
0 17 -4 1050.05 87.7882 37
0 17 4 1001.66 87.88 37
0 17 4 1077.01 91.6747 42
0 -17 4 1016.86 88.7987 43
0 -17 4 1077.32 92.48 30
0 -17 -4 1014.66 86.1505 38
0 17 -5 44.9966 29.4424 37
0 -17 5 75.6145 33.1347 30
0 17 5 67.0767 31.261 28
0 -17 -5 103.22 29.1393 38
0 -17 5 48.8532 28.9579 43
0 -17 6 93.4856 37.649 30
0 17 6 95.8572 35.7366 28
0 -17 -6 177.416 40.184 38
0 -17 6 170.78 42.6274 43
0 17 -6 174.612 41.0448 37
0 17 7 2909.03 142.914 28
0 17 -7 3045.54 138.605 37
0 -17 7 3147.17 151.263 30
0 -17 7 2907.23 147.302 43
0 -17 8 1251.12 95.2384 30
0 17 8 1342.75 97.5767 27
0 -17 8 1122.49 92.3876 43
0 17 8 1296.33 95.3322 28
0 -17 9 -16.7341 19.2779 39
0 -17 9 -9.82886 29.5042 43
0 -17 9 6.89637 27.1088 30
0 17 9 -31.0654 28.2453 27
0 17 10 164.865 37.8108 27
0 -17 10 131.307 31.1377 39
0 -17 10 141.618 37.6831 43
0 -17 10 62.8241 26.9518 30
0 -17 11 432.459 51.5969 43
0 17 11 347.85 46.3279 27
0 -17 11 409.241 46.6316 39
0 -17 11 425.475 47.373 30
0 17 12 776.975 59.3267 27
0 -17 12 842.272 58.9215 39
0 18 0 96.5718 35.279 42
0 18 0 140.944 41.5332 37
0 -18 0 162.79 38.4334 30
0 18 -1 407.584 57.8858 42
0 -18 1 423.16 59.5197 30
0 18 1 356.106 56.1917 37
0 -18 -1 443.245 57.4036 30
0 18 -1 325.616 53.033 37
0 18 1 377.025 57.1717 42
0 -18 2 91.9762 32.8427 43
0 18 2 167.385 43.2091 37
0 -18 -2 170.21 40.8433 38
0 18 2 130.571 36.7088 42
0 -18 2 156.479 42.5498 30
0 18 -2 138.095 36.8724 42
0 18 -2 148.193 39.098 37
0 -18 -3 529.853 64.9821 38
0 18 -3 571.998 66.6784 37
0 -18 3 598.042 69.9632 30
0 18 3 511.529 64.2409 42
0 18 3 624.624 71.2056 37
0 -18 3 578.745 66.9119 43
0 -18 -4 366.62 52.8769 38
0 -18 4 421.133 59.8407 43
0 18 4 364.686 55.3494 42
0 -18 4 293.314 50.4195 30
0 18 4 388.677 56.4214 28
0 18 -4 388.286 54.1694 37
0 -18 -5 564.993 62.2268 38
0 -18 5 531.961 69.1744 30
0 18 -5 649.632 67.7991 37
0 -18 5 623.086 70.2119 43
0 18 5 574.486 66.4572 28
0 18 -6 207.838 40.7344 37
0 18 6 210.168 44.8495 28
0 -18 6 173.711 40.7016 43
0 -18 6 238.074 48.1613 30
0 -18 7 471.939 60.6117 43
0 18 -7 387.178 49.6526 37
0 18 7 372.258 53.7032 28
0 -18 7 422.283 57.8941 30
0 -18 8 7.14943 29.4859 43
0 18 8 118.808 35.258 27
0 18 8 62.8485 30.0539 28
0 -18 8 114.489 36.1622 30
0 -18 9 102.546 32.6216 30
0 18 9 57.8276 26.5445 27
0 -18 9 20.1037 27.9139 43
0 18 10 -11.47 20.6646 27
0 -18 10 -9.35543 20.0238 30
0 -18 10 -9.17781 23.9056 43
0 18 11 52.7854 23.0034 27
0 -18 11 28.6385 14.4031 39
0 -18 11 67.8938 20.8049 30
0 19 0 2.81571 25.8311 37
0 19 0 -22.3239 28.3302 42
0 -19 0 -35.5368 26.9836 30
0 19 1 26.6429 29.4438 42
0 -19 1 -22.3889 29.769 30
0 19 -1 15.498 25.0828 37
0 -19 -1 -3.88605 22.313 30
0 19 -1 -17.7366 23.9484 42
0 19 1 -16.9803 26.9549 37
0 19 -2 48.6805 25.9933 42
0 -19 2 53.1833 29.3686 30
0 -19 -2 85.4489 30.5103 38
0 19 2 101.156 33.5189 42
0 19 -2 112.821 34.0253 37
0 19 2 58.833 33.8199 37
0 19 3 85.4822 33.0758 42
0 -19 3 101.478 38.6412 30
0 19 -3 66.7603 31.7352 42
0 -19 -3 68.4956 30.5024 38
0 19 -3 61.594 26.7088 37
0 -19 4 473.894 61.8964 30
0 -19 4 622.321 67.2557 43
0 -19 -4 665.403 66.4656 38
0 19 -4 603.771 65.6057 37
0 19 4 610.56 67.9581 28
0 -19 -5 215.25 38.5183 38
0 19 5 179.827 41.9331 28
0 -19 5 199.165 43.5109 30
0 19 -5 196.273 37.687 37
0 -19 5 181.671 41.553 43
0 19 -6 205.117 37.7654 37
0 -19 6 162.64 41.0448 30
0 19 6 204.462 41.1413 28
0 -19 6 120.72 33.7137 43
0 19 7 126.895 36.0141 27
0 -19 7 124.395 36.1428 43
0 19 7 114.882 34.5635 28
0 -19 7 158.266 40.8467 30
0 19 8 466.871 55.0162 27
0 -19 8 410.159 52.6433 43
0 -19 8 481.145 55.774 30
0 19 8 430.085 51.6785 28
0 -19 9 260.646 39.1642 30
0 19 9 283.658 41.8147 27
0 -19 10 321.778 38.015 30
0 19 10 281.021 38.9359 27
0 20 0 875.542 79.9906 42
0 -20 0 963.834 80.2337 30
0 20 0 891.007 78.8436 37
0 20 -1 7.60881 22.5252 42
0 -20 -1 -5.4356 18.5973 30
0 20 1 44.598 30.6021 37
0 20 -1 -0.90124 26.8497 37
0 20 1 -4.89038 21.0801 42
0 -20 -1 23.5067 24.7674 38
0 -20 1 -7.97726 26.7137 30
0 20 2 38.4136 27.0931 42
0 20 2 85.9047 37.7688 37
0 20 -2 44.5045 28.4843 37
0 20 -2 30.3266 24.6531 42
0 -20 -2 -0.96136 23.2559 38
0 -20 2 7.06772 26.1281 30
0 -20 -3 107.806 31.7025 38
0 20 -3 129.365 38.0106 37
0 -20 3 48.5814 27.9654 30
0 20 -3 122.57 35.1002 42
0 20 3 151.139 37.503 28
0 20 -4 120.339 35.0602 37
0 20 4 94.2823 30.451 28
0 -20 4 123.336 34.8574 30
0 20 -4 69.3558 27.2403 42
0 -20 -4 101.859 28.2369 38
0 20 5 20.2646 24.0184 28
0 20 -5 24.6831 21.7716 37
0 -20 5 46.9446 25.6158 30
0 20 -5 32.0894 19.9048 42
0 -20 6 513.603 58.203 30
0 20 -6 615.403 56.3115 37
0 20 6 546.738 58.1408 28
0 20 -6 555.338 55.8335 42
0 20 -7 23.7252 19.7869 42
0 20 7 -1.57336 21.1617 27
0 -20 7 33.8825 28.4546 30
0 20 7 0.12632 19.7236 28
0 -20 8 42.4903 21.0516 30
0 20 8 13.2814 17.5235 27
0 20 -8 80.4008 20.5819 42
0 20 9 15.6259 17.5239 27
0 -20 9 1.90458 17.4789 30
0 21 0 -6.69384 21.011 37
0 -21 0 6.78643 17.5907 30
0 -21 0 -13.129 21.354 38
0 21 0 50.4768 30.7219 42
0 21 -1 278.231 44.7773 37
0 21 1 236.871 42.5618 42
0 -21 -1 166.331 32.4878 30
0 -21 -1 189.898 37.4987 38
0 -21 1 227.851 41.8696 30
0 21 -1 221.996 42.6535 42
0 -21 2 143.596 35.5299 30
0 -21 -2 111.193 30.4536 38
0 21 -2 128.857 33.4179 42
0 21 -2 103.117 28.5389 37
0 21 -3 3.75726 19.6303 42
0 -21 -3 0.20018 17.9935 38
0 -21 3 49.2336 26.4322 30
0 21 -3 30.6531 25.3993 37
0 21 3 24.1915 23.3038 28
0 21 -4 196.077 35.7664 42
0 21 -4 212.422 37.0002 37
0 -21 4 184.201 38.7556 30
0 21 4 276.808 42.7769 28
0 -21 -4 226.606 35.1934 38
0 21 -5 102.938 25.8994 37
0 21 5 81.6279 28.9558 28
0 -21 5 26.8967 23.7466 30
0 21 -5 45.3127 19.295 42
0 -21 6 30.6067 25.3048 30
0 21 6 -14.4304 20.9332 27
0 21 6 9.57527 19.6562 28
0 21 -6 -24.9937 20.0593 42
0 21 7 -6.8299 18.6882 27
0 -21 7 -18.2953 22.5433 30
0 21 -7 34.9292 17.7803 42
0 22 0 417.975 49.7337 42
0 -22 0 314.38 42.2217 38
0 -22 0 326.444 41.6756 30
0 22 -1 147.089 32.5617 37
0 22 1 194.022 36.795 28
0 -22 1 136.622 29.1279 30
0 22 -1 206.556 36.163 42
0 -22 1 176.879 35.7954 38
0 -22 -1 231.245 37.2864 38
0 22 -2 11.0862 17.4038 42
0 -22 -2 -11.2259 18.6118 38
0 22 2 -3.74165 21.7132 28
0 -22 2 -9.24702 21.808 38
0 -22 2 22.4299 18.4877 30
0 22 -2 59.8408 26.876 37
0 22 -3 89.5216 24.8785 42
0 -22 -3 61.8327 19.6516 38
0 22 3 138.119 33.7302 28
0 -22 3 79.2362 24.6799 30
0 22 -3 93.9413 26.6318 37
0 22 -4 14.9502 20.8261 42
0 22 -4 14.5801 19.29 37
0 -22 4 22.4487 23.4333 30
0 22 4 -12.257 19.3071 28
0 22 -5 201.827 29.8609 37
0 22 -5 207.303 29.72 42
0 -22 5 232.083 36.5662 30
0 22 5 192.361 31.7438 27
0 22 5 261.154 36.9974 28
0 -22 6 19.6044 17.4485 30
0 22 6 6.34876 15.5648 27
0 22 6 -22.9352 18.2591 28
0 23 0 -19.8521 20.8803 28
0 -23 0 -26.4676 19.7193 38
0 -23 -1 -7.1772 14.2002 38
0 -23 1 18.744 15.3787 30
0 23 1 11.113 18.8313 28
0 -23 1 0.74947 16.7226 38
0 23 2 54.0118 22.3122 28
0 -23 -2 26.1369 15.5557 38
0 -23 2 50.8679 19.6494 30
0 -23 2 67.2743 23.8614 38
0 23 -2 87.2781 22.3558 42
0 -23 3 7.09011 16.4926 30
0 -23 3 9.48134 14.8599 38
0 23 3 6.72781 17.7007 28
0 23 -3 -3.65435 13.1511 42
-1 0 18 1720.63 87.176 32
-1 0 17 20.0393 21.2661 36
-1 0 17 30.3111 24.8686 32
-1 0 16 1535.52 103.557 32
-1 0 16 1509.33 100.118 36
-1 0 15 5.01952 26.3817 26
-1 0 15 16.9443 29.4877 32
-1 0 14 421.513 61.192 32
-1 0 14 423.359 58.0634 27
-1 0 14 491.108 64.0823 26
-1 0 13 -31.3618 30.9984 26
-1 0 13 -20.8083 24.9972 32
-1 0 13 -50.6767 34.3486 27
-1 0 12 5778.37 390.835 4
-1 0 12 6055.63 200.983 32
-1 0 12 5881.16 196.565 26
-1 0 11 126.437 71.4164 5
-1 0 11 -175.208 73.3111 4
1 0 -10 138.163 57.7387 9
1 0 -10 40.3142 53.2114 20
-1 0 10 -8.58447 47.3904 4
-1 0 9 31.9352 48.6994 7
1 0 -9 -53.7472 60.1561 20
-1 0 9 -24.6479 51.9928 4
1 0 -9 13.5524 43.5307 9
1 0 -8 967.471 133.653 20
1 0 -8 751.97 106.155 9
-1 0 8 753.187 112.779 4
-1 0 8 766.532 119.555 7
-1 0 7 -10.42 35.4832 4
1 0 -7 58.8127 52.7805 20
1 0 -7 13.2187 29.3646 9
-1 0 7 20.1072 54.8496 7
-1 0 6 11336.4 347.938 4
-1 0 6 12131.8 374.776 7
1 0 -6 11541.7 360.973 20
1 0 -6 12388.1 346.177 9
-1 0 5 14.1153 40.0017 7
1 0 -5 46.8035 31.03 9
-1 0 5 22.3818 33.9028 4
-1 0 4 19214.8 355.524 4
-1 0 4 19914.1 381.805 7
1 0 -4 19706.2 352.491 9
-1 0 3 138.927 33.5423 4
-1 0 3 165.885 17.4326 18
-1 0 3 175.044 36.3236 7
-1 0 3 214.397 33.0312 16
-1 0 2 1380.62 66.8873 4
1 0 -2 1441.87 53.1668 22
-1 0 -1 14.3975 8.40122 20
1 0 1 15.0795 10.0162 19
1 0 1 6.17083 9.59683 21
-1 0 -1 11.8523 4.4017 9
1 0 1 15.1726 8.76637 4
1 0 2 1330.52 74.9218 7
1 0 2 1231.29 62.9576 19
1 0 2 1277.44 63.9696 4
-1 0 -2 1255.59 54.5187 9
-1 0 -2 1303 72.5379 20
1 0 3 23.5638 29.2353 7
-1 0 -3 15.7831 24.0862 20
-1 0 -3 14.1193 16.398 9
1 0 3 -5.8453 22.735 4
-1 0 -4 39077.7 555.109 20
1 0 4 40603.5 513.392 4
1 0 4 39858.7 560.324 7
-1 0 -4 39001.1 452.984 9
-1 0 -5 8.53208 21.5148 9
1 0 5 -8.52596 11.4601 21
-1 0 -5 -12.9869 30.4383 20
1 0 5 -7.64016 34.2982 4
1 0 5 -6.22483 35.8547 7
-1 0 -6 24045.5 550.165 20
-1 0 -6 23503.5 449.066 9
1 0 6 24133.1 503.222 4
1 0 6 22724.9 425.539 19
-1 0 -7 -8.10726 26.7007 9
-1 0 -7 -38.5154 46.3956 20
1 0 7 2.28743 37.9206 4
1 0 8 36473.1 749.06 4
-1 0 -8 37074 820.572 20
1 0 9 -9.13883 52.0052 5
1 0 9 108.503 73.3032 4
1 0 10 6035.46 389.106 5
1 0 11 -12.3303 22.0385 32
1 0 11 13.2424 21.7466 26
1 0 11 13.7297 23.518 27
1 0 12 227.542 47.0458 32
1 0 12 232.552 46.3269 27
1 0 12 263.781 48.2825 26
1 0 13 9.62097 28.71 27
1 0 13 -33.483 34.9691 32
1 0 14 1911.29 120.185 27
1 0 14 1939.06 119.282 32
1 0 14 2037.01 123.489 36
1 0 15 36.8861 30.6535 36
1 0 15 26.6414 24.2371 32
1 0 16 120.019 32.1772 36
1 0 16 51.6604 26.666 32
1 0 17 -15.8769 21.2047 32
1 0 17 -33.1904 18.6231 36
-1 1 18 499.054 45.4227 36
-1 -1 18 495.106 49.8171 32
-1 1 18 547.952 50.0384 32
-1 1 17 1490.72 91.0641 36
-1 1 17 1524.51 92.9989 32
-1 -1 17 1386.79 84.9469 36
-1 -1 17 1457.84 93.8909 32
-1 -1 16 1072.27 87.3871 32
-1 1 16 960.161 80.7713 36
-1 -1 16 1126.19 85.9479 36
-1 1 16 1110.08 87.4482 32
-1 -1 15 164.807 40.6096 36
-1 1 15 190.81 42.3576 27
-1 -1 15 199.164 44.3007 32
-1 1 15 205.582 43.5391 26
-1 1 15 217.381 46.1081 32
-1 1 14 2539.23 137.219 32
-1 -1 14 2382.44 134.351 26
-1 -1 14 2561.76 136.95 27
-1 1 14 2543.45 137.153 26
-1 -1 14 2510.46 137.518 32
-1 1 14 2648.83 139.768 27
-1 1 13 1832.32 115.171 32
-1 -1 13 1662.02 109.72 27
-1 -1 13 1646.88 109.544 26
-1 -1 13 1827.4 115.675 32
-1 1 13 1645.57 108.732 26
-1 1 13 1672.77 110.367 27
-1 -1 12 6576.56 413.988 4
-1 1 12 6110.59 201.695 27
-1 -1 12 6319.83 204.946 26
-1 1 12 6434.18 205.623 26
-1 -1 12 6363.81 206.73 32
-1 1 12 6289.17 203.763 32
-1 1 12 6226.24 406.282 4
1 -1 -11 235.431 80.0906 20
-1 1 11 261.6 88.3247 5
-1 -1 11 338.241 101.584 4
-1 1 11 387.367 107.03 4
1 -1 -10 339.142 101.525 20
-1 -1 10 564.297 111.828 4
1 -1 -10 396.415 87.8122 9
-1 1 10 448.372 115.753 5
1 1 -10 450.204 95.0575 9
-1 -1 10 240.166 81.0719 7
-1 1 10 270.433 82.6606 4
-1 1 9 4010.61 270.213 4
-1 -1 9 4043.12 279.651 7
1 -1 -9 3906.78 279.503 20
1 -1 -9 3973.84 251.508 9
-1 -1 9 4056.87 271.181 4
1 1 -9 3875.61 249.331 9
-1 -1 8 8133.51 366.029 7
1 1 -8 7527.76 355.526 20
1 1 -8 8246.29 336.717 9
1 -1 -8 7913.46 362.829 20
-1 -1 8 7658.93 340.566 4
-1 1 8 7793.54 345.903 4
1 -1 -8 7849.71 332.766 9
1 1 -7 38.5273 32.4664 9
-1 1 7 32.8628 55.1216 7
1 1 -7 8.24434 38.4737 20
1 -1 -7 129.385 55.706 20
-1 -1 7 74.5302 45.6596 4
-1 -1 7 51.6355 55.0365 7
1 -1 -7 23.4369 33.6908 9
-1 1 7 37.5866 49.2442 4
1 1 -6 5326.36 248.622 20
-1 1 6 5166.61 245.661 7
-1 -1 6 5127.93 234.202 4
1 -1 -6 5283.77 248.107 20
-1 -1 6 5520.64 255.45 7
1 -1 -6 5412.5 232.827 9
1 1 -6 5013.29 223.422 9
-1 1 6 5284.51 237.204 4
-1 1 5 1473.3 116.9 4
-1 1 5 1621.61 127.97 7
-1 1 5 1593.46 85.7946 18
1 1 -5 1478.41 113.467 9
-1 -1 5 1680.85 125.019 4
1 -1 -5 1414.08 109.631 9
-1 -1 5 1563.64 130.274 7
1 -1 -4 24486.2 401.353 9
-1 1 4 25392 425.676 7
1 1 -4 24758.2 402.094 9
-1 1 4 25324.2 418.025 16
-1 1 4 25610.6 309.264 18
-1 -1 4 25965.5 415.838 4
-1 1 4 25912.8 417.252 4
-1 1 3 3344.29 131.258 4
-1 1 3 3434.11 135.475 7
-1 -1 3 3297.22 144.512 2
-1 1 3 3312.37 99.8947 18
-1 1 2 144.111 25.7352 4
-1 -1 2 94.0473 14.2784 16
-1 1 2 90.8892 22.1784 7
-1 -1 2 124.786 27.8983 2
-1 1 1 831.162 41.9593 4
-1 -1 1 745.266 42.9487 2
-1 1 1 689.173 32.4352 5
1 1 0 1404.19 41.9907 3
1 -1 0 1438.44 59.9039 6
1 -1 0 1469.83 60.1144 3
1 -1 1 238.831 23.6196 11
-1 -1 -1 254.334 22.654 11
-1 1 -1 225.012 22.3131 14
1 1 1 262.893 30.3517 5
-1 -1 -1 204.735 24.7276 20
1 -1 2 296.638 23.5339 11
1 -1 2 357.027 36.7151 10
1 -1 2 314.879 39.0975 7
-1 1 -2 275.457 36.6049 20
-1 -1 -2 323.074 40.2049 20
1 -1 2 337.862 25.8194 19
1 1 2 316.643 44.7765 5
-1 -1 -2 297.025 23.1079 11
1 1 2 297.298 34.2748 4
1 1 3 9713.98 222.668 4
1 -1 3 9641.11 215.166 4
-1 -1 -3 9494.82 241.151 20
1 -1 3 9689.77 166.966 19
1 -1 3 9727.29 240.711 7
-1 1 -3 9312.36 237.984 20
-1 -1 -3 9924.27 196.677 9
-1 1 -3 9472.43 198.656 9
-1 1 -4 2333.14 140.2 20
1 -1 4 2374.68 127.23 4
1 1 4 2522.68 86.2996 21
-1 -1 -4 2129.61 133.505 20
1 1 4 2520.01 131.608 4
1 -1 4 2209.78 93.7682 19
-1 1 -4 2283.09 114.283 9
1 -1 4 2262.16 136.721 7
-1 -1 -4 2438.91 116.123 9
1 1 5 12870.7 337.49 4
-1 1 -5 12026.4 293.942 9
1 -1 5 12920.6 333.154 4
-1 -1 -5 13351.1 307.24 9
1 -1 5 12201.8 247.634 19
-1 1 -5 12442.5 356.056 20
-1 -1 -5 12766.5 363.868 20
1 -1 5 12936.5 360.563 7
-1 -1 -6 2570.9 150.9 9
1 -1 6 2136.65 164.637 7
-1 -1 -6 2278.13 173.564 20
1 1 6 2524.8 166.854 4
-1 1 -6 2133.76 138.939 9
-1 1 -6 2239.11 170.841 20
1 -1 6 2347.31 159.961 4
1 1 7 9559.06 394.027 5
-1 -1 -7 9103.25 309.208 9
1 -1 7 9619.82 376.663 7
1 -1 7 9618.26 350.407 4
1 1 7 8999.73 315.121 19
-1 -1 -7 9019.49 376.234 20
1 1 7 9340.56 349.466 4
1 -1 8 15957.5 494.11 4
-1 -1 -8 15792.9 540.018 20
1 1 8 15981.9 549.812 5
1 1 8 16088.6 502.178 4
-1 -1 -9 51.0027 61.1181 20
1 1 9 142.676 67.5614 5
1 1 9 137.057 57.984 4
1 -1 9 61.1843 41.8737 4
1 -1 10 410.384 106.555 5
-1 -1 -10 341.794 105.254 20
1 1 10 472.346 113.776 5
1 1 11 9284.83 244.447 26
1 1 11 9142.91 248.409 27
1 -1 11 9323.53 249.552 32
1 1 11 9542.49 248.582 32
1 -1 11 9337.03 250.869 27
1 -1 11 9412.04 248.064 26
1 1 12 1354.92 103.071 27
1 -1 12 1375.79 101.127 26
1 -1 12 1473.43 105.557 32
1 1 12 1376.88 100.613 32
1 1 12 1344.56 98.5388 26
1 -1 12 1327.26 100.793 27
1 1 13 2227.79 130.58 27
1 1 13 2061.92 122.771 32
1 1 13 2242.49 126.506 26
1 -1 13 2079.39 126.07 36
1 -1 13 2304.82 132.326 32
1 -1 13 1969.53 122.561 27
1 -1 14 2.21514 21.2966 36
1 -1 14 48.6601 30.1633 32
1 1 14 60.4756 32.2694 32
1 1 14 18.599 25.8214 27
1 -1 15 3147.39 145.35 36
1 1 15 3037.48 144.014 36
1 1 15 3343.6 146.465 32
1 -1 15 2914.66 140.444 32
1 -1 16 415.164 52.31 36
1 -1 16 402.874 50.9108 32
1 1 16 350.034 48.5967 36
1 1 16 408.322 49.8123 32
1 1 17 134.459 26.9716 32
1 -1 17 112.236 26.0025 36
1 -1 17 136.372 28.2277 32
1 1 17 47.198 20.5811 36
-1 2 18 -1.38713 16.2331 32
-1 2 18 5.71281 14.8645 36
-1 -2 18 -15.803 20.6721 32
-1 2 17 97.5051 31.721 36
-1 2 17 47.7616 27.2663 32
-1 -2 17 112.436 35.4391 32
-1 2 16 165.882 37.8697 27
-1 -2 16 179.511 44.6231 32
-1 2 16 128.784 35.1707 32
-1 -2 15 2732.45 136.936 36
-1 2 15 2555.36 135.083 32
-1 2 15 2607.25 136.793 26
-1 -2 15 2597.7 139.23 32
-1 2 15 2534.03 134.192 27
-1 2 14 264.276 48.4805 27
-1 2 14 248.472 47.7527 32
-1 -2 14 159.919 39.9854 32
-1 2 14 209.231 46.7127 26
-1 -2 14 246.851 44.6572 36
-1 2 13 3064.36 146.725 32
-1 -2 13 2895.4 144.183 26
-1 -2 13 3066.35 150.379 32
-1 2 13 2902.38 145.357 27
-1 -2 13 3140.83 150.678 27
-1 2 13 3039.2 146.393 26
-1 -2 12 502.912 62.6178 32
-1 2 12 548.68 62.2539 27
-1 2 12 573.545 64.2445 26
-1 2 12 573.511 64.2226 32
-1 -2 12 487.57 60.6447 27
-1 -2 12 508.961 61.0359 26
-1 2 11 8746.46 459.988 4
-1 -2 11 8264.18 439.471 4
-1 2 11 7920.56 455.769 5
1 -2 -10 2784.15 227.304 9
-1 -2 10 2882.1 244.116 4
1 -2 -10 2806.56 258.131 20
-1 -2 10 2408.22 232.856 7
-1 2 10 2811.07 244.478 4
-1 2 10 2490.44 241.382 5
-1 -2 9 6124.33 342.975 7
1 -2 -9 5720.47 338.512 20
1 -2 -9 6340.36 322.49 9
-1 2 9 6122.96 337.17 4
-1 2 9 5941.75 347.186 5
1 2 -9 6097.98 315.134 9
-1 -2 9 5657.07 321.194 4
-1 2 8 12407.8 440.861 4
1 -2 -8 13005.1 427.423 9
1 2 -8 13313.2 431.734 9
-1 -2 8 12774.5 443.392 4
-1 -2 8 12901.3 466.64 7
1 -2 -8 13327.6 474.248 20
-1 2 8 12103.6 456.441 5
1 -2 -7 9799.95 343.731 9
1 -2 -7 9842.21 375.955 20
-1 -2 7 9960.3 358.225 4
-1 -2 7 9719.56 373.48 7
-1 2 7 9673.84 359.335 4
1 2 -7 9824.24 344.474 9
-1 2 6 743.304 74.1685 18
-1 2 6 832.173 102.397 4
-1 -2 6 668.97 98.6375 7
1 2 -6 630.872 84.0202 9
-1 -2 6 595.479 85.0002 4
1 -2 -6 658.846 93.5203 20
1 -2 -6 745.726 89.9964 9
1 2 -5 3154.75 166.081 9
-1 2 5 3208.24 172.976 4
1 -2 -5 3081.41 175.018 20
-1 2 5 3201.27 138.525 18
1 -2 -5 3096.89 164.672 9
-1 2 4 1034.62 75.0556 18
-1 -2 4 911.092 96.1975 2
1 2 -4 839.236 79.2199 9
-1 2 4 997.825 90.6467 4
-1 2 3 3258.62 135.671 5
-1 -2 3 2950.25 142.02 2
-1 2 3 3103.16 134.478 4
-1 2 2 33.5373 20.0718 4
-1 2 2 44.618 20.4923 5
-1 -2 2 25.0801 21.0321 2
1 2 -1 393.077 32.9219 18
-1 2 1 339.785 21.1632 8
1 2 0 443.4 40.2685 1
1 -2 0 406.168 36.4952 3
1 -2 0 438.368 40.5459 6
-1 -2 -1 7.5724 14.7979 11
1 -2 1 42.5628 21.4892 11
-1 2 -1 8.96328 13.6164 14
1 2 1 26.0265 7.61392 23
1 -2 1 4.08819 12.083 2
1 2 1 13.5177 11.4755 22
1 2 2 626.759 63.7393 5
1 -2 2 584.468 51.7733 11
-1 2 -2 607.722 53.0087 14
1 -2 2 602.815 50.2784 10
-1 -2 -2 666.148 59.6442 20
1 2 2 711.004 41.3773 22
1 -2 2 588.842 58.1968 2
-1 -2 -2 636.811 48.7249 11
1 2 3 225.346 50.5238 5
-1 -2 -3 188.208 28.2864 11
1 -2 3 199.447 29.6032 11
1 -2 3 221.301 33.0889 10
-1 2 -3 216.692 38.7711 14
1 2 3 200.547 22.1542 22
-1 -2 -3 200.909 43.7429 20
-1 -2 -4 826.818 88.9175 20
1 -2 4 723.187 38.3002 19
1 -2 4 920.659 53.9976 11
1 2 4 923.147 42.403 22
1 2 4 951.994 97.6183 5
1 2 4 996.833 89.4412 4
-1 -2 -4 935.465 75.5394 9
1 -2 4 935.913 95.1054 7
1 2 5 4386.74 201.924 4
-1 -2 -5 4390.85 220.544 20
-1 -2 -5 4190.74 177.497 9
1 -2 5 4156.61 212.192 7
1 2 5 4393.89 228.84 5
1 -2 5 4284.78 195.553 4
1 2 6 5903.99 287.649 5
-1 -2 -6 5947.23 233.452 9
1 -2 6 5797.36 251.117 4
1 2 6 5521.57 250.057 4
-1 -2 -6 5368.53 266.711 20
1 -2 6 5486.55 262.566 7
1 -2 7 3997.21 228.887 4
-1 -2 -7 3973.12 255.366 20
1 -2 7 3961.43 244.855 7
1 2 7 3790.46 220.073 19
1 2 7 4121.93 238.262 4
1 2 7 3533.78 244.421 5
1 -2 8 288.197 83.7347 7
1 -2 8 166.863 57.5281 4
1 2 8 220.415 75.1444 5
-1 -2 -8 224.243 72.768 20
1 2 8 100.073 50.5238 4
1 -2 9 647.912 107.261 4
-1 -2 -9 490.923 112.546 20
1 2 9 567.26 119.762 5
-1 -2 -10 90.4771 66.4604 20
1 2 10 34.8047 41.3956 5
1 2 11 218.102 42.8032 26
1 -2 11 200.08 42.9481 26
1 -2 11 106.984 34.5947 32
1 -2 11 171.301 41.8735 27
1 2 11 234.376 45.0137 27
1 2 11 201.469 42.896 32
1 2 12 61.6384 33.3125 27
1 2 12 -8.64816 22.5409 26
1 2 12 8.42663 22.4017 32
1 -2 12 -42.0801 33.6552 32
1 -2 12 92.2389 32.6071 36
1 -2 12 3.05144 30.9457 27
1 -2 13 711.37 74.6276 36
1 -2 13 716.332 77.2914 32
1 2 13 667.599 71.0368 32
1 2 13 737.259 74.238 26
1 2 13 701.829 75.6989 27
1 2 14 107.158 34.0624 32
1 2 14 123.465 38.8358 27
1 -2 14 86.9517 32.9901 32
1 -2 14 116.99 38.4699 36
1 2 15 147.215 40.9199 27
1 -2 15 183.582 42.5695 32
1 2 15 170.978 38.803 36
1 2 15 202.462 41.4088 32
1 -2 15 194.864 41.2112 36
1 -2 16 11.8925 18.4013 36
1 2 16 8.46617 23.6647 36
1 -2 16 9.35299 21.4766 32
1 2 16 -25.7924 22.4894 32
1 -2 17 965.187 63.1776 36
1 2 17 1081.36 70.4065 36
1 2 17 1108.34 63.4259 32
1 -2 17 1125.06 71.525 32
-1 -3 18 667.863 56.2673 32
-1 3 18 700.768 54.6419 36
-1 3 18 650.561 49.4634 32
-1 3 17 1188.45 82.0493 36
-1 -3 17 1259.7 86.6912 32
-1 3 17 1172.79 78.5067 32
-1 3 16 353.958 51.9039 27
-1 3 16 403.982 53.5941 32
-1 -3 16 300.832 51.4768 32
-1 3 16 350.347 50.7598 26
-1 3 15 7.15086 25.8698 27
-1 -3 15 -22.3658 30.3575 32
-1 3 15 18.766 28.5274 26
-1 3 15 -7.28837 23.1208 32
-1 3 14 3351.61 156.027 26
-1 3 14 3920.42 169.109 27
-1 -3 14 3605.9 165.009 32
-1 -3 14 3702.04 159.441 39
-1 3 14 3487.12 157.398 32
-1 3 13 1453.53 103.909 27
-1 -3 13 1437.01 101.024 39
-1 -3 13 1384.3 102.581 32
-1 3 13 1548.59 106.971 26
-1 3 13 1528.8 104.095 32
-1 -3 12 2124.73 118.935 39
-1 3 12 2194.75 123.339 27
-1 -3 12 2207.35 123.337 26
-1 -3 12 2142.65 122.971 32
-1 3 12 2062.95 118.096 26
-1 -3 11 642.506 123.776 4
-1 3 11 774.876 152.521 5
-1 -3 11 643.319 131.003 7
1 -3 -11 625.754 135.072 20
1 -3 -10 2665.66 254.016 20
-1 3 10 2670.38 252.718 5
-1 -3 10 2627.32 236.368 4
-1 -3 10 2497.17 241.109 7
-1 3 9 1085.46 154.357 5
1 -3 -9 1236.82 147.514 9
1 -3 -9 1175.67 160.263 20
-1 3 9 1130.75 152.528 4
-1 -3 9 989.273 147.336 7
-1 -3 9 1238.38 153.496 4
-1 -3 8 3204.46 238.595 7
-1 -3 8 3694.2 242.032 4
-1 3 8 3431.08 247.924 5
1 -3 -8 3380.76 224.62 9
-1 3 8 3722.71 246.829 4
1 -3 -8 3361.34 246.008 20
-1 3 7 85.2346 53.1233 5
-1 -3 7 117.447 56.1325 7
-1 3 7 119.785 52.5097 4
1 -3 -7 145.791 57.8729 20
1 -3 -7 226.904 60.2836 9
-1 -3 7 125.55 54.6178 4
-1 3 6 -7.47913 40.5975 5
1 -3 -6 -2.02964 31.1715 9
-1 3 6 112.473 36.7772 18
1 -3 -6 85.2472 54.1094 20
-1 3 6 25.7297 37.9162 4
-1 3 5 5560.21 246.652 16
-1 3 5 5717.64 242.838 5
-1 3 5 5823.16 239.157 4
-1 -3 5 5739.47 257.719 2
-1 3 5 5571.7 203.252 18
1 -3 -5 5656.54 240.971 20
-1 3 4 28396 481.964 4
-1 -3 4 29085.6 518.48 2
-1 3 4 29712.2 488.28 5
-1 3 4 29076 435.318 18
-1 3 3 197.78 43.1197 5
-1 -3 3 130.818 39.1621 2
-1 -3 3 198.233 40.3526 11
-1 -3 2 2321.92 117.936 2
-1 3 2 2122.37 103.119 5
1 -3 -2 2065.52 85.6172 23
-1 3 2 2154.85 71.7479 13
-1 3 1 3839.02 82.6597 17
1 -3 -1 4105.32 128.786 6
-1 3 1 3854.32 97.7765 8
1 -3 -1 3871.25 114.171 23
1 3 -1 4248.88 130.874 19
1 -3 0 122.154 28.3266 6
1 -3 0 169.786 31.4678 23
-1 3 0 139.46 25.2995 1
-1 3 0 119.374 27.5301 15
1 3 0 153.173 32.6831 1
-1 3 0 121.145 15.6545 17
1 -3 1 2787.53 104.399 2
-1 -3 -1 2703.06 118.672 11
-1 3 -1 2594.76 107.462 15
1 -3 1 2750.97 127.21 11
1 3 1 2807.85 116.094 12
1 3 2 17397.2 317.331 13
1 -3 2 18386.4 321.523 11
-1 3 -2 17483.4 310.425 14
1 3 2 18888.2 339.587 12
-1 -3 -2 17329.2 299.194 11
1 -3 2 18255.6 312.794 2
1 3 3 -27.2016 39.4708 5
1 -3 3 17.4419 25.6337 11
-1 3 -3 -5.80538 21.6273 14
1 -3 3 7.78052 29.1102 2
-1 -3 -3 18.023 28.3881 20
1 3 3 -10.4312 28.2351 18
-1 -3 -3 21.5634 22.9215 11
1 -3 3 10.5818 13.3727 10
1 -3 4 27123.4 362.756 10
-1 -3 -4 24683.7 349.99 11
-1 3 -4 24869.5 436.712 14
1 -3 4 25873.7 372.143 11
1 3 4 26477.8 510.162 5
-1 -3 -4 24764.4 480.824 20
1 3 4 24956.7 470.644 18
1 3 5 39473 688.731 5
-1 3 -5 39538.9 599.648 14
-1 -3 -5 39368.7 670.522 20
1 -3 5 38997.1 649.728 7
-1 -3 -5 39741.2 567.377 9
-1 -3 -6 23.4265 42.1133 20
1 -3 6 -48.0929 41.7251 4
1 3 6 14.0701 38.4774 5
-1 3 -6 1.62438 25.9361 14
1 -3 6 23.6147 43.2011 7
-1 -3 -6 7.90227 24.6531 9
1 3 7 421.025 98.5906 5
1 -3 7 529.603 85.5834 4
1 -3 7 593.908 106.132 7
-1 -3 -7 447.717 94.3663 20
1 3 7 439.277 88.9303 19
-1 3 -7 573.31 87.0773 14
1 3 8 1838.27 173.713 19
1 -3 8 2074.06 194.441 7
1 -3 8 1987.21 179.37 4
-1 -3 -8 2316.08 214.324 20
1 3 8 1859.25 197.836 5
-1 -3 -9 20.4466 49.0409 20
1 -3 9 27.0246 36.4353 4
1 3 9 -39.532 47.2434 5
1 -3 9 -3.71281 44.2814 7
1 3 10 89.1078 65.7129 12
1 3 10 57.8784 69.84 5
-1 -3 -10 -62.1259 51.2383 20
1 -3 11 318.363 46.0231 39
1 3 11 242.779 43.6854 27
1 -3 11 274.488 50.618 27
1 -3 11 297.425 47.4482 36
1 -3 11 297.575 50.438 32
1 3 11 220.855 42.1817 26
1 3 11 246.485 42.6596 32
1 3 12 900.321 80.6349 32
1 3 12 837.596 81.6551 27
1 -3 12 797.543 80.6186 32
1 3 12 824.72 77.9978 26
1 -3 12 774.317 76.8019 36
1 -3 13 2115.92 127.262 32
1 3 13 1948.88 115.929 32
1 -3 13 1999.8 122.029 36
1 3 13 2100.53 127.476 27
1 3 13 2238.04 124.788 26
1 -3 14 1336.69 98.5414 36
1 -3 14 1335.6 103.217 32
1 3 14 1517.75 101.51 32
1 3 14 1326 101.411 27
1 3 14 1466.16 101.316 26
1 -3 15 93.3729 34.6429 32
1 3 15 51.2551 27.674 32
1 3 15 108.775 37.3568 27
1 -3 15 37.1974 25.8439 36
1 3 16 621.995 62.4079 36
1 3 16 761.504 62.3365 32
1 -3 16 718.573 63.3714 36
1 -3 17 20.9883 20.3093 32
1 3 17 -3.40632 17.6178 36
-1 -4 18 954.55 66.0767 32
-1 4 18 929.706 61.7818 36
-1 -4 17 143.376 36.1688 32
-1 4 17 98.4083 25.1293 32
-1 4 17 117.189 31.9813 36
-1 4 16 17.6212 24.6231 26
-1 4 16 1.63453 22.3481 27
-1 4 16 -14.5275 24.1504 32
-1 -4 16 36.7689 34.0337 32
-1 4 15 1566.15 104.921 26
-1 -4 15 1559.05 102.914 39
-1 4 15 1384.79 100.75 27
-1 4 15 1549.93 103.662 32
-1 -4 15 1472.09 105.236 32
-1 4 14 267.485 47.4526 32
-1 4 14 257.18 49.1749 27
-1 4 14 272.615 49.6884 26
-1 -4 14 230.357 49.1432 32
-1 -4 14 177.936 38.9379 39
-1 -4 13 105.276 36.9598 32
-1 4 13 217.371 47.3 27
-1 4 13 76.741 30.4111 26
-1 4 13 158.549 40.9599 32
-1 -4 13 123.157 35.518 39
-1 -4 12 3108.57 148.625 32
-1 -4 12 3146.91 146.025 39
-1 4 12 3069.43 145.458 27
-1 4 12 3375.34 151.444 26
-1 -4 11 3294.16 297.592 7
-1 -4 11 3121.27 277.763 4
-1 4 11 3355.26 307.3 5
1 -4 -11 2471.97 262.011 20
-1 -4 10 7217.31 410.401 7
1 4 -10 7666.54 400.376 14
-1 -4 10 6919.6 387.15 4
1 -4 -10 6991.53 415.778 20
-1 4 10 6878.27 411.2 5
-1 4 9 3761.8 286.611 5
-1 -4 9 3936.6 285.247 7
1 4 -9 4113.27 275.044 14
1 -4 -9 4241.21 274.571 9
-1 -4 9 3762.02 268.072 4
1 -4 -9 3842.52 291.012 20
1 -4 -8 13822.5 501.784 20
1 -4 -8 14414.8 469.636 9
-1 -4 8 14530.7 483.34 4
-1 -4 8 13634.5 496.756 7
-1 4 8 13349.7 493.251 5
1 4 -8 13709.9 470.394 14
1 -4 -7 11644.3 425.867 20
-1 4 7 11498.3 423.935 5
1 -4 -7 12062.6 400.69 9
-1 4 7 12416.7 368.236 18
1 -4 -6 19580.3 511.435 20
-1 4 6 19704.8 444.297 18
-1 4 6 18851.1 495.014 5
-1 4 5 2698.65 155.967 18
1 -4 -5 2367.49 166.088 20
-1 -4 5 2852.53 191.063 2
-1 4 5 2429.88 173.089 16
-1 4 5 2398.54 165.46 5
1 -4 -4 41.6259 10.9168 21
-1 4 4 39.7222 41.4617 5
-1 -4 4 -1.01956 38.6915 2
-1 4 4 10.648 35.9367 16
1 -4 -4 60.3821 39.3673 20
1 4 -4 28.6673 34.3212 14
-1 4 3 2686.98 143.731 5
-1 -4 3 2709.28 154.575 2
-1 4 3 3006.76 115.949 12
-1 4 3 2731.35 105.28 13
1 -4 -3 2884.58 157.262 11
1 4 -2 3620.79 150.633 17
-1 -4 2 3685.3 163.338 2
1 -4 -2 3278.09 114.851 23
-1 4 2 3841.49 103.25 12
-1 4 1 6358.56 178.119 1
1 4 -1 6420.89 182.875 19
1 -4 -1 6098.21 157.398 23
-1 4 1 5886.89 186.968 15
-1 4 1 6060.34 150.676 8
-1 4 1 5953.98 125.114 17
1 4 -1 6369.01 186.721 17
1 -4 -1 6096.91 174.455 6
1 -4 -1 6341.63 156.657 3
-1 4 0 53.4861 22.6461 15
1 4 0 63.7566 26.9612 17
-1 4 0 70.6182 28.8306 1
1 4 0 42.8661 29.1301 1
1 -4 0 42.8683 21.2386 23
-1 4 0 71.6004 16.8411 17
1 -4 1 335.118 62.0622 11
1 4 1 382.12 51.0367 17
-1 4 -1 333.039 46.412 15
1 -4 1 375.092 52.9765 23
-1 -4 -1 343.367 54.8522 11
1 -4 1 327.652 45.0848 2
1 4 1 360.847 47.617 12
-1 -4 -2 222.06 47.6945 11
1 4 2 241.446 49.4073 17
1 -4 2 248.098 46.3496 2
-1 4 -2 222.655 39.6724 15
-1 4 -2 248.307 48.8632 14
1 -4 2 244.165 53.4164 11
1 4 2 77.6385 28.1008 13
1 4 3 7166.61 241.635 12
-1 -4 -3 7024.27 247.7 20
1 -4 3 6896.81 232.581 11
1 -4 3 6896.24 239.406 2
1 4 3 6706.24 245.061 18
-1 4 -3 6708.08 228.812 14
-1 -4 -3 6581.08 219.844 11
1 4 4 26494.5 534.943 5
1 4 4 27361.5 522.373 12
-1 4 -4 25933.5 480.683 14
1 -4 4 27727.6 457.531 11
-1 -4 -4 25773.4 521.908 20
-1 -4 -4 26225.2 433.713 11
1 4 4 25901.7 507.943 18
1 -4 5 13010.1 305.755 11
1 4 5 12729.8 407.881 5
-1 -4 -5 12828 399.402 20
-1 4 -5 12665.3 360.861 14
1 4 5 12655.9 390.72 12
1 -4 6 1653.78 155.837 7
-1 4 -6 1521.88 134.498 14
1 4 6 1795.87 163.947 12
1 -4 6 1598.84 138.866 4
-1 -4 -6 1571.74 154.855 20
-1 -4 -6 1654 132.549 9
1 4 6 1557.98 157.335 5
-1 4 -7 14731.6 446.174 14
1 4 7 14321.7 482.329 19
1 -4 7 15284.4 493.399 7
-1 -4 -7 14387.3 501.229 20
1 4 7 15967.9 533.559 5
1 4 7 15653.8 517.243 12
1 -4 7 14415.8 449.743 4
1 4 8 14965.5 518.767 19
1 4 8 15350.8 564.402 5
1 -4 8 16301.5 548.966 7
-1 -4 -8 15021.4 554.269 20
1 -4 8 14598.4 488.466 4
1 4 8 14967.7 553.708 12
1 -4 9 40.6669 46.8379 7
1 4 9 179.834 69.4127 12
-1 -4 -9 82.005 56.7357 20
1 4 9 86.8729 47.6616 5
1 4 10 2278.38 251.343 5
1 4 10 2478.27 256.316 12
-1 -4 -10 2167.72 243.669 20
1 -4 11 809.499 77.5828 36
1 -4 11 688.074 72.147 32
1 4 11 822.616 75.2407 26
1 -4 11 713.489 71.4782 39
1 4 12 17.3296 26.3647 26
1 -4 12 48.4864 26.3216 36
1 -4 12 45.0712 26.9249 39
1 -4 12 11.999 24.5808 32
1 4 12 43.3544 25.2511 27
1 -4 13 344.878 54.5806 36
1 -4 13 305.01 50.3985 39
1 4 13 354.351 59.9461 27
1 4 13 233.358 45.7243 26
1 -4 13 331.455 55.5959 32
1 4 14 1032.01 89.9709 27
1 -4 14 1133.41 93.9577 32
1 4 14 986.048 81.6505 26
1 -4 14 1113 89.5892 36
1 4 15 79.9452 31.5423 27
1 -4 15 20.9624 27.2358 32
1 -4 15 39.0322 23.6384 36
1 4 16 433.006 52.5598 27
1 4 16 382.521 50.4592 36
1 -4 16 515.194 57.4606 32
1 -4 16 501.421 51.7087 36
1 -4 17 64.2202 22.8384 32
1 4 17 80.3762 23.2937 36
-1 5 18 362.812 39.4009 36
-1 -5 18 422.408 43.4377 32
-1 5 17 384.949 46.6855 27
-1 -5 17 575.003 59.8485 32
-1 5 16 648.109 66.3262 27
-1 -5 16 600.253 67.1008 32
-1 -5 16 795.436 68.4158 39
-1 5 16 578.312 56.9489 32
-1 5 16 706.032 68.5222 26
-1 5 15 40.8466 26.7665 32
-1 5 15 9.89762 23.8269 26
-1 -5 15 48.4514 28.4313 32
-1 -5 15 37.7659 29.1494 39
-1 5 15 18.6985 24.6558 27
-1 -5 14 268.351 58.4831 32
-1 5 14 220.98 44.3163 27
-1 5 14 263.698 48.2015 32
-1 -5 14 246.927 47.3601 39
-1 5 14 217.08 43.9203 26
-1 5 13 48.1782 28.1508 27
-1 -5 13 48.3943 28.618 32
-1 5 13 -3.36048 27.344 26
-1 -5 13 67.5046 31.47 39
-1 5 13 116.43 34.0673 32
-1 -5 12 1071.89 89.0521 32
-1 5 12 1073.11 85.7138 26
-1 5 12 1225.09 94.394 27
-1 -5 12 1208.66 95.3203 39
1 -5 -11 -25.4483 51.0061 20
-1 -5 11 31.9456 51.6593 7
-1 -5 11 -49.6823 48.5981 4
-1 5 11 -103.39 64.5166 5
-1 5 11 73.5724 48.0955 12
1 -5 -10 617.583 127.902 20
-1 -5 10 726.155 141.388 7
-1 5 10 493.422 117.25 5
-1 5 10 783.838 133.008 12
1 5 -10 692.505 131.507 14
-1 -5 10 419.832 101.946 4
1 5 -9 7486.39 386.223 14
-1 -5 9 7661.07 386.24 4
-1 5 9 6707.38 388.325 5
1 -5 -9 7881.12 380.599 9
1 -5 -9 6854.9 391.194 20
-1 -5 9 7191.98 398.146 7
1 -5 -8 165.995 57.9432 9
1 5 -8 146.536 65.7748 14
-1 5 8 137.321 45.3505 18
1 -5 -8 145.944 77.0169 20
-1 -5 8 109.488 58.6488 4
-1 5 8 66.3729 49.5386 5
-1 5 7 794.926 118.395 5
-1 5 7 942.498 110.237 18
1 -5 -7 894.888 123.878 20
1 5 -7 880.861 121.867 14
1 -5 -6 13832 443.513 20
-1 5 6 14266.6 404.499 18
1 5 -6 14007.5 432.522 14
-1 5 6 13388.2 431.43 5
-1 -5 6 15070.3 408.637 11
-1 -5 6 13715.1 460.901 2
-1 5 5 2874.55 196.343 16
-1 5 5 3034.14 191.642 5
-1 5 5 3025.51 161.226 12
1 5 -5 2713.03 180.624 14
-1 5 5 2903.26 176.36 18
-1 -5 5 3093.62 205.677 2
-1 -5 5 3068.1 180.867 11
1 -5 -5 2895.56 191.377 20
1 -5 -4 2556.24 166.091 20
1 5 -4 2365.95 159.965 14
-1 -5 4 2626.87 164.351 11
-1 5 4 2483.99 169.166 16
-1 -5 4 2609.02 176.818 2
1 -5 -4 2574.23 167.187 11
1 5 -3 3387.27 178.113 14
1 -5 -3 3025.92 180.139 11
-1 -5 3 3235.12 177.844 2
-1 -5 3 3361.41 181.942 11
-1 5 3 3430.18 128.087 12
-1 5 3 3360.92 180.256 16
-1 5 3 3160 125.383 13
1 5 -2 2.62234 6.91972 16
1 5 -2 15.3866 25.6547 17
-1 -5 2 28.8605 44.2475 11
1 -5 -2 6.79922 41.0507 11
-1 -5 2 8.17141 38.03 2
1 -5 -2 8.26825 14.3811 23
1 5 -1 1783.79 109.286 17
1 -5 -1 1781.72 89.8821 3
1 5 -1 1888.1 81.3094 16
1 -5 -1 1803.03 105.775 6
1 5 -1 2114.64 116.23 19
-1 5 1 1801.35 96.0776 8
1 -5 -1 1794.09 94.3274 23
-1 5 1 1738.48 78.9448 17
-1 5 1 1736.25 108.233 1
-1 5 0 4.86538 24.1943 15
-1 5 0 22.5229 29.2934 1
-1 -5 0 22.1393 11.7468 23
-1 5 0 37.7065 16.4937 17
1 5 0 42.8033 25.1266 17
1 5 0 49.2676 35.2196 1
1 5 0 8.43156 24.7844 8
1 -5 0 13.1532 20.4721 23
-1 5 -1 835.18 72.784 15
1 -5 1 949.198 86.5385 23
-1 5 -1 1016.91 68.5122 17
-1 -5 -1 965.592 54.4265 6
1 -5 1 1147.02 90.6303 2
-1 -5 -1 912.572 97.281 11
1 5 1 994.82 86.3708 17
1 5 1 908.818 89.9892 1
1 -5 2 2364.51 134.95 2
-1 5 -2 2229.03 117.702 15
-1 -5 -2 2204.63 146.043 11
1 5 2 2143.39 129.359 13
1 5 2 2394.92 140.045 17
-1 5 -2 2280.6 73.4793 19
1 5 3 5947.41 225.496 13
1 5 3 5638.21 242.425 18
1 5 3 6350.85 233.782 12
-1 5 -3 5758.65 232.957 14
1 -5 3 5906.97 235.618 2
-1 -5 -3 5792.15 233.549 11
1 5 4 5205.01 233.184 12
-1 -5 -4 4657.39 211.057 11
-1 -5 -4 4897.06 239.715 20
-1 5 -4 4885.45 226.979 14
1 -5 4 4644.84 230.216 2
1 5 4 4348.01 227.362 18
1 5 5 1704.28 148.44 18
1 5 5 1800.19 153.161 12
-1 5 -5 1653.82 141.023 14
-1 -5 -5 1655.33 153.289 20
-1 5 -6 14361.1 435.725 14
1 5 6 14486.2 488.645 5
1 5 6 14187.4 462.975 12
-1 -5 -6 14661.5 481.216 20
-1 -5 -7 2258.87 205.325 20
1 5 7 1977 189.515 19
1 5 7 2034.41 199.494 5
1 5 7 2294.43 201.91 12
-1 5 -7 2012.92 175.069 14
1 -5 7 1997.99 174.784 4
1 -5 7 1981.35 185.853 7
1 5 8 1554.7 180.782 12
-1 -5 -8 1557.47 186.816 20
1 -5 8 1619.7 181.936 7
1 5 8 1722.23 198.043 5
1 5 8 1449.43 172.888 19
1 -5 8 1644.59 172.039 4
1 5 9 7478.44 404.809 19
1 5 9 7676.75 426.47 12
1 -5 9 7938.37 416.208 7
-1 -5 -9 7710.88 434.526 20
1 5 9 7937.13 444.716 5
-1 -5 -10 272.78 103.183 20
1 5 10 155.852 66.4566 12
1 -5 11 5716.6 197.637 36
1 5 11 5532.28 197.162 27
1 -5 11 5529.54 196.679 39
1 -5 11 5293.94 194.662 32
1 5 11 5695.13 191.535 26
1 5 12 1660.52 114.172 27
1 5 12 1712.59 107.671 26
1 -5 12 1880.79 118.535 39
1 -5 12 1621.17 109.791 36
1 -5 12 1764.53 118.78 32
1 5 13 269.392 48.0363 26
1 -5 13 236.612 49.9716 32
1 -5 13 251.487 46.0784 39
1 -5 13 279.039 49.0127 36
1 5 13 259.314 51.7992 27
1 -5 14 -0.0916 25.1374 32
1 5 14 28.1163 30.1944 27
1 5 14 48.2804 25.7795 26
1 -5 14 41.7799 28.3331 36
1 -5 14 67.3511 29.7267 39
1 5 15 779.729 74.4055 27
1 -5 15 958.548 76.1224 36
1 -5 15 895.33 80.3211 32
1 5 16 199.129 38.7568 27
1 5 16 207.758 38.6879 36
1 -5 16 242.881 40.2969 32
1 -5 17 64.5487 23.2436 32
1 5 17 56.5555 22.3957 36
-1 6 17 515.088 51.118 27
-1 -6 17 571.751 51.5303 39
-1 -6 17 550.105 55.5284 32
-1 6 16 276.79 45.2779 26
-1 6 16 246.963 43.0508 27
-1 -6 16 307.455 47.0786 39
-1 -6 16 284.693 47.9297 32
-1 6 15 -15.0447 26.5095 26
-1 -6 15 33.2759 34.3585 32
-1 -6 15 -2.11406 24.495 39
-1 6 15 20.5775 28.2257 27
-1 6 14 2177.6 123.963 26
-1 -6 14 1983.5 122.451 39
-1 6 14 1855.66 117.723 27
-1 -6 14 2053.78 124.297 32
-1 -6 13 851.166 81.997 32
-1 -6 13 1058.87 91.0165 39
-1 6 13 932.309 83.1874 26
-1 6 13 1025.16 89.3626 27
-1 6 12 517.82 63.0086 27
-1 -6 12 539.503 64.4423 32
-1 -6 12 715.382 76.8042 39
-1 6 12 533.071 64.0929 26
-1 6 11 4823.06 177.506 27
-1 6 11 4993.23 177.079 26
-1 -6 11 5054.4 183.698 32
-1 -6 11 4994.32 184.566 39
-1 -6 11 5249.75 370.986 4
-1 -6 11 5286.16 383.834 7
-1 -6 10 78.6153 72.3527 7
-1 6 10 148.212 59.4793 12
1 6 -10 185.623 72.5922 14
1 -6 -10 44.2986 66.8224 20
-1 6 10 -85.8951 57.667 5
1 6 -9 224.806 76.595 14
-1 6 9 261.903 86.5532 5
-1 -6 9 527.68 108.612 4
-1 6 9 334.582 91.8376 12
1 -6 -9 443.841 111.72 20
1 -6 -9 128.456 56.6176 9
-1 -6 9 276.872 87.0386 7
-1 6 8 2509.72 203.896 12
1 -6 -8 2678.81 218.515 9
1 -6 -8 2441.11 227.208 20
-1 6 8 2688.21 207.012 18
-1 6 8 2379.12 220.388 5
1 6 -8 2476.27 214.371 14
-1 6 7 4903.48 260.713 12
-1 6 7 5188.93 275.28 18
-1 6 7 4693.78 286.885 5
1 -6 -7 4928.47 298.213 20
1 6 -7 4730.8 281.146 14
1 -6 -6 32.6912 49.0671 20
-1 -6 6 61.0207 47.6605 11
-1 6 6 73.6724 45.4982 18
-1 6 6 76.0258 38.5549 12
-1 -6 6 33.9005 52.9828 2
1 6 -6 24.8253 45.3318 14
-1 -6 5 5907.74 295.397 2
-1 6 5 5981.25 273.216 18
-1 6 5 5907.55 289.644 16
-1 -6 5 6427.81 283.178 11
1 6 -5 6196.88 285.27 14
1 -6 -5 6260.06 291.974 20
-1 6 5 6444.55 239.184 12
-1 6 4 4754.97 242.757 16
1 -6 -4 5212.58 256.917 11
1 -6 -4 5261.53 252.755 20
1 6 -4 4584.38 233.269 14
-1 -6 4 4612.73 243.037 2
-1 -6 4 4925.05 245.612 11
-1 6 3 2699.17 117.534 12
1 -6 -3 2417.02 177.618 11
-1 6 3 2361.44 120.3 13
-1 -6 3 2435.7 168.032 2
-1 6 3 2460.02 164.398 16
1 6 -3 2346.32 150.923 17
1 6 -3 2264.52 158.274 14
-1 -6 3 2506.25 173.505 11
-1 -6 2 9694.32 334.271 11
-1 -6 2 9775.86 311.862 2
-1 6 2 9453.53 293.292 16
1 6 -2 9622.14 278.069 17
1 -6 -2 9314.86 217.373 3
1 6 -2 9511.74 308.349 14
1 -6 -2 8628.85 322.762 11
1 6 -2 8935.58 153.25 16
-1 6 2 9140.93 281.55 1
1 -6 -2 9252.92 214.753 23
1 -6 -2 9335.09 258.12 6
1 6 -1 1972.46 93.7305 16
1 6 -1 2023.31 124.309 17
1 6 -1 1821.39 129.281 8
1 -6 -1 1795.22 100.993 23
-1 6 1 1819.43 91.9719 17
-1 6 1 1761.77 120.396 1
-1 6 1 1893.85 111.773 8
1 -6 -1 1916.65 117.539 6
1 -6 0 772.851 105.847 11
-1 6 0 764.688 59.9724 17
1 6 0 762.025 84.5111 8
-1 -6 0 699.517 96.911 11
1 -6 0 715.573 71.3819 23
1 6 0 690.645 76.3347 17
-1 -6 0 650.668 45.3622 23
1 6 0 734.452 83.6431 19
1 6 0 714.337 87.8748 1
1 6 1 113.432 37.3401 17
1 -6 1 103.353 52.2294 11
1 6 1 102.451 44.848 1
1 -6 1 122.607 40.9938 23
1 6 1 138.756 47.65 18
-1 -6 -1 113.689 47.8307 11
-1 6 -1 126.119 30.4826 17
1 6 1 181.065 48.5784 19
-1 -6 -1 136.755 26.2663 6
1 -6 2 10839.9 324.658 23
1 6 2 10659 338.609 18
1 -6 2 10825.5 309.396 2
-1 6 -2 12056.9 208.957 19
-1 -6 -2 10419.1 343.313 11
1 -6 2 11001.5 364.704 11
1 6 2 10599.2 309.61 17
1 6 2 10230.7 297.957 13
1 6 2 12027.2 309.135 12
1 -6 3 37.6674 36.1365 2
1 6 3 75.5065 38.8602 18
-1 -6 -3 121.31 46.9605 11
1 6 3 12.4194 29.9731 13
1 6 3 59.0443 29.4644 12
1 6 4 957.782 114.965 18
1 6 4 1219.35 118.003 12
-1 -6 -4 957.803 116.437 20
-1 -6 -4 1041.63 114.998 11
1 -6 4 1197.17 124.229 11
1 -6 4 888.792 109.909 2
-1 6 -4 910.102 106.124 14
1 6 5 11477.7 385.264 12
1 -6 5 12439.5 386.155 11
1 6 5 11772.1 409.917 18
-1 -6 -5 11406.7 413.16 20
-1 6 -5 11981.1 397.671 14
-1 -6 -5 12188.3 371.976 11
1 -6 5 12176.5 418.14 2
1 6 6 551.38 99.1077 18
-1 6 -6 797.043 111.331 14
-1 -6 -6 742.562 118.737 20
1 6 6 720.254 110.514 12
-1 -6 -7 2484.51 224.601 20
-1 6 -7 2546.67 204.271 14
1 6 7 2830.31 227.729 12
1 -6 7 2723.98 224.759 7
1 6 7 2387.88 219.674 19
1 -6 8 -0.77651 40.3224 7
1 6 8 94.2899 50.799 19
1 6 8 45.1015 43.031 12
-1 -6 -8 -27.0933 42.3127 20
1 -6 8 -37.362 41.8229 4
1 6 9 -10.7094 31.5492 19
-1 -6 -9 13.0071 47.0102 20
1 -6 9 -40.4146 48.3597 7
1 6 10 5151.52 184.95 27
1 -6 10 5124.06 186.842 32
1 -6 10 5219.13 189.395 39
1 6 11 774.046 76.8085 27
1 -6 11 860.917 78.8677 36
1 -6 11 795.042 77.6634 32
1 -6 11 897.905 83.5506 39
1 6 11 924.948 78.9158 26
1 -6 12 342.569 58.1399 32
1 -6 12 374.041 55.9381 39
1 6 12 402.563 58.8997 27
1 6 12 383.539 55.5867 26
1 -6 12 392.113 56.1398 36
1 6 13 3112.02 153.141 27
1 -6 13 3453.34 157.749 39
1 -6 13 2941.83 150.052 32
1 6 13 3259.3 146.525 26
1 -6 13 3354.13 152.693 36
1 -6 14 709.836 70.6904 39
1 6 14 593.597 62.3594 26
1 6 14 617.712 70.5226 27
1 -6 14 660.322 73.6444 32
1 -6 15 60.6596 24.6061 39
1 6 15 51.0716 30.0731 27
1 -6 15 -9.84146 29.9971 32
1 6 16 87.6477 29.0383 27
1 6 16 89.8217 27.5351 36
1 -6 16 84.9084 29.4136 32
-1 -7 17 1065.47 68.131 39
-1 -7 17 1011.24 70.14 32
-1 7 17 1034.73 68.2007 27
-1 7 16 -11.426 20.9287 27
-1 -7 16 17.5086 19.6769 39
-1 -7 16 -17.6935 22.6748 32
-1 7 16 38.782 23.1132 26
-1 -7 15 59.3206 31.0257 32
-1 7 15 -4.14492 27.0021 27
-1 -7 15 26.3542 25.4911 39
-1 7 15 45.5849 25.9272 26
-1 7 14 799.764 77.1145 26
-1 -7 14 851.613 80.0604 32
-1 -7 14 731.07 75.3372 39
-1 7 14 766.956 77.6708 27
-1 -7 13 464.431 62.1698 39
-1 -7 13 402.046 58.1914 32
-1 7 13 520.573 63.0612 26
-1 7 13 451.798 61.5657 27
-1 7 12 80.1813 32.4156 26
-1 7 12 42.9573 24.9501 27
-1 -7 12 41.6403 32.2383 39
-1 -7 12 36.5142 21.9195 32
-1 -7 11 1192.87 92.0908 32
-1 7 11 1100.43 88.4038 27
1 -7 -11 1079.82 84.9556 38
-1 -7 11 1027.28 87.2466 39
-1 7 11 1118.48 86.96 26
-1 -7 10 188.066 78.8456 4
1 -7 -10 7.71833 52.4574 20
1 7 -10 295.562 90.2134 14
-1 -7 10 97.1777 68.8186 7
-1 -7 9 264.746 92.0668 7
-1 -7 9 149.86 69.5318 4
1 -7 -9 162.101 76.3765 20
1 -7 -9 199.334 70.6397 9
1 7 -9 295.158 78.8492 14
1 -7 -8 1071.51 159.438 20
1 7 -8 1242.22 159.211 14
1 7 -7 8948.32 401.084 14
-1 7 7 8882.18 351.807 12
-1 7 7 9057.3 384.093 18
-1 -7 7 9037.67 433.194 2
1 -7 -7 8468.92 403.471 20
-1 7 6 4158.19 251.339 18
-1 -7 6 4218.8 255.049 11
-1 7 6 4293.32 220.253 12
1 7 -6 3812.7 250.628 14
1 -7 -6 3797.88 258.646 20
-1 -7 6 4528.22 289.483 2
-1 7 5 2532.7 200.679 16
1 -7 -5 2580.66 200.924 20
-1 7 5 2171.41 177.001 18
-1 -7 5 2204.96 191.409 2
1 7 -5 2313.76 189.431 14
-1 7 5 2432.92 149.01 12
-1 -7 5 2226.26 184.29 11
1 7 -4 1238.04 122.482 17
-1 7 4 1097.95 126.033 16
-1 -7 4 1305.82 142.095 11
-1 -7 4 1307.22 140.778 2
1 -7 -4 1227.14 137.767 11
-1 7 4 1183.52 96.2103 13
1 7 -4 1157.24 130.09 14
1 -7 -3 3115.26 215.176 11
-1 7 3 3019.98 193.109 16
1 7 -3 3129.31 179.977 17
-1 -7 3 3328.41 207.443 2
-1 -7 3 3119.49 210.463 11
1 7 -3 3510.41 211.692 14
-1 7 3 3149.71 150.936 13
-1 7 2 2097.31 151.764 16
-1 7 2 2013 147.535 1
-1 -7 2 2127.8 174.551 11
1 7 -2 2269.2 161.06 8
-1 -7 2 2248.37 164.474 2
1 7 -2 2015.21 83.9325 16
1 -7 -2 2287.86 138.06 6
1 -7 -2 2024.91 106.573 3
1 7 -2 2135.02 142.264 17
1 -7 -2 1920.47 168.808 11
1 -7 -2 2048.69 107.378 23
1 7 -1 996.528 95.8396 17
1 -7 -1 1065.64 97.5011 6
1 -7 -1 920.271 126.918 11
1 7 -1 1094.54 109.648 8
-1 7 1 1043.71 91.767 8
1 -7 -1 1032.17 83.0403 23
-1 7 1 1051.06 101.783 1
1 7 -1 1134.06 79.4013 16
1 7 -1 1047.09 98.1697 19
-1 -7 1 951.761 76.3496 23
-1 -7 1 1014.24 122.957 11
-1 7 1 940.611 73.3137 17
1 7 0 1724.21 131.587 8
-1 -7 0 1538.83 150.722 11
1 7 0 1800.78 137.961 19
1 -7 0 1785.93 117.565 23
-1 7 0 1787.34 99.7663 17
1 -7 0 1930.01 170.455 11
-1 -7 0 1666.68 78.1958 23
1 7 0 1652.96 136.312 1
1 7 0 1782.75 126.66 17
-1 -7 -1 6636.46 300.468 11
-1 7 -1 7110.62 212.176 17
1 -7 1 7201.68 256.678 23
1 7 1 6741.65 280.052 18
1 7 1 6583.93 246.293 17
1 7 1 6539.63 270.75 1
1 -7 1 7078.85 317.701 11
1 7 1 7084.52 289.069 19
1 -7 2 3339.84 223.017 11
1 7 2 3521.6 211.299 18
1 7 2 3578.36 189.555 13
1 7 2 3130.85 203.805 19
1 -7 2 3584.1 195.567 2
-1 7 -2 3508.53 164.471 17
-1 -7 -2 3411.42 221.154 11
1 7 2 3330.82 186.685 17
-1 7 -2 3813.73 136.27 19
1 7 2 3431.13 205.697 1
-1 -7 -2 3516.13 134.248 6
1 -7 2 3370.22 193.737 23
1 7 3 123.456 40.073 12
1 -7 3 146.313 50.3541 23
1 -7 3 22.5011 41.9644 11
-1 -7 -3 194.842 69.3176 11
1 -7 3 104.679 47.6153 2
1 7 3 79.3493 45.5073 18
1 7 3 127.822 44.5491 13
-1 -7 -4 8.00688 39.6862 20
1 7 4 8.47572 28.0193 12
1 -7 4 65.7842 47.2194 2
1 -7 4 37.6461 50.1626 11
-1 -7 -4 67.2365 50.5286 11
1 7 4 68.6521 40.4095 18
-1 -7 -5 598.557 107.146 20
1 7 5 647.759 104.296 18
1 7 5 817.616 106.086 12
1 -7 5 680.241 107.181 11
-1 7 -5 646.607 102.298 14
1 -7 5 806.881 119.344 2
-1 -7 -5 867.112 113.852 11
-1 7 -6 20.3506 34.7237 14
1 7 6 34.8042 33.4644 12
1 7 6 18.0744 36.9395 18
-1 -7 -6 -48.6012 52.6191 20
1 7 6 27.1209 32.1113 19
-1 7 -7 521.418 99.1349 14
1 7 7 531.061 112.373 19
1 7 7 489.181 102.277 12
-1 -7 -7 413.736 102.653 20
1 7 8 21.4982 38.9624 12
-1 -7 -8 -13.0289 52.9178 20
1 7 8 10.5432 32.4496 19
1 -7 8 1.00095 44.9442 4
1 -7 8 -93.1967 46.1956 7
1 7 9 1865.7 212.312 12
1 -7 9 2143.02 244.559 23
1 7 9 1958.76 224.975 19
-1 -7 -9 1967.06 233.705 20
1 7 10 5275.42 190.924 27
1 -7 10 5561.47 199.661 39
1 -7 10 5416.85 194.198 32
1 -7 11 52.0079 26.9047 39
1 7 11 27.1975 27.1456 27
1 7 11 91.5113 30.7585 26
1 -7 11 18.7802 24.8693 32
1 7 12 766.821 78.93 27
1 -7 12 941.826 85.9021 39
1 -7 12 802.805 80.27 32
1 7 12 900.386 78.6695 26
1 7 13 7.90387 20.8671 26
1 7 13 51.6557 32.0977 27
1 -7 13 26.8771 26.8372 32
1 -7 13 0.45808 27.4454 39
1 7 14 775.698 76.5927 27
1 -7 14 797.619 74.6511 39
1 -7 14 915.552 82.3845 32
1 7 14 843.795 71.5708 26
1 -7 15 128.245 37.6323 32
1 -7 15 148.461 31.3881 39
1 7 15 92.6081 33.0661 27
1 7 16 83.286 28.3182 36
1 -7 16 85.9432 27.1031 32
1 7 16 129.847 33.202 27
1 -7 16 29.8568 15.853 39
-1 8 17 317.855 38.488 27
-1 -8 17 320.288 37.0527 39
-1 -8 17 279.454 38.6256 32
-1 -8 16 7.3103 22.9847 32
-1 8 16 36.0329 24.7215 27
-1 8 16 -2.1431 18.3312 26
-1 -8 16 39.6389 24.22 39
-1 -8 15 2414.83 126.745 39
-1 8 15 2390.53 118.957 26
-1 8 15 2211.75 119.531 27
-1 -8 15 2367.65 124.991 32
-1 8 14 355.635 54.4536 27
-1 8 14 461.869 61.3729 26
-1 -8 14 381.522 56.4926 32
-1 -8 14 404.42 59.0169 39
-1 8 13 2222.97 124.045 26
-1 8 13 1902.12 119.489 27
-1 -8 13 2302.94 133.619 39
-1 -8 13 2013.78 122.789 32
-1 8 12 752.939 76.6282 27
-1 8 12 973.744 84.1808 26
-1 -8 12 866.303 82.9159 39
-1 -8 12 951.079 85.2414 32
-1 8 11 105.717 32.9521 26
-1 -8 11 147.15 39.5234 32
-1 8 11 132.317 40.1519 27
-1 -8 11 119.917 37.1721 39
1 -8 -11 121.321 36.344 38
-1 -8 10 1705.36 222.931 7
1 8 -10 1733.63 215.77 14
-1 -8 10 1658.85 221.097 4
-1 -8 10 1602.3 105.821 39
1 8 -9 9.68773 38.6489 14
1 -8 -9 -9.90063 34.2155 20
1 -8 -9 8.58107 48.7439 9
1 8 -8 1617.83 189.016 14
1 -8 -8 1513.28 191.485 20
-1 8 8 1755.67 186.633 18
-1 -8 7 85.0272 61.5722 2
1 -8 -7 9.00478 42.6575 20
-1 8 7 53.9426 53.0891 18
1 8 -7 30.9793 40.956 14
1 8 -6 19906.9 601.744 14
-1 -8 6 19858.4 632.644 2
-1 8 6 20024.1 582.776 18
-1 -8 6 20597.4 604.709 11
1 -8 -6 19427.4 603.833 20
-1 -8 5 5672.95 312.046 11
-1 8 5 5620.26 310.494 16
1 -8 -5 5920.29 322.655 11
1 -8 -5 5621.3 308.234 20
1 8 -5 5708.24 308.266 14
1 8 -5 5464.39 283.43 17
-1 8 5 5331.33 293.697 18
-1 -8 5 5619.37 319.522 2
1 -8 -4 3911.71 260.701 11
-1 8 4 3852.7 183.931 13
-1 -8 4 4182.96 258.625 2
1 8 -4 3834.1 221.193 17
-1 8 4 3408.69 228.26 16
-1 -8 4 4012.81 259.636 11
1 8 -4 3959.13 248.587 14
-1 8 3 501.654 88.8857 16
1 -8 -3 720.236 118.461 11
-1 -8 3 653.581 114.164 11
-1 8 3 569.429 71.5137 13
-1 -8 3 538.673 96.3893 2
1 -8 -3 609.826 81.4192 6
1 8 -3 512.653 80.8595 17
-1 8 3 502.64 84.6533 1
1 8 -2 7078.36 270.207 17
1 8 -2 6987.19 296.061 8
1 -8 -2 6691.1 337.321 11
-1 8 2 7269.05 292.39 16
-1 8 2 7100.87 288.081 1
-1 -8 2 6972.04 338.08 11
1 -8 -2 7837.98 267.819 6
-1 -8 2 7561.45 316.837 2
-1 8 1 153.081 44.6808 8
-1 -8 1 92.5131 62.2353 11
-1 8 1 122.058 45.7451 16
-1 8 1 100.288 43.8914 1
-1 8 1 112.751 33.0818 17
1 8 -1 128.536 45.6158 8
1 -8 -1 139.938 80.1803 11
1 8 -1 125.165 42.3985 19
1 8 -1 102.917 36.9276 17
-1 -8 1 95.4313 30.0781 23
1 -8 -1 87.5517 29.3287 23
-1 8 0 981.406 82.0662 17
1 -8 0 1013.45 97.4346 23
1 -8 0 997.698 139.655 11
1 8 0 1070.72 112.442 8
1 8 0 1044.98 103.988 17
-1 8 0 972.21 101.469 8
1 8 0 894.31 105.447 19
-1 -8 0 844.683 120.485 11
1 8 0 871.419 108.072 1
-1 -8 -1 132.785 66.2616 11
1 8 1 70.3732 50.2641 1
-1 8 -1 36.3748 26.6544 19
1 8 1 60.5272 35.6337 17
1 8 1 66.9215 49.0487 18
1 -8 1 77.041 38.6213 23
-1 8 -1 10.5963 19.6503 17
1 -8 1 -2.7018 53.5047 11
1 8 1 39.7343 36.5273 19
-1 8 -2 929.05 90.5014 17
1 -8 2 784.639 101.207 23
1 -8 2 970.306 114.783 2
1 8 2 809.039 113.339 19
1 -8 2 1000.83 138.884 11
-1 -8 -2 884.708 129.271 11
1 8 2 749.548 95.2596 13
1 8 2 746.721 105.999 1
1 8 2 893.688 103.735 17
1 8 2 891.552 118.619 18
1 8 3 2615.67 196.662 1
-1 8 -3 3390.37 184.899 17
1 8 3 3225.89 200.471 13
1 8 3 3055.38 223.278 19
1 -8 3 3330.16 240.17 11
-1 -8 -3 3073.96 225.879 11
1 8 3 3064.51 217.746 18
1 -8 3 3032.16 206.815 23
1 -8 3 3359.64 215.908 2
1 8 4 2207.08 170.71 13
1 8 4 2279.16 203.543 19
1 8 4 2192.78 166.923 12
1 -8 4 2053.1 195.504 11
1 8 4 2469.64 202.927 18
-1 -8 -4 2233.41 199.587 11
-1 -8 -4 2318.9 198.627 20
1 -8 4 2263.21 190.861 23
1 -8 4 2338.33 193.267 2
1 8 5 742.414 104.793 12
1 -8 5 625.863 114.056 2
1 8 5 654.812 116.196 19
-1 -8 -5 695.14 120.717 20
-1 -8 -5 591.05 104.466 11
1 -8 5 621.839 114.616 23
1 8 5 531.184 101.297 18
1 -8 5 640.843 110.217 11
1 8 6 1219.52 145.584 12
1 8 6 1055.8 143.679 18
-1 -8 -6 1341.51 169.82 20
1 8 6 1060.82 151.558 19
1 8 7 2324 210.932 12
-1 -8 -7 2362.32 233.671 20
1 8 7 1999.43 217.567 19
1 -8 7 2229.89 228.817 23
1 -8 8 261.651 84.4692 23
1 8 8 122.891 56.1061 12
-1 -8 -8 141.689 74.8249 20
1 8 8 176.107 72.1201 19
1 -8 8 161.917 68.0086 4
1 -8 9 5404.64 192.279 39
-1 -8 -9 5364.39 390.456 20
1 8 9 5563.51 393.355 19
1 -8 10 3488.58 157.26 32
1 -8 10 3606.31 163.189 39
1 8 10 3309.16 152.514 27
1 -8 11 800.645 80.3104 32
1 -8 11 908.118 87.7581 39
1 -8 12 43.3347 26.9799 32
1 8 12 9.43193 24.0373 27
1 -8 12 22.6501 24.4407 39
1 8 13 352.783 57.4783 27
1 -8 13 376.928 56.6712 32
1 -8 13 339.324 54.7388 39
1 -8 14 41.5975 24.7911 39
1 -8 14 0.83849 23.0995 32
1 8 14 27.3019 25.2672 27
1 -8 15 30.7163 22.0039 32
1 -8 15 38.1415 22.641 39
1 8 15 40.6888 23.8047 27
1 8 16 146.585 31.0791 27
1 8 16 150.055 31.4709 36
1 -8 16 89.5723 21.729 39
1 -8 16 164.324 31.8227 32
-1 -9 17 234.39 31.9834 39
-1 -9 17 222.737 32.5898 32
-1 9 17 196.081 29.3189 27
-1 9 16 162.088 29.9289 26
-1 -9 16 219.206 38.3697 39
-1 -9 16 156.816 36.9901 32
-1 9 16 145.36 31.4302 27
-1 -9 15 5.31049 21.2469 32
-1 9 15 -2.29443 23.3252 27
-1 -9 15 17.8534 29.4451 39
-1 9 15 6.6748 20.244 26
-1 9 14 146.307 37.1679 26
-1 -9 14 63.4659 31.601 39
-1 9 14 164.874 42.3899 27
-1 -9 14 122.209 35.8908 32
-1 9 13 2266.62 123.138 26
-1 9 13 2183.62 127.209 27
-1 -9 13 2310.65 134.29 39
-1 -9 13 2235.03 128.948 32
-1 9 12 360.907 56.6012 27
-1 9 12 412.856 57.0084 26
-1 -9 12 251.027 46.7098 43
-1 -9 12 392.893 60.0532 39
-1 -9 12 420.726 59.7781 32
-1 -9 11 494.202 66.5655 39
-1 9 11 517.451 62.4989 26
-1 -9 11 596.717 66.9889 32
1 -9 -11 566.544 65.0125 38
-1 9 11 508.112 64.8984 27
-1 -9 10 1808.26 108.811 32
1 -9 -10 1783.91 108.23 38
-1 9 10 1794.56 106.835 26
-1 9 10 1859.7 112.318 27
-1 -9 10 1801.44 114.456 39
1 9 -9 4932.7 356.232 14
1 -9 -9 4414.63 347.807 20
1 -9 -8 9521.27 486.572 20
-1 9 8 10335.8 471.34 18
1 9 -8 9616.92 475.728 14
1 9 -7 711.386 131.391 14
1 -9 -7 565.477 115.779 20
1 9 -7 585.818 116.321 17
-1 -9 7 656.6 138.58 2
-1 9 7 574.266 108.482 18
-1 9 6 632.701 111.939 18
1 -9 -6 609.375 119.139 20
-1 -9 6 468.835 111.844 2
1 9 -6 810.417 126.759 17
1 9 -6 587.679 113.242 14
-1 -9 6 737.159 130.973 11
1 -9 -5 9141.42 427.591 11
1 9 -5 8759.92 401.458 14
1 -9 -5 8864.59 408.522 20
-1 9 5 8469.87 396.181 16
-1 -9 5 8427.21 412.273 11
-1 9 5 8584.89 396.136 18
-1 -9 5 9553.51 435.551 2
1 9 -5 8474.77 365.066 17
-1 9 4 10249.3 400.277 1
1 9 -4 11483.8 396.818 17
-1 9 4 10603.3 417.934 16
-1 -9 4 11268.2 465.771 11
-1 -9 4 10921 442.1 2
-1 9 4 10524 424.176 18
1 -9 -4 10969 461.751 11
1 -9 -4 10722 353.999 6
1 9 -3 651.502 92.7297 17
-1 9 3 662.668 102.544 16
-1 9 3 709.168 85.6539 13
1 -9 -3 592.063 82.9211 6
-1 9 3 525.34 92.0942 1
-1 -9 3 542.434 113.592 11
1 -9 -3 649.561 121.917 11
-1 -9 3 810.143 119.741 2
1 9 -3 699.798 110.926 8
-1 9 2 1036.58 121.545 1
1 9 -2 981.369 121.835 8
-1 -9 2 928.838 121.803 2
1 -9 -2 1217.84 113.727 6
1 -9 -2 1110.43 154.158 11
-1 -9 2 1078.5 103.304 23
-1 -9 2 973.387 144.072 11
-1 9 2 1034.9 121.286 16
1 9 -2 1002.9 107.21 17
1 9 -1 731.295 91.6438 17
-1 -9 1 692.257 128.11 11
-1 9 1 727.329 100.758 1
-1 9 1 796.266 101.617 16
-1 9 1 735.291 92.0459 8
1 9 -1 746.406 96.6635 19
1 -9 -1 816.937 136.721 11
1 9 -1 621.874 94.7498 8
-1 9 0 77.891 34.1048 19
1 9 0 87.9676 45.3125 18
-1 9 0 94.9165 39.4441 16
1 -9 0 47.3211 28.8329 23
1 9 0 58.3546 32.224 17
-1 9 0 58.9773 32.1843 8
1 9 0 97.7329 56.2102 1
-1 -9 0 82.4931 62.7351 11
1 9 0 79.4229 45.6008 8
1 9 0 10.721 37.3716 19
1 -9 0 127.335 84.1061 11
1 -9 1 63.4701 29.8077 23
-1 9 -1 33.888 24.1665 19
1 9 1 37.5343 40.7474 1
1 -9 1 139.746 50.4016 2
1 -9 1 136.517 79.6824 11
-1 -9 -1 41.6713 60.7035 11
1 9 1 17.1476 28.6969 17
1 9 1 -5.378 42.7622 19
1 9 1 63.8195 43.9926 18
1 9 2 605.021 100.29 18
1 -9 2 686.129 102.859 2
1 9 2 657.554 105.897 1
1 -9 2 509.543 114.46 11
-1 -9 -2 457.183 104.444 11
1 -9 2 681.875 101.254 23
1 9 2 563.346 102.5 19
1 9 2 715.327 98.43 17
1 9 2 544.57 88.2341 13
1 9 3 27.8081 34.5049 13
1 9 3 -16.8235 45.8953 18
1 9 3 125.643 64.2539 1
1 -9 3 -23.7876 54.5453 11
1 9 3 50.9226 40.6011 19
1 -9 3 9.16023 38.6961 2
-1 -9 -3 17.9387 55.049 11
1 -9 3 81.7102 48.4059 23
-1 -9 -4 3167.9 244.972 20
1 -9 4 2864.97 225.483 2
1 -9 4 3025.48 247.424 11
1 9 4 3145.49 211.801 13
1 9 4 2847.34 240.524 19
1 -9 4 3006.27 228.994 23
-1 -9 -4 3453.1 258.112 11
1 9 4 2967.19 233.095 18
1 9 4 2729.85 222.38 1
1 9 5 1603.36 155.883 12
1 -9 5 1207.74 158.121 23
1 -9 5 1868.35 197.997 11
-1 -9 -5 1541.61 181.34 20
-1 -9 -5 1634.81 180.579 11
1 9 5 1162.72 157.075 19
1 9 5 1177.13 154.905 18
1 -9 5 1686.05 183.362 2
-1 -9 -6 2160.18 221.62 20
1 9 6 1692.15 190.469 18
1 9 6 1971.13 217.527 19
1 -9 6 1934.83 208.411 23
1 9 7 251.047 83.2334 19
1 -9 7 179.88 72.6222 23
-1 -9 -7 279.046 93.2211 20
1 -9 8 1617.91 209.403 23
1 9 8 1369.85 194.465 19
-1 -9 -8 1370.42 194.552 20
1 -9 9 191.895 41.4824 43
1 -9 9 270.361 49.5115 39
1 -9 9 180.747 38.9087 32
1 9 9 146.732 32.255 27
1 9 10 2991.02 147.377 27
1 -9 10 3146.36 146.272 43
1 -9 10 2952.37 145.448 32
1 -9 10 2931 149.025 39
1 -9 11 171.891 42.0346 39
1 9 11 162.471 41.3338 27
1 -9 11 93.088 33.3924 32
1 -9 12 85.5682 34.4728 32
1 9 12 79.4618 31.5356 27
1 -9 12 71.6774 33.0071 39
1 9 13 283.665 50.3623 27
1 -9 13 292.36 48.9816 32
1 -9 13 300.339 52.0414 39
1 -9 14 382.426 54.1238 32
1 9 14 387.536 54.3916 27
1 -9 14 387.499 54.3824 39
1 9 15 -5.02207 22.7167 27
1 -9 15 24.8149 21.4421 32
1 -9 15 -5.36085 19.7818 39
1 9 16 21.0831 17.1149 27
1 9 16 10.5902 16.8493 36
1 -9 16 4.75982 11.0947 39
1 -9 16 -7.63696 18.9976 32
-1 10 16 615.953 55.228 27
-1 -10 16 624.137 57.7428 39
-1 10 16 584.964 48.3742 26
-1 -10 16 640.891 54.9636 32
-1 10 15 149.915 32.8366 26
-1 10 15 93.9413 32.6224 27
-1 -10 15 91.6913 34.8624 39
-1 -10 15 115.389 32.2811 32
-1 -10 14 738.345 74.7664 39
-1 10 14 760.726 73.7153 27
-1 -10 14 811.018 74.2004 32
-1 10 14 672.864 64.5109 26
-1 10 13 118.48 33.9474 26
-1 -10 13 142.504 38.2935 39
-1 -10 13 125.007 35.2052 32
-1 10 13 170.255 42.2515 27
-1 -10 12 1571.19 106.25 43
-1 -10 12 1353.52 99.8652 32
-1 10 12 1446.28 99.4628 26
-1 -10 12 1403.8 107.346 39
-1 10 12 1396.03 101.966 27
1 -10 -11 1632.05 106.055 38
-1 10 11 1739.22 113.098 27
-1 -10 11 1736.8 116.789 39
-1 -10 11 1795.95 112.968 32
-1 10 11 1758.4 109.971 26
-1 -10 10 -25.4176 29.6352 39
-1 10 10 57.9135 27.6346 27
-1 10 10 17.925 23.5442 26
1 -10 -10 -9.89726 20.7549 38
-1 10 9 170.145 37.7808 28
-1 -10 9 136.388 37.6276 39
-1 10 9 265.278 46.3616 27
1 10 -8 158.541 66.391 17
1 -10 -8 252.791 100.575 20
-1 10 8 233.081 78.8842 18
-1 -10 7 4568.78 349.458 2
1 10 -7 3968.46 290.754 17
1 -10 -7 4097.41 319.535 20
-1 10 7 4228.25 307.446 18
1 -10 -6 -50.4883 66.3224 20
-1 10 6 31.2435 55.7558 1
-1 10 6 9.4914 35.3698 18
-1 -10 6 17.8503 57.9995 11
-1 -10 6 54.575 63.832 2
1 10 -6 19.4306 30.6019 17
-1 10 5 288.54 81.1884 1
1 -10 -5 358.648 103.381 11
-1 -10 5 528.954 122.533 11
-1 10 5 423.79 101.133 18
-1 -10 5 350.58 99.4311 2
1 10 -5 531.14 95.7306 17
1 -10 -5 450.591 105.268 20
-1 10 4 4330.59 289.261 18
-1 -10 4 4887.6 330.143 11
1 10 -4 4705.55 297.237 8
-1 10 4 4426.95 286.679 16
-1 -10 4 4598.2 302.317 2
1 -10 -4 4486.53 315.88 11
1 10 -4 4400.44 257.096 17
-1 10 4 4262.86 273.609 1
-1 -10 3 4917.63 326.512 11
-1 -10 3 4943.17 299.486 2
1 -10 -3 4854.5 328.504 11
-1 10 3 5071.67 285.859 16
1 10 -3 5156.56 297.676 8
1 10 -3 4718.9 252.806 17
-1 10 3 4761.64 280.314 1
-1 -10 3 4611.97 244.405 23
-1 -10 2 3605.13 250.698 2
1 10 -2 3443.05 209.375 17
1 10 -2 3167.97 227.461 8
-1 10 2 3166.64 221.84 1
-1 10 2 3251.8 218.991 16
-1 -10 2 3473.06 278.075 11
1 -10 -2 3052.17 264.796 11
-1 10 1 206.741 59.9682 8
1 10 -1 151.539 48.6965 17
-1 10 1 165.661 54.1466 16
1 10 -1 191.051 66.0726 8
1 -10 -1 53.8294 58.2253 11
-1 -10 1 130.311 69.0346 11
1 10 0 122.876 51.3648 19
1 -10 0 160.656 86.9288 11
-1 10 0 85.9055 44.6829 8
-1 10 0 88.6412 36.7409 16
1 10 0 104.437 36.7726 17
-1 10 0 108.622 42.2865 19
1 10 0 57.9706 40.8116 18
-1 -10 0 115.779 79.9046 11
1 10 0 95.9827 47.2478 8
1 -10 1 235.66 54.6092 23
-1 -10 -1 213.982 87.1288 11
1 -10 1 286.93 69.1969 2
-1 10 -1 307.674 72.0531 8
1 10 1 234.019 64.1954 1
1 -10 1 209.455 88.9571 11
1 10 1 237.154 71.7956 19
1 10 1 271.236 79.087 18
1 10 1 303.377 67.5496 17
1 10 2 3440.53 245.803 1
1 -10 2 4180.32 243.642 23
1 -10 2 4236.57 309.57 11
1 10 2 3676.22 259.568 18
1 10 2 4075.42 240.147 17
1 10 2 4142.23 245.786 13
1 10 2 4312.57 284.11 19
-1 -10 -2 3850.88 290.826 11
1 -10 2 4275.4 265.666 2
1 -10 3 158.508 61.5672 2
1 -10 3 349.991 82.5144 23
-1 -10 -3 233.266 86.3935 11
1 -10 3 401.211 110.32 11
1 10 3 221.996 67.7959 18
1 10 3 298.786 84.4358 1
1 10 3 153.2 49.045 13
1 10 3 272.508 80.3339 19
1 10 4 3441.58 261.149 1
-1 -10 -4 3254.68 263.051 20
1 -10 4 3724.8 267.887 2
-1 -10 -4 3598.36 285.012 11
1 10 4 3528.31 234.925 13
1 -10 4 3619.82 289.818 11
1 10 4 3677.5 286.549 19
1 -10 4 3693.51 262.733 23
1 10 4 3315.89 260.671 18
1 10 5 324.092 93.2589 18
1 -10 5 260.843 80.7543 23
1 10 5 192.743 65.2294 1
1 -10 5 370.016 94.1152 11
-1 -10 -5 403.617 105.26 20
1 10 5 382.802 102.151 19
1 -10 5 551.031 109.88 2
1 10 6 504.07 114.979 1
1 -10 6 648.526 128.067 23
-1 -10 -6 372.972 101.854 20
1 10 6 389.922 96.5569 18
1 10 6 455.083 112.309 19
1 10 7 775.071 147.527 1
1 10 7 560.936 119.175 18
-1 -10 -7 623.251 135.109 20
1 -10 7 510.967 118.007 23
1 10 7 414.917 112.148 19
1 10 8 804.929 75.0764 27
1 10 8 743.361 70.79 28
1 -10 8 748.229 74.2092 39
1 -10 8 837.153 77.2745 43
1 10 9 2911.01 142.903 27
1 -10 9 2692.04 135.893 32
1 -10 9 2681.89 141.704 39
1 -10 9 2891.76 142.073 43
1 -10 10 74.9036 30.6657 32
1 -10 10 70.3898 35.925 39
1 -10 10 157.923 36.2856 43
1 10 10 48.4546 28.2894 27
1 10 11 741.758 76.8999 27
1 -10 11 689.821 74.6338 32
1 -10 11 871.476 84.3274 39
1 -10 12 3.13768 30.2156 39
1 -10 12 20.3749 24.7476 32
1 10 12 3.66638 26.3971 27
1 10 13 445.042 59.5047 27
1 -10 13 559.05 64.5692 32
1 -10 13 648.931 71.6349 39
1 -10 14 334.814 48.9752 39
1 10 14 361.087 51.7492 27
1 -10 14 398.613 51.4471 32
1 -10 15 -22.1198 23.7337 39
1 -10 15 8.76676 20.4125 32
1 10 15 16.3871 21.6016 27
-1 -11 16 -17.89 18.4691 39
-1 -11 16 -15.3817 14.6004 32
-1 11 16 7.35982 17.133 27
-1 11 15 83.5559 29.8612 27
-1 -11 15 55.4341 23.588 32
-1 -11 15 65.6205 28.2586 39
-1 11 14 197.267 37.7174 26
-1 -11 14 151.732 40.6422 39
-1 -11 14 168.013 35.9663 32
-1 11 14 134.583 38.8372 27
-1 11 13 146.911 32.7836 26
-1 -11 13 87.2155 28.2717 32
-1 -11 13 144.722 36.3304 43
-1 -11 13 147.305 41.5793 39
-1 11 13 55.7715 26.2209 27
-1 -11 12 973.885 84.5257 43
-1 -11 12 1178.6 90.1715 32
-1 11 12 1093.3 90.4999 27
-1 -11 12 1182.16 97.5442 39
-1 11 12 1146.85 88.0552 26
-1 -11 11 357.944 57.4472 39
1 -11 -11 366.109 53.0416 38
-1 -11 11 334.237 58.56 43
-1 11 11 267.403 49.5348 27
-1 11 11 316.568 48.0061 26
1 -11 -10 2653.44 133.809 38
-1 11 10 2583.47 129.074 26
-1 -11 10 2494.08 137.371 39
-1 11 10 2643.99 136.565 27
-1 11 9 2482.49 129.671 28
-1 11 9 2370.95 128.482 27
1 -11 -9 2245.36 122.418 38
-1 -11 9 2370.64 131.408 39
-1 11 9 2214.94 116.544 26
-1 11 8 443.325 109.206 18
-1 -11 8 257.985 77.9954 23
-1 11 8 370.517 52.1591 28
-1 -11 7 1422.46 205.368 2
-1 -11 7 1697.35 202.518 23
-1 11 7 1482.23 191.377 1
-1 11 7 1731.21 205.743 18
1 -11 -7 1399.45 197.39 20
-1 -11 6 589.175 133.5 11
-1 11 6 496.327 109.446 1
-1 11 6 428.833 104.474 18
-1 -11 6 621.315 120.544 23
1 -11 -6 424.879 110.082 20
-1 -11 6 379.409 111.045 2
1 11 -5 116.637 62.5021 8
-1 11 5 71.6854 53.4034 18
-1 11 5 90.0203 61.8734 1
-1 -11 5 50.862 49.7039 23
-1 -11 5 104.197 66.5092 2
1 -11 -5 138.347 63.8592 20
-1 -11 5 56.956 64.3993 11
1 -11 -5 88.7928 59.4562 11
1 -11 -4 141.576 73.0091 11
-1 -11 4 185.96 77.9518 2
-1 11 4 82.9654 66.6959 18
-1 11 4 165.558 62.8221 1
-1 -11 4 78.1278 67.0391 11
1 11 -4 132.652 61.2098 8
1 11 -3 3284.53 254.735 8
1 -11 -3 3247.14 289.04 11
-1 -11 3 3619.86 301.69 11
1 11 -3 3815.35 237.041 17
-1 11 3 3694.34 256.284 16
-1 -11 3 3542.19 269.577 2
-1 11 3 3309.07 247.097 1
1 11 -2 906.372 112.25 17
1 11 -2 1021.84 136.29 8
-1 11 2 887.026 128.291 19
-1 -11 2 1068.48 149.924 2
-1 -11 2 1105.64 173.666 11
-1 11 2 926.262 126.947 1
-1 11 2 1123.08 132.886 16
1 11 -2 1161.99 146.832 18
1 -11 -2 1106.1 171.297 11
1 11 -1 1546.83 169.358 18
1 -11 -1 1414.23 195.59 11
-1 11 1 1599.27 152.412 16
-1 -11 1 1551.48 202.12 11
-1 11 1 1760.18 170.202 19
1 11 -1 1770.08 167.373 19
1 11 -1 1354.93 136.843 17
-1 11 1 1544.71 146.779 8
1 11 -1 1558.69 164.444 8
-1 11 0 -2.28486 30.3791 19
1 -11 0 11.8039 61.6869 11
1 11 0 -23.7892 35.5582 8
-1 11 0 75.4551 43.0305 8
1 11 0 29.4293 33.8435 17
-1 -11 0 29.064 65.6009 11
1 11 0 36.3505 46.6867 18
1 11 0 27.4302 37.4181 19
-1 11 -1 403.66 85.7789 8
1 11 1 309.024 79.1342 18
-1 -11 -1 324.977 114.183 11
1 11 1 263.236 76.3001 19
1 -11 1 376.147 86.2487 2
1 -11 1 379.68 121.082 11
1 11 1 298.176 77.1441 1
1 11 1 475.3 84.8709 17
-1 11 -2 217.489 68.2643 8
1 -11 2 167.52 61.9141 2
1 11 2 231.319 66.1824 13
-1 -11 -2 348.004 115.03 11
1 11 2 144.212 62.1048 18
1 -11 2 273.449 96.5149 11
1 11 2 120.052 57.8284 19
1 11 2 225.189 79.8214 1
-1 -11 -3 903.681 159.952 11
1 -11 3 1090.23 150.529 2
1 -11 3 1104.04 175.314 11
1 -11 3 1000.39 133.149 23
1 11 3 1306.12 149.056 13
1 11 3 907.839 140.373 1
1 11 3 928.674 141.732 18
1 11 3 994.346 151.627 19
1 -11 4 370.274 108.631 11
1 11 4 444.304 109.94 19
1 -11 4 410.498 101.497 2
-1 -11 -4 423.303 115.648 11
-1 -11 -4 276.302 89.4458 20
1 11 4 234.208 83.1381 1
1 -11 4 329.642 87.3513 23
1 11 4 257.698 87.2352 18
1 11 5 542.71 113.252 1
1 11 5 852.804 148.948 18
1 11 5 504.702 115.322 19
1 -11 5 741.922 129.176 23
-1 -11 -5 766.06 142.183 20
1 -11 5 685.464 136.94 11
1 -11 6 66.5757 48.1727 23
1 11 6 138.76 61.6677 18
1 11 6 18.1377 52.8921 19
-1 -11 -6 -64.2024 54.3647 20
1 11 6 31.9029 35.4619 1
-1 -11 -7 150.076 89.5264 20
1 11 7 25.1505 47.7747 18
1 -11 7 91.5557 59.7604 23
1 11 8 96.1315 34.4422 28
1 -11 8 124.957 38.3691 43
1 -11 8 102.646 34.3069 39
1 11 8 82.5007 29.8479 27
1 -11 9 79.7846 35.0018 39
1 -11 9 34.1635 27.559 32
1 -11 9 59.3695 32.0955 43
1 11 9 12.3635 23.7329 27
1 -11 10 618.705 69.052 32
1 -11 10 642.643 73.3309 39
1 -11 10 675.754 72.537 43
1 11 10 799.191 79.7135 27
1 -11 11 4.09108 27.4241 39
1 11 11 46.7177 28.4524 27
1 -11 11 64.2113 26.5135 32
1 -11 11 111.269 37.1387 43
1 11 12 738.995 76.3698 27
1 -11 12 661.725 74.421 39
1 -11 12 673.939 70.7877 32
1 -11 13 206.34 41.517 32
1 11 13 161.95 40.8214 27
1 -11 13 249.691 47.0578 39
1 -11 14 -30.3067 25.4719 39
1 -11 14 21.9247 24.3283 32
1 11 14 27.8011 28.2303 27
1 11 15 3.42939 19.1344 27
1 -11 15 9.2294 17.0103 39
1 -11 15 31.5572 18.3996 32
-1 -12 15 542.981 55.6043 39
-1 12 15 575.669 54.6522 27
-1 -12 14 461.961 57.1807 39
-1 12 14 490.096 57.739 27
-1 12 13 174.292 42.1106 27
-1 -12 13 250.31 43.5518 43
-1 12 13 176.417 36.5487 26
-1 -12 13 180.728 43.1967 39
-1 -12 12 882.496 83.7537 39
-1 12 12 831.869 80.7124 27
-1 12 12 824.711 73.4075 26
-1 -12 12 968.703 85.3799 43
-1 12 11 169.932 37.698 26
-1 -12 11 184.587 44.2324 43
-1 -12 11 193.762 44.2533 39
-1 12 11 197.409 42.3935 27
-1 -12 10 392.519 58.8828 43
-1 -12 10 310.826 55.009 39
1 -12 -10 247.771 45.1128 38
-1 12 10 261.344 47.838 27
-1 12 10 300.874 49.7285 26
-1 12 9 2368.85 129.766 27
-1 -12 9 2567.64 137.989 39
-1 12 9 2576.06 127.568 26
-1 12 9 2507.59 133.331 28
1 -12 -9 2349.85 126.839 38
-1 12 8 577.257 64.3495 28
-1 -12 8 593.613 65.9058 39
1 -12 -8 668.343 69.9588 38
-1 -12 7 135.906 83.6295 2
-1 12 7 -127.541 71.7984 18
-1 12 6 1034.39 168.245 19
1 12 -6 889.059 154.22 8
-1 12 6 1032.42 160.417 1
-1 -12 6 1004.82 177.381 2
-1 -12 6 645.5 144.259 11
1 -12 -6 892.531 157.633 20
-1 12 6 751.591 140.456 18
-1 12 5 11305.8 531.073 19
1 12 -5 10853.2 513.113 8
1 -12 -5 11351.8 535.818 20
-1 12 5 12131.8 546.325 18
1 -12 -5 11679.3 576.341 11
-1 -12 5 11424.1 571.731 11
-1 -12 5 10379.6 525.87 2
-1 12 5 10571.3 493.147 1
-1 -12 4 27.4132 58.5317 2
-1 12 4 59.2969 57.1006 1
1 -12 -4 56.9158 77.4187 11
-1 -12 4 115.2 74.5491 11
1 12 -4 -2.59154 35.8359 8
-1 12 4 -8.31113 33.5343 19
-1 12 4 -22.2022 45.2854 18
1 12 -3 902.554 139.95 8
-1 12 3 799.91 121.715 16
-1 12 3 628.031 127.667 18
-1 12 3 662.213 117.439 1
-1 -12 3 752.046 136.34 2
1 12 -3 717.924 120.723 18
-1 12 3 613.066 118.988 19
-1 -12 3 763.02 154.966 11
1 -12 -3 630.248 140.958 11
1 12 -2 881.813 131.755 18
-1 -12 2 853.466 167.938 11
1 12 -2 716.738 121.442 8
1 -12 -2 678.919 149.673 11
-1 -12 2 784.671 132.658 2
-1 12 2 774.296 126.633 19
1 12 -1 2088.68 199.793 8
1 -12 -1 2399.31 264.672 11
-1 -12 1 2148.5 246.55 11
1 12 -1 2201.45 212.142 18
-1 12 1 2305.29 207.558 19
1 12 0 271.881 76.63 19
1 -12 0 103.475 86.9141 11
-1 12 0 92.1722 55.0104 8
1 12 0 46.333 31.7726 18
-1 -12 0 192.812 93.1161 11
-1 12 -1 34.132 34.0189 8
1 -12 1 13.9052 40.535 2
1 12 1 150.048 60.7765 18
1 -12 1 -67.5296 91.9688 11
-1 -12 -1 121.847 76.7311 11
1 12 1 81.2491 50.6403 19
1 -12 2 -103.103 59.0495 2
1 12 2 98.8535 70.2386 18
1 12 2 -63.139 47.9119 19
1 12 2 37.1809 50.9867 13
1 12 2 45.4711 46.0385 1
1 -12 2 -18.614 71.5951 11
-1 -12 -2 17.7768 65.7293 11
-1 12 -2 -115.449 56.3233 8
-1 -12 -3 911.387 165.4 11
1 12 3 881.487 148.89 19
1 -12 3 822.776 140.605 2
1 12 3 799.781 136.099 1
1 12 3 789.714 141.121 18
1 -12 3 973.169 177.024 11
-1 12 -3 987.624 151.386 8
1 -12 4 310.697 86.1925 23
1 -12 4 273.878 87.4154 11
-1 -12 -4 197.351 75.6833 11
1 12 4 223.497 82.6018 18
-1 -12 -4 234.272 86.6464 20
1 12 4 251.112 87.4607 1
1 12 4 187.13 75.3009 19
-1 -12 -5 185.061 73.7518 20
1 12 5 22.8532 36.6419 18
1 12 5 247.574 95.6357 19
1 -12 5 295.69 88.4073 23
1 12 5 225.275 88.9841 1
1 -12 6 48.7893 52.0763 23
1 12 6 136.45 66.1267 18
-1 -12 -6 157.25 86.2053 20
1 12 6 127.785 67.5269 19
1 -12 7 2704.72 140.188 43
1 12 7 2730.52 135.667 28
1 -12 7 2725.05 139.286 39
1 12 8 3048.98 144.785 28
1 -12 8 3423.31 158.958 43
1 12 8 3015.5 146.172 27
1 -12 8 3214.82 154.481 39
1 -12 9 671.546 75.3326 39
1 12 9 740.12 75.678 27
1 -12 9 785.103 79.2838 43
1 12 10 20.3926 26.8546 27
1 -12 10 -0.08666 18.1049 32
1 -12 10 -28.4578 29.1623 43
1 -12 10 -25.6746 28.7819 39
1 -12 11 197.691 42.4684 32
1 12 11 222.802 46.7692 27
1 -12 11 211.197 45.7281 39
1 -12 11 232.831 45.0275 43
1 12 12 -5.3603 26.3492 27
1 -12 12 72.0101 29.2326 32
1 -12 12 30.8639 30.1864 39
1 -12 12 -26.9255 25.1689 43
1 12 13 287.889 48.4065 27
1 -12 13 331.429 51.1028 39
1 -12 13 228.624 39.3308 32
1 -12 14 -9.94639 24.5335 39
1 12 14 5.92921 24.5285 27
-1 -13 15 63.3022 24.0295 39
-1 13 15 13.4038 16.805 27
-1 -13 14 374.629 48.914 39
-1 13 14 307.694 45.7529 27
-1 -13 14 418.107 47.2312 43
-1 -13 13 716.949 72.8974 39
-1 13 13 570.006 63.2909 27
-1 -13 13 783.2 70.355 43
-1 13 12 506.534 63.0137 27
-1 -13 12 603.069 69.6774 39
-1 -13 12 527.68 65.8817 43
-1 -13 11 106.631 40.4674 39
-1 13 11 75.9046 34.9663 27
-1 -13 10 264.59 48.8968 39
-1 -13 10 224.767 48.5111 43
-1 13 10 246.184 47.9802 27
1 -13 -10 157.63 37.6297 38
-1 -13 9 5117.94 194.973 39
-1 13 9 5292.47 194.814 28
-1 -13 9 5453.86 203.426 43
1 -13 -9 5300.87 191.204 38
-1 13 9 5270.99 195.033 27
-1 13 8 74.3892 36.8739 28
-1 -13 8 44.347 26.7921 39
1 -13 -8 59.162 32.3644 38
-1 -13 7 162.371 38.8092 39
1 -13 -7 178.28 36.8064 38
-1 13 7 142.777 39.8117 28
-1 13 6 63.234 26.9386 28
-1 -13 6 96.4302 76.0411 2
-1 -13 5 437.543 126.565 11
-1 13 5 330.506 99.7161 1
1 13 -5 238.031 83.0654 8
-1 -13 5 537.774 134.364 2
-1 13 5 251.47 86.0903 19
1 -13 -5 386.928 118.038 20
-1 13 5 600.787 129.614 18
-1 -13 4 2628.27 268.196 2
-1 13 4 1957.19 226.713 19
1 -13 -4 2181.8 265.141 11
-1 13 4 2142.56 228.373 1
-1 13 4 2561.43 259.253 18
-1 -13 4 2295.99 275.848 11
1 13 -4 2434.72 246.302 8
-1 13 3 700.444 129.897 1
1 13 -3 469.816 107.919 8
-1 13 3 553.061 125.093 18
1 -13 -3 222.903 90.0888 11
-1 -13 3 359.95 105.258 2
-1 13 3 703.56 134.463 19
1 13 -3 618.955 115.451 18
-1 -13 3 600.268 146.983 11
-1 13 2 1216.14 174.227 18
1 -13 -2 1094 193.633 11
-1 -13 2 1294.91 214.549 11
-1 -13 2 1437.76 191.533 2
-1 13 2 1415.43 180.084 19
1 13 -2 1356.76 175.925 18
1 13 -2 1130.65 159.275 8
-1 -13 1 3792.48 303.41 2
1 13 -1 4149.45 306.151 18
-1 -13 1 4252.1 362.216 11
1 -13 -1 3569.06 336.473 11
1 13 -1 3597.99 272.369 8
1 -13 0 111.911 57.3988 2
1 13 0 47.7125 59.7579 18
1 13 0 -51.4778 43.0037 19
1 -13 0 10.9017 64.3606 11
-1 -13 0 80.3154 96.1889 11
1 13 1 1895.07 213.029 18
1 -13 1 2185.27 226.065 2
1 13 1 2272.17 229.531 19
1 -13 1 2010.91 250.633 11
-1 -13 -1 2372.13 275.758 11
1 13 2 286.016 89.4301 19
-1 13 -2 282.819 82.7579 8
-1 -13 -2 176.689 78.8844 11
1 -13 2 89.8486 61.4686 2
1 13 2 195.995 74.3634 18
1 -13 2 133.287 94.1861 11
1 -13 3 1523.95 221.119 11
1 13 3 1419.73 189.011 1
1 13 3 1478.63 198.022 18
1 13 3 1945.53 225.588 19
-1 -13 -3 1532.47 222.242 11
-1 13 -3 1665.94 201.251 8
-1 -13 -4 120.777 79.719 11
1 13 4 90.5389 52.9083 19
1 13 4 97.4652 60.8688 1
1 -13 4 133.333 75.5532 11
-1 13 -4 35.823 36.1654 8
-1 -13 -4 49.6435 57.9915 20
1 13 4 53.8833 53.1402 18
1 -13 5 156.477 35.9717 43
1 13 5 168.351 38.1916 37
-1 13 -5 109.819 67.9035 8
1 13 5 255.461 43.9034 28
1 13 5 238.239 44.6386 42
1 -13 6 712.454 71.9309 39
1 13 6 687.365 70.8617 28
1 -13 6 735.187 74.9267 43
1 -13 7 131.513 38.4541 39
1 13 7 86.1143 34.4283 28
1 -13 7 117.002 39.5247 43
1 -13 8 50.9462 31.9082 39
1 13 8 56.2117 29.1534 28
1 -13 8 37.1028 30.2539 43
1 13 8 31.1688 27.5497 27
1 13 9 1762.97 115.339 27
1 -13 9 1885.03 120.396 43
1 -13 9 1754.21 117.381 39
1 -13 10 232.511 49.6555 39
1 -13 10 321.175 56.5855 43
1 -13 10 204.462 43.3754 30
1 13 10 224.866 47.5215 27
1 -13 11 287.223 52.2423 39
1 -13 11 309.905 48.4811 43
1 13 11 318.84 53.5348 27
1 -13 12 305.876 43.9474 43
1 -13 12 311.527 51.9937 39
1 13 12 352.876 52.3545 27
1 -13 12 302.771 43.8908 32
1 13 13 73.8651 28.7368 27
1 -13 13 56.8062 24.9651 39
1 -13 14 22.2156 19.5016 39
1 13 14 26.0285 21.4723 27
-1 -14 14 117.645 30.6532 39
-1 14 14 115.77 29.9149 27
-1 -14 14 91.7343 23.4568 43
-1 -14 13 109.888 31.6651 43
-1 14 13 47.296 24.3091 27
-1 -14 13 123.333 34.698 39
-1 -14 12 -3.81939 23.601 39
-1 14 12 82.6915 30.0727 27
-1 -14 12 49.4141 28.232 43
-1 -14 11 386.325 58.4445 39
-1 -14 11 286.028 50.9579 43
-1 14 11 264.341 50.8668 27
-1 14 10 2780.2 141.917 27
1 -14 -10 2856.99 137.945 38
-1 -14 10 2913.16 150.375 43
-1 -14 10 2949.14 148.337 39
-1 14 9 110.835 40.2735 28
-1 -14 9 200.498 48.1324 43
1 -14 -9 138.938 37.2282 38
-1 -14 9 128.717 34.7421 39
-1 14 9 83.1724 34.1929 27
-1 -14 8 3027.76 152.678 43
-1 14 8 3140.49 150.939 28
1 -14 -8 2900.56 142.71 38
-1 -14 8 3224.43 151.769 39
-1 -14 7 57.1059 24.2091 39
-1 14 7 131.223 38.4934 28
-1 -14 7 81.9301 40.8127 43
1 -14 -7 108.356 34.1549 38
1 -14 -6 3953.52 164.422 38
-1 -14 6 3501.76 159.341 43
-1 14 6 3679.8 160.267 28
1 -14 -5 8.80307 23.1785 38
-1 14 5 64.5774 31.0014 37
-1 14 5 26.732 24.0066 42
-1 -14 5 25.3191 23.9829 43
1 14 -4 1624.54 208.326 8
-1 14 4 1431.44 97.7536 37
1 -14 -4 1529.18 238.88 11
-1 -14 4 1670.26 241.334 11
-1 14 4 1386.25 198.187 19
-1 -14 4 1612.36 223.04 2
-1 14 4 1361.95 191.137 1
-1 -14 3 507.928 133.434 2
-1 14 3 208.648 84.8024 18
-1 -14 3 177.772 101.838 11
-1 14 3 355.727 102.766 19
1 -14 -3 98.3834 72.2027 11
1 14 -3 354.143 107.632 8
1 14 -2 557.022 116.121 8
-1 -14 2 335.342 101.697 2
1 14 -2 211.54 82.697 18
-1 -14 2 229.107 103.748 11
1 -14 -2 387.42 138.375 11
-1 14 2 266.297 89.0354 18
-1 -14 1 2092.62 273.274 11
-1 14 1 1877.18 226.092 18
1 -14 -1 2161.03 276.179 11
-1 -14 1 1838.44 224.807 2
1 14 -1 1973.42 224.188 18
1 -14 0 1260.3 177.73 2
1 -14 0 929.018 182.146 11
-1 -14 0 1188.35 204.892 11
1 14 0 1408.71 190.814 18
1 -14 1 364.558 132.61 11
-1 -14 -1 101.952 83.3583 11
1 -14 1 315.568 94.1516 2
1 14 1 237.367 78.9974 19
1 14 1 228.819 83.0914 18
-1 -14 -2 861.473 172.615 11
1 14 2 1025.03 162.364 19
1 14 2 1337.14 189.724 18
1 14 3 4261.37 165.975 37
1 -14 3 5135.07 417.766 11
-1 14 -3 4427.16 333.497 8
1 14 3 3973.65 331.898 19
1 14 3 3928.69 161.24 42
-1 -14 -3 4692.95 396.55 11
1 14 4 2880.45 139.499 37
1 -14 4 2652.24 137.435 43
1 14 4 2792.89 139.033 42
1 14 5 57.1524 30.6428 28
1 -14 5 52.2341 31.9686 43
1 14 5 78.869 33.8317 42
1 -14 6 -23.1286 26.1012 39
1 14 6 -7.29802 21.7911 28
1 14 7 498.263 62.831 28
1 -14 7 501.91 65.6123 43
1 -14 7 557.575 67.0117 39
1 -14 8 4527.53 186.869 43
1 14 8 4524.71 180.779 27
1 -14 8 4324.01 179.789 39
1 14 8 4368.98 176.026 28
1 -14 9 74.6699 37.4254 30
1 -14 9 18.3768 26.309 39
1 -14 9 -8.3053 27.5369 43
1 14 9 -29.3003 24.674 27
1 -14 10 41.8286 25.3137 39
1 -14 10 38.7296 25.6548 30
1 -14 10 61.097 34.1069 43
1 14 10 36.0456 29.2834 27
1 -14 11 12.8368 23.4713 39
1 -14 11 -2.40267 29.2446 43
1 14 11 -12.0769 24.4825 27
1 -14 12 22.9385 25.342 39
1 14 12 -11.9858 26.6515 27
1 14 13 213.436 38.6382 27
1 -14 13 222.614 38.0145 39
-1 15 14 21.5241 18.8191 27
-1 -15 14 -5.97272 18.6402 39
-1 -15 13 127.803 30.1821 39
-1 15 13 122.227 32.4339 27
-1 -15 13 192.164 35.8835 43
-1 -15 12 437.561 56.3453 43
-1 -15 12 426.391 55.0527 39
-1 15 12 401.528 52.2649 27
-1 -15 12 383.062 50.0936 30
-1 -15 11 1759.21 112.079 43
-1 15 11 1784.83 109.319 27
-1 -15 11 1849.81 113.628 39
-1 -15 10 63.619 31.7576 43
-1 15 10 62.0359 34.7574 27
-1 -15 10 10.471 23.2337 39
-1 -15 9 110.836 32.3105 39
-1 15 9 57.087 32.3548 28
-1 15 9 94.8449 37.2296 27
1 -15 -9 69.0662 25.5816 38
1 15 -9 83.4616 31.3535 37
-1 -15 9 67.3209 35.454 43
-1 -15 8 3515.98 166.411 43
1 15 -8 3613.49 157.22 37
-1 -15 8 3488.98 156.772 39
1 -15 -8 3356.86 153.085 38
-1 15 8 3407.17 157.918 28
1 -15 -7 2689.3 138.538 38
-1 -15 7 2912.05 149.396 43
1 15 -7 2673.89 135.98 37
-1 15 7 2966.15 147.623 28
-1 15 6 36.135 29.1348 28
-1 -15 6 34.8469 26.4704 43
1 -15 -6 39.4051 21.9403 38
1 15 -6 24.8632 22.4539 37
1 15 -5 73.9708 27.9157 37
-1 -15 5 68.6617 31.4951 43
-1 15 5 116.497 35.2443 42
1 -15 -5 96.2352 32.9027 38
1 15 -4 320.197 50.515 37
-1 15 4 415.419 57.9734 42
-1 15 4 276.792 48.0926 37
1 -15 -4 348.643 52.1055 38
-1 -15 4 351.332 55.1483 43
-1 15 3 3335.92 151.021 37
-1 -15 3 3447.97 151.616 43
1 -15 -3 3431.74 147.61 30
1 15 -3 3451.27 152.792 37
-1 15 3 3312.78 150.614 42
1 15 -2 880.515 77.4632 37
-1 15 2 770.774 72.6463 42
1 -15 -2 824.937 74.8759 30
-1 -15 2 824.754 75.4778 30
-1 15 2 868.459 78.5391 37
-1 15 1 100.004 32.3797 37
1 -15 -1 124.082 34.9056 30
1 15 -1 189.056 77.0994 18
-1 15 1 124.01 32.5717 42
1 15 -1 117.134 32.9751 37
1 15 0 643.272 67.6677 37
1 -15 0 492.658 59.2721 30
1 -15 1 1673.85 108.48 30
1 15 1 1783.34 110.051 37
-1 15 -1 1554.29 102.109 37
1 15 1 1649.41 106.407 42
1 15 2 280.812 46.9763 42
1 -15 2 326.986 51.5832 30
1 15 2 359.732 53.5344 37
1 -15 2 284.603 46.1435 43
-1 15 -2 290.508 47.1567 37
1 -15 3 19.85 21.2934 30
1 -15 3 23.6912 34.5372 43
-1 15 -3 -7.06143 22.6989 37
1 15 3 24.7782 23.1128 42
1 15 3 35.5221 29.0229 37
1 15 4 575.563 68.2513 37
1 -15 4 544.289 67.9572 43
1 -15 4 553.617 67.4863 30
1 15 4 541.084 66.3656 42
-1 15 -4 587.29 64.6818 37
1 -15 5 1775.32 117.695 43
1 15 5 1809.54 114.739 28
1 -15 5 1999.41 121.565 30
1 -15 6 135.667 40.3313 43
1 -15 6 175.311 45.8106 30
1 -15 6 108.189 33.5563 39
1 15 6 198.411 43.642 28
1 -15 7 223.364 43.1829 39
1 -15 7 185.958 45.3308 43
1 15 7 180.413 41.9313 28
1 -15 7 271.956 50.1101 30
1 15 8 265.118 49.8355 28
1 15 8 365.359 54.819 27
1 -15 8 260.076 51.4903 30
1 -15 8 316.557 52.3118 39
1 -15 8 344.827 59.4259 43
1 15 9 276.912 50.9665 27
1 -15 9 300.216 50.9061 30
1 -15 9 263.796 48.4083 39
1 -15 9 296.413 54.1734 43
1 15 10 -28.4926 26.1295 27
1 -15 10 25.5285 25.5145 30
1 -15 10 8.10157 22.6494 39
1 -15 10 -38.139 34.7516 43
1 15 11 352.477 52.3241 27
1 -15 11 474.192 56.1951 43
1 -15 11 353.295 51.108 39
1 -15 12 3.16533 19.8379 39
1 15 12 -13.9676 21.8965 27
1 -15 13 100.144 25.2069 39
1 15 13 142.474 30.7957 27
-1 -16 13 13.208 19.085 43
-1 -16 13 37.091 18.9297 39
-1 16 13 48.4411 24.2689 27
-1 16 12 -12.5122 23.814 27
-1 -16 12 40.4183 25.8525 43
-1 -16 12 -17.0338 24.3879 39
-1 -16 12 34.6878 24.7528 30
-1 -16 11 60.8649 33.7479 43
-1 -16 11 67.9398 29.7529 39
-1 16 11 5.48001 22.0997 27
-1 -16 11 119.496 37.3493 30
-1 16 10 171.325 40.6273 27
-1 -16 10 193.978 44.4688 30
-1 -16 10 46.352 31.9873 43
-1 -16 10 82.7456 27.9978 39
-1 16 9 1224.39 94.506 27
1 -16 -9 1127.24 85.513 38
-1 -16 9 1217.66 91.3805 39
-1 -16 9 1288.95 100.468 43
-1 16 9 1180.33 93.4965 28
1 16 -9 1049.19 82.2412 37
1 16 -8 296.8 48.4735 37
1 -16 -8 221.769 43.8038 38
-1 16 8 217.211 44.5733 28
-1 -16 8 199.718 46.6238 43
1 -16 -7 27.9292 20.8734 38
1 16 -7 27.2201 19.8183 37
-1 16 7 -10.3957 30.315 28
-1 -16 7 78.9486 37.8988 43
1 16 -6 16.7355 23.3186 37
-1 -16 6 17.2593 24.6891 43
-1 16 6 32.5623 32.6832 28
1 -16 -6 -18.6154 25.1937 38
-1 -16 5 560.792 67.8343 43
1 16 -5 685.974 74.0744 37
-1 16 5 563.113 67.3876 42
1 -16 -5 629.783 69.7113 38
-1 16 4 61.0277 29.9529 37
-1 -16 4 138.652 41.6951 43
1 -16 -4 49.7192 30.599 38
1 16 -4 97.7789 32.9207 37
-1 16 4 98.3359 36.8655 42
-1 16 3 -30.1911 27.2446 37
-1 -16 3 16.343 29.5184 30
1 -16 -3 -10.6792 23.4501 30
-1 -16 3 15.9351 22.0034 43
-1 16 3 -2.52059 22.8862 42
1 16 -3 11.6373 23.6359 37
1 16 -2 435.471 57.7741 37
-1 16 2 552.865 67.4191 37
-1 16 2 557.11 65.5668 42
1 -16 -2 505.694 61.7249 30
-1 -16 2 532.114 63.0093 30
1 -16 -1 499.732 62.3591 30
-1 16 1 597.485 67.6351 37
-1 -16 1 603.071 67.6438 30
1 16 -1 571.37 66.5055 37
-1 16 1 522.577 62.6587 42
-1 16 0 758.189 77.9338 37
-1 -16 0 768.263 73.4385 30
-1 16 0 797.106 76.9707 42
1 16 0 733.495 73.3444 37
1 -16 0 808.404 78.1211 30
1 16 0 742.854 73.4316 42
1 -16 1 103.189 39.257 30
1 -16 1 43.6076 26.0903 43
1 16 1 71.833 28.5936 42
-1 16 -1 91.8386 31.9803 37
1 16 1 73.7569 29.2865 37
1 16 2 5183.22 191.886 42
1 -16 2 5287.6 195.999 30
-1 16 -2 5264 189.827 37
1 16 2 5423.41 195.602 37
1 -16 2 5709.43 201.104 43
-1 16 -3 524.892 62.8396 37
1 -16 3 590.336 68.6751 43
-1 -16 -3 633.71 67.6092 38
1 -16 3 559.912 68.6362 30
1 16 3 628.175 70.9684 37
-1 16 -3 576.248 62.8957 26
1 16 3 652.742 71.3962 42
-1 16 -4 2137.6 121.766 37
1 16 4 2070.2 124.478 42
1 -16 4 2103.81 126.703 43
1 -16 4 2045.16 124.074 30
1 16 4 2105.26 124.507 37
-1 16 -5 783.126 74.4247 37
1 -16 5 771.766 80.153 30
1 -16 5 743.801 78.2629 43
1 16 5 849.812 82.6208 28
1 -16 6 -12.6916 31.2265 30
1 16 6 23.7241 26.5969 28
1 -16 6 5.75283 29.9665 43
1 -16 7 946.237 82.3975 39
1 -16 7 909.039 84.6107 30
1 -16 7 916.113 86.4089 43
1 16 7 848.54 79.3054 28
1 -16 8 28.0667 29.7301 30
1 16 8 69.4748 33.0102 28
1 -16 8 108.464 37.2706 43
1 16 8 93.2406 33.4132 27
1 -16 8 45.7551 29.9577 39
1 16 9 861.443 77.8331 27
1 -16 9 971.725 80.4349 30
1 -16 9 978.264 86.9368 43
1 -16 9 974.469 81.8382 39
1 -16 10 498.844 59.3681 43
1 -16 10 479.319 56.1684 39
1 -16 10 426.994 51.3505 30
1 16 10 428.646 56.2207 27
1 16 11 -10.1906 19.7023 27
1 -16 11 -11.7766 22.1811 39
1 16 12 435.702 47.839 27
1 -16 12 424.928 46.5017 39
-1 -17 12 39.5146 20.6385 39
-1 -17 12 28.7378 21.077 30
-1 17 12 35.6983 19.5064 27
-1 -17 12 16.5235 19.5004 43
-1 -17 11 5.29656 23.6463 43
-1 -17 11 -3.12704 19.4439 30
-1 -17 11 23.8834 20.3975 39
-1 17 11 45.2172 25.011 27
-1 -17 10 910.07 80.1389 43
-1 17 10 796.69 72.1904 27
-1 -17 10 916.872 78.269 30
-1 -17 10 783.65 68.3783 39
1 -17 -9 494.899 55.9952 38
-1 17 9 500.011 60.8993 27
-1 17 9 348.521 51.4636 28
1 17 -9 431.543 51.3418 37
-1 -17 9 489.18 62.6399 30
-1 -17 9 455.313 63.518 43
1 17 -8 1021.17 83.2694 37
-1 -17 8 1019.85 90.1398 43
1 -17 -8 892.328 77.4917 38
-1 -17 8 1012.5 87.9319 30
-1 17 8 988.844 85.1267 28
-1 17 7 1276.11 97.825 28
-1 -17 7 1188.29 96.4431 43
1 -17 -7 1066.38 86.0489 38
-1 -17 7 1225.4 96.8301 30
1 17 -7 1091.79 86.9497 37
-1 -17 6 5639.81 203.598 30
-1 -17 6 5613.54 203.602 43
-1 17 6 5706.24 202.084 28
1 17 -6 5743.5 199.763 37
1 -17 -6 5728.1 199.945 38
1 -17 -5 347.357 52.9651 38
1 17 -5 356.731 54.105 37
-1 -17 5 346.346 56.6935 43
-1 17 5 339.005 53.2694 28
-1 -17 5 389.067 59.5538 30
1 -17 -4 -9.42295 25.8175 38
-1 17 4 21.8365 26.3504 42
-1 17 4 62.7841 32.0691 37
1 17 -4 37.1986 25.9461 37
-1 -17 4 -2.65043 22.363 43
-1 -17 4 52.0422 31.1412 30
-1 -17 3 2342.36 128.954 43
-1 17 3 2186.04 126.674 42
1 -17 -3 2287.17 124.174 30
-1 17 3 2300.49 130.834 37
1 -17 -3 2152.35 125.488 38
1 17 -3 2160.19 125.282 37
-1 -17 3 2261.41 129.374 30
-1 17 2 6376.78 214.085 42
1 -17 -2 6291.42 207.403 30
1 17 -2 6313.41 212.043 37
-1 17 2 6309.9 213.232 37
-1 -17 2 6367.13 212.251 30
-1 -17 1 2302.36 127.416 30
-1 17 1 2157.22 124.661 37
1 -17 -1 2455.39 131.28 30
1 17 -1 2418.19 132.117 37
1 17 -1 2340.67 130.541 42
-1 17 1 2172.13 124.974 42
-1 -17 0 126.012 36.4671 30
-1 17 0 94.376 33.2657 37
1 -17 0 59.8588 28.8061 30
-1 17 0 66.1242 29.2747 42
1 17 0 57.3931 27.8039 37
1 17 0 74.435 32.4231 42
1 17 1 2870.17 145.029 42
1 17 1 3033.49 148.209 37
-1 17 -1 3050.3 148.073 37
1 -17 1 2980.19 149.002 30
-1 17 -1 3150.06 149.259 42
1 17 2 6011.96 209.381 42
-1 17 -2 6083.56 205.917 37
1 -17 2 6043.91 208.304 43
1 17 2 6222.77 211.803 37
1 -17 2 6025.6 210.532 30
-1 -17 -2 5947.3 202.872 38
1 17 3 963.08 86.61 37
1 17 3 733.721 76.4259 42
-1 -17 -3 872.117 79.7081 38
1 -17 3 787.635 80.0009 30
-1 17 -3 905.862 80.6524 37
1 -17 3 863.337 83.0357 43
1 -17 4 76.9663 34.5703 43
1 17 4 21.7093 24.8612 28
1 -17 4 12.4523 26.0737 30
-1 17 -4 22.6861 23.9676 26
-1 17 -4 81.5348 29.4505 37
1 17 4 -4.6354 26.594 42
1 -17 5 91.8485 35.8035 43
-1 17 -5 173.034 37.6937 26
-1 17 -5 195.244 38.9157 37
1 -17 5 211.466 49.8841 30
1 17 5 157.481 38.988 28
1 17 6 4786.5 181.144 28
1 -17 6 4619.01 183.165 30
1 -17 6 4480.5 182.491 43
1 -17 7 185.256 41.9778 43
1 17 7 196.018 42.2616 27
1 -17 7 256.44 49.8824 30
1 17 7 222.578 45.3849 28
1 17 8 -20.427 24.8676 27
1 17 8 4.54971 26.3651 28
1 -17 8 -17.6558 34.1197 43
1 -17 8 26.3183 23.1204 39
1 -17 8 13.5234 25.4587 30
1 -17 9 348.515 49.1783 30
1 -17 9 313.751 44.6667 39
1 -17 9 341.23 51.7254 43
1 17 9 316.941 47.7031 27
1 -17 10 748.594 62.2536 30
1 17 10 667.105 65.296 27
1 -17 10 661.894 60.7801 39
1 17 11 -21.5394 23.6407 27
1 -17 11 22.678 21.0753 39
-1 -18 11 7.30382 19.7644 30
-1 -18 11 -16.3815 21.9069 43
-1 18 11 5.32334 16.9253 27
-1 -18 10 657.664 62.4414 30
-1 18 10 726.521 64.4187 27
-1 -18 10 694.304 66.1494 43
-1 -18 9 209.265 45.1924 43
-1 18 9 213.132 41.4575 27
1 18 -9 217.96 35.5437 37
-1 -18 9 210.533 43.1606 30
1 18 -8 128.636 32.6043 37
-1 -18 8 89.8427 32.3397 43
-1 -18 8 149.948 40.6479 30
-1 18 8 78.2754 34.124 28
1 -18 -8 78.1499 27.6462 38
-1 18 8 110.699 35.9445 27
1 -18 -7 45.5931 27.648 38
-1 -18 7 81.3805 34.9985 30
1 18 -7 97.3378 31.5998 37
-1 -18 7 110.629 36.3012 43
-1 18 7 84.9001 31.4612 28
1 18 -6 759.229 71.7585 37
-1 -18 6 886.529 81.6669 43
1 -18 -6 757.908 74.7278 38
-1 -18 6 770.196 77.83 30
-1 18 6 846.32 79.6151 28
-1 18 5 1853.88 117.375 28
1 18 -5 1847.93 113.714 37
-1 -18 5 1896.12 118.357 30
1 -18 -5 1868.39 115.009 38
-1 -18 5 1971.97 119.169 43
-1 -18 4 743.36 75.7456 43
1 18 -4 892.04 81.9669 37
-1 -18 4 765.377 77.5049 30
-1 18 4 692.562 73.4823 42
1 -18 -4 825.283 78.4082 38
-1 18 3 1515.97 107.569 37
-1 18 3 1468.51 105.24 42
-1 -18 3 1629.27 110.144 30
-1 -18 3 1775.13 111.038 43
1 -18 -3 1556.59 107.56 38
1 18 -3 1688.77 111.573 37
1 -18 -3 1595.42 103.693 30
1 18 -2 381.902 56.2365 42
1 18 -2 369.562 55.5608 37
-1 18 2 437.183 60.3711 37
-1 18 2 273.587 48.0838 42
1 -18 -2 460.466 60.3421 30
-1 -18 2 399.446 57.4533 30
1 18 -1 2186.73 126.273 37
1 18 -1 2328.52 131.431 42
-1 -18 1 2150.54 123.056 30
-1 18 1 2431.48 132.1 42
1 -18 -1 2401.62 130.741 30
-1 18 1 2262.75 128.321 37
1 18 0 207.814 44.1101 42
-1 18 0 186.364 41.3646 42
-1 18 0 238.343 47.9294 37
1 18 0 177.421 43.0947 37
1 -18 0 233.441 46.2137 30
-1 -18 0 186.085 38.4994 30
1 -18 1 493.535 63.0501 30
1 18 1 363.075 54.5257 37
1 18 1 475.922 61.6195 42
-1 18 -1 454.565 59.6376 42
-1 18 -1 426.048 60.1806 37
-1 -18 -2 931.704 81.6594 38
1 18 2 1158.12 93.4356 37
1 18 2 1077.01 88.9311 42
1 -18 2 1133.19 93.5185 30
-1 18 -2 1215.78 93.1213 37
-1 18 -2 1158.8 92.0607 42
1 -18 3 2946.05 147.89 30
-1 -18 -3 2995.73 142.046 38
-1 18 -3 3260.71 148.776 37
1 18 3 2971.35 147.944 42
1 -18 3 3431.16 157.149 43
1 18 3 2995.17 146.747 37
1 -18 4 54.8569 27.414 43
-1 18 -4 44.4387 22.984 37
1 18 4 67.3547 30.7814 28
1 -18 5 1376.18 100.674 43
1 -18 5 1338.46 101.681 30
1 18 5 1429.5 100.328 28
-1 18 -5 1508.83 97.5263 37
1 -18 6 351.501 53.4707 43
-1 18 -6 438.493 54.3327 26
1 -18 6 449.27 60.4282 30
1 18 6 426.917 55.7523 28
-1 18 -7 -8.0571 18.0887 26
1 -18 7 8.10045 27.6569 43
1 18 7 -4.32906 23.1163 27
1 -18 7 15.408 25.9468 30
1 18 7 8.12979 23.923 28
1 -18 8 199.058 39.7036 43
1 18 8 158.518 37.0781 27
-1 18 -8 177.647 33.6675 26
1 -18 8 287.821 48.3392 30
1 18 9 187.318 37.1517 27
1 -18 9 148.321 33.6247 30
-1 18 -9 144.999 30.2854 26
1 -18 9 137.771 29.4431 39
1 -18 10 253.853 35.562 30
1 18 10 241.97 37.3484 27
-1 18 -10 160.814 27.7518 26
1 -18 10 256.461 35.3261 39
-1 19 10 6.85431 17.2981 27
-1 -19 10 -17.3864 21.386 30
-1 -19 10 2.16353 20.983 43
-1 19 9 123.576 32.4137 27
-1 -19 9 153.12 35.645 30
-1 -19 9 87.2391 29.8964 43
-1 19 8 13.8272 24.0355 27
-1 -19 8 35.042 24.2222 43
-1 -19 8 47.3933 28.1773 30
-1 19 8 61.0625 27.251 28
1 19 -8 50.5305 23.5176 37
1 -19 -7 246.997 41.6576 38
1 19 -7 311.544 45.3269 37
-1 19 7 338.245 52.7457 28
-1 -19 7 302.539 50.6867 30
-1 -19 7 172.689 37.7753 43
1 -19 -6 45.287 25.1834 38
-1 19 6 43.5193 28.3457 28
-1 -19 6 81.3829 31.2806 43
-1 -19 6 48.7646 27.7512 30
1 19 -6 20.4604 25.1227 37
-1 -19 5 1797.83 113.008 30
-1 19 5 2123.02 120.618 28
1 -19 -5 1792.57 108.98 38
-1 -19 5 1927.1 114.664 43
1 19 -5 2016.33 116.346 37
1 19 -4 85.8095 30.1799 37
-1 -19 4 107.275 37.6356 30
-1 -19 4 65.874 28.2137 43
-1 19 4 62.0461 34.8472 28
1 -19 -4 50.1416 30.1914 38
-1 19 3 51.3735 33.1525 42
1 19 -3 -24.2491 26.8406 42
-1 -19 3 15.1527 22.5328 30
1 -19 -3 2.3468 24.7084 38
1 19 -3 35.0714 30.5121 37
1 -19 -2 1317.98 95.3188 30
1 19 -2 1242.41 96.1813 37
-1 19 2 1207.99 92.8608 42
-1 19 2 1123.81 90.9879 37
-1 -19 2 1182.05 91.4635 30
1 19 -2 1245.6 95.631 42
1 -19 -2 1126.54 90.6296 38
1 19 -1 220.032 46.7529 37
1 19 -1 263.239 50.7975 42
-1 19 1 279.244 47.998 42
-1 -19 1 255.699 45.5562 30
1 -19 -1 235.471 43.8753 30
-1 19 1 265.877 49.04 37
-1 19 0 772.799 74.3159 42
1 19 0 832.447 79.3768 42
-1 19 0 724.205 72.6778 37
1 19 0 735.722 75.1265 37
1 -19 0 815.928 78.0048 30
-1 -19 0 806.072 73.4204 30
-1 19 -1 627.352 67.9022 42
1 19 1 545.278 66.9195 42
1 -19 1 577.698 67.9642 30
1 19 1 500.884 63.5586 37
-1 19 -1 544.837 64.3827 37
-1 -19 -1 657.578 69.1544 38
1 19 2 407.317 57.9204 37
-1 19 -2 361.662 52.4724 37
1 -19 2 310.288 51.0994 30
-1 19 -2 434.056 57.0587 42
1 19 2 359.815 54.8195 42
-1 -19 -2 384.211 52.9224 38
1 -19 3 168.069 44.9916 30
-1 19 -3 81.6366 27.3969 37
1 19 3 148.189 41.5678 42
1 19 3 168.45 39.5185 28
-1 19 -3 142.458 35.6683 42
1 19 4 1182.68 90.3954 28
-1 19 -4 1427.6 93.6626 37
1 -19 4 1502.38 104.761 30
-1 19 -4 1495.99 98.161 42
1 -19 5 1018.9 84.5957 30
1 19 5 905.606 78.3891 28
1 -19 6 374.869 53.2564 30
1 19 6 339.509 49.4258 28
1 19 6 512.888 60.2805 27
1 19 7 121.683 34.6373 27
1 19 7 93.212 29.0304 28
1 -19 7 157.701 38.2205 30
1 -19 8 33.7446 22.0035 30
1 19 8 58.6888 25.7384 27
1 19 9 708.184 58.3706 27
1 -19 9 767.124 59.3459 30
-1 -20 9 129.521 29.6083 30
-1 20 9 198.456 34.0578 27
-1 20 8 13.2209 22.2292 28
-1 -20 8 14.9415 25.0942 30
-1 20 8 36.7768 23.2004 27
1 20 -8 22.1011 16.0297 37
1 -20 -7 83.6205 22.9962 38
1 20 -7 17.3917 19.6393 37
-1 -20 7 44.1458 27.074 30
-1 20 7 26.8881 23.0503 27
-1 20 7 88.5234 29.1221 28
-1 -20 6 27.5064 24.8193 43
-1 -20 6 31.0379 30.1341 30
-1 20 6 30.0509 22.4608 28
1 -20 -6 30.8757 21.1163 38
1 20 -6 70.0213 28.9635 37
1 20 -5 31.3237 23.5495 37
1 20 -5 5.31477 18.9242 42
1 -20 -5 20.3706 22.2725 38
-1 -20 5 40.8408 28.2685 30
-1 20 5 7.73215 22.7653 28
1 20 -4 82.5034 32.4316 37
-1 -20 4 39.7795 24.3306 30
-1 20 4 43.6409 30.5231 28
1 -20 -4 38.475 25.6145 38
1 20 -4 17.8751 23.5403 42
1 20 -3 2.32294 22.7607 37
1 20 -3 11.7009 23.0515 42
-1 -20 3 34.8312 25.7951 30
1 -20 -3 -12.2766 20.5491 38
1 -20 -2 10.0831 19.9508 30
-1 20 2 18.4003 24.5367 42
-1 -20 2 32.3736 25.7812 30
1 20 -2 7.08002 21.7689 42
1 -20 -2 19.1894 25.8461 38
1 20 -2 -8.84112 25.7865 37
1 20 -1 7.38252 22.3043 42
-1 20 1 8.54489 24.0429 42
-1 -20 1 -9.48195 24.3872 30
1 -20 -1 -2.70217 21.8344 30
1 -20 -1 16.5734 23.0268 38
1 20 -1 20.0069 25.6845 37
-1 20 1 20.9812 25.0725 37
-1 -20 0 44.0438 24.1862 38
-1 20 0 60.6341 28.0481 42
1 20 0 21.6709 26.5217 37
-1 20 0 80.8786 31.2097 37
-1 -20 0 80.6229 28.8829 30
1 -20 0 52.5187 28.3675 30
1 20 0 43.6548 28.6324 42
-1 20 -1 158.043 36.6266 42
-1 20 -1 240.853 43.5211 37
1 20 1 273.192 48.1186 42
-1 -20 -1 163.371 36.093 38
1 20 1 233.65 44.3129 37
1 -20 1 179.033 38.8779 30
-1 20 -2 409.397 53.5198 42
1 20 2 376.788 54.8482 42
1 -20 2 468.15 59.8463 30
-1 20 -2 412.793 52.9971 37
1 20 2 435.653 58.8794 37
-1 -20 -2 428.707 52.437 38
-1 20 -3 1954.27 107.21 37
-1 20 -3 2050.63 110.447 42
1 -20 3 1871.67 111.685 30
1 20 3 1945.32 110.859 28
-1 20 -4 735.647 65.3637 42
1 20 4 759.721 69.5159 28
1 -20 4 820.261 76.0882 30
-1 20 -4 774.283 65.7864 37
1 20 5 184.276 37.8453 28
1 -20 5 113.408 35.0245 30
-1 20 -5 230.672 36.8896 42
1 20 6 161.257 36.4596 27
1 20 6 175.543 34.7277 28
1 -20 6 274.829 45.0788 30
1 20 7 182.232 34.672 27
1 -20 7 140.42 32.8213 30
1 -20 8 501.998 50.1533 30
1 20 8 428.383 46.0229 27
1 21 -8 6.27694 12.8133 42
-1 -21 8 34.534 19.6553 30
-1 21 8 1.34523 16.5932 27
1 21 -7 551.592 47.3018 37
1 21 -7 563.848 50.1365 42
-1 21 7 520.085 50.8521 27
-1 21 7 569.613 53.286 28
-1 -21 7 511.538 51.1264 30
1 -21 -6 380.402 42.1744 38
-1 21 6 297.077 42.6378 28
-1 -21 6 353.747 47.2921 30
1 21 -6 289.208 38.7677 42
1 21 -6 335.65 41.1678 37
-1 -21 5 3.06039 23.6336 30
1 21 -5 52.5086 23.799 37
1 -21 -5 -2.44782 17.9121 38
-1 21 5 32.9793 26.4173 28
1 21 -5 19.459 20.2 42
1 21 -4 7.29022 20.2591 42
1 21 -4 36.9954 23.8419 37
1 -21 -4 13.9193 18.3863 38
-1 21 4 42.1537 26.6124 28
-1 -21 4 10.3864 21.0884 30
-1 21 3 18.8181 23.9807 28
1 -21 -3 -38.284 25.6046 38
1 21 -3 -3.18725 20.322 37
1 21 -3 37.1444 25.9529 42
-1 -21 3 18.8368 22.724 30
1 21 -2 1543.21 95.7532 37
1 21 -2 1605.85 99.2576 42
1 -21 -2 1682.65 94.6384 30
-1 -21 2 1649.16 97.8546 30
1 -21 -2 1702.83 100.715 38
1 -21 -1 491.553 54.8205 30
1 21 -1 444.985 55.4746 37
-1 -21 1 378.585 49.3917 38
1 21 -1 450.204 55.1992 42
-1 -21 1 433.288 52.4953 30
-1 21 1 540.437 58.7878 42
1 -21 -1 438.602 55.7072 38
1 -21 0 205.611 41.561 38
1 21 0 277.174 46.855 37
-1 21 0 219.575 38.2114 37
-1 -21 0 235.445 40.3574 38
-1 21 0 231.54 40.5095 42
1 -21 0 247.094 42.5859 30
1 21 0 227.068 41.7775 42
1 21 1 159.944 39.4185 37
-1 -21 -1 158.457 34.2186 38
1 -21 1 162.139 36.3927 30
-1 21 -1 175.124 37.073 37
1 21 1 178.534 39.1547 42
-1 21 -1 158.174 34.8116 42
1 -21 2 1740.32 101.727 30
-1 21 -2 1757.88 98.3912 42
1 21 2 1586.66 95.798 28
-1 21 -2 1691.27 96.0438 37
-1 21 -3 83.9787 25.4983 42
-1 21 -3 162.311 34.1114 37
1 21 3 143.891 34.5935 28
1 -21 3 144.46 35.6756 30
-1 21 -4 42.7893 18.1838 37
1 -21 4 34.5394 23.3634 30
-1 21 -4 47.4428 21.5797 42
1 21 4 52.8725 24.8072 28
1 21 5 -23.546 23.5383 27
1 -21 5 -26.6883 26.1213 30
1 21 5 -22.1331 20.8416 28
1 -21 6 39.0367 21.6008 30
1 21 6 14.3853 17.8608 28
1 -21 7 36.3203 21.0177 30
1 21 7 69.3802 22.9329 27
-1 22 6 425.062 43.0207 28
-1 -22 6 372.92 42.7724 30
1 22 -6 483.794 43.2951 42
-1 22 6 402.131 42.1413 27
1 22 -6 380.809 37.4546 37
1 -22 -5 650.195 49.9493 38
-1 -22 5 735.663 59.6209 30
1 22 -5 641.344 51.6037 37
1 22 -5 712.076 55.8448 42
-1 22 5 707.934 57.6796 28
-1 -22 4 634.599 56.4144 30
1 22 -4 512.566 50.2059 42
-1 22 4 614.187 57.2429 28
1 22 -4 525.339 50.1782 37
1 -22 -4 500.874 47.6546 38
1 -22 -3 62.2695 22.3075 38
1 22 -3 114.903 31.4037 42
1 22 -3 63.8735 25.933 37
-1 22 3 52.946 24.2733 28
-1 -22 3 65.2753 24.4311 38
-1 -22 3 84.7323 26.884 30
1 -22 -2 12.7395 21.1006 38
1 22 -2 15.4247 21.7833 42
-1 -22 2 -8.93155 17.2221 38
1 22 -2 6.45062 20.1984 37
-1 22 2 -2.60987 19.7177 28
-1 -22 2 -20.9801 20.5449 30
-1 -22 1 1906.66 93.6304 30
1 22 -1 1743.33 95.2027 42
1 -22 -1 1817.46 96.8184 38
1 22 -1 1753.78 96.0968 37
-1 -22 1 1788.26 93.0515 38
-1 -22 0 85.5595 25.64 38
-1 22 0 55.9469 22.3666 42
1 -22 0 66.5434 24.7897 30
1 22 0 103.403 32.0657 42
1 -22 0 52.3316 28.3264 38
1 -22 1 295.011 42.1008 30
1 22 1 298.172 42.0358 28
1 -22 1 299.174 42.6471 38
-1 22 -1 269.332 37.0825 42
1 -22 2 640.853 60.8914 38
1 22 2 702.631 59.6012 28
-1 22 -2 626.834 53.5163 42
1 -22 2 629.821 58.4944 30
1 22 3 483.251 49.8523 28
-1 22 -3 488.376 46.2261 42
1 -22 3 442.863 49.3084 30
1 22 4 284.923 38.5691 27
1 22 4 271.257 36.5325 28
1 -22 4 297.71 40.1646 30
1 22 5 -22.6673 20.4681 27
1 22 5 2.33117 16.0442 28
1 -22 5 14.3556 20.1328 30
-1 -23 3 851.574 56.3504 30
1 23 -3 748.418 53.8493 42
-1 -23 3 680.056 51.4566 38
-1 23 3 705.125 54.1998 28
1 -23 -3 680.84 49.9528 38
-1 -23 2 384.492 38.9852 38
-1 -23 2 392.849 39.1349 30
1 -23 -2 379.024 40.213 38
-1 23 2 445.924 45.7251 28
1 23 -2 435.864 42.9332 42
1 -23 -1 37.162 17.7785 38
-1 23 1 31.6281 19.9875 28
1 23 -1 89.8027 23.0139 28
-1 -23 1 41.7194 19.4045 38
1 -23 0 106.666 26.0785 38
1 23 0 103.083 25.7316 28
1 -23 1 1335.35 74.4614 38
1 23 1 1435.71 76.0526 28
1 -23 1 1315.88 72.3779 30
1 23 2 283.699 34.6039 28
1 -23 2 311.887 38.3292 38
1 -23 2 277.182 35.2439 30
-2 0 18 127.929 33.1604 32
-2 0 17 11.2255 24.8508 32
-2 0 16 274.324 47.3793 36
-2 0 16 276.132 53.1076 32
-2 0 15 17.4431 25.5321 32
-2 0 15 13.4939 24.7627 26
-2 0 15 -18.0286 24.9897 27
-2 0 14 3780.12 167.012 32
-2 0 14 3578.94 158.872 27
-2 0 14 3711.77 164.244 26
-2 0 13 -30.9099 27.9682 32
-2 0 13 -26.3769 23.2383 26
-2 0 12 1564.89 210.711 5
-2 0 12 1463.74 202.349 4
-2 0 11 22.7826 53.7858 4
2 0 -11 86.7722 51.9903 9
-2 0 10 29417.4 769.388 4
2 0 -10 27398.3 772.87 20
2 0 -10 28637.9 732.333 9
-2 0 10 29363.9 792.27 7
-2 0 9 24.0569 48.1497 4
-2 0 9 -53.7688 57.5091 7
2 0 -9 21.3858 46.226 20
2 0 -9 3.10973 37.7609 9
-2 0 8 27681.3 644.123 4
-2 0 8 27615.8 664.185 7
2 0 -8 25352.8 636.765 20
2 0 -8 26816.8 614.262 9
2 0 -7 -13.5454 40.375 20
-2 0 7 -2.2307 41.3104 4
-2 0 7 119.693 63.0868 7
2 0 -7 -12.1265 34.5888 9
-2 0 6 179248 1412.82 7
2 0 -6 177821 1330.71 9
-2 0 6 180688 1372.79 4
2 0 -5 108.902 36.4201 9
-2 0 5 85.3439 34.3441 16
-2 0 5 92.5918 39.7773 4
-2 0 5 87.8481 43.9267 7
-2 0 4 336585 1568.76 7
-2 0 4 343754 1370.97 16
2 0 -3 103.374 24.1773 22
2 0 -3 101.214 26.7294 20
-2 0 3 101.848 29.525 4
-2 0 2 69848.8 498.706 2
-2 0 2 69020.2 472.289 4
-2 0 2 68424.6 492.295 15
2 0 -2 69186.3 457.034 10
2 0 -1 189.358 23.0432 9
-2 0 1 209.188 21.0484 2
2 0 -1 182.805 22.9973 13
2 0 -1 245.146 27.918 17
-2 0 1 199.204 19.2552 4
2 0 0 322747 996.614 17
2 0 0 325542 1090.34 3
2 0 1 26.3015 9.4771 4
2 0 1 8.0429 14.8826 5
2 0 1 4.65438 18.6435 23
-2 0 -1 59.3857 16.3538 20
2 0 1 3.87685 15.2884 21
-2 0 -2 4006.06 131.555 20
2 0 2 4202.62 156.689 23
2 0 2 4558.97 146.955 21
2 0 2 4299.21 113.224 4
2 0 3 -5.81636 20.0684 4
2 0 3 -4.12296 19.1685 21
-2 0 -3 6.81997 22.0248 20
2 0 3 1.85474 15.4234 19
-2 0 -3 4.86785 12.1141 9
-2 0 -4 2137.72 98.016 9
-2 0 -4 2167.82 137.582 20
2 0 4 2514.11 122.92 21
2 0 4 2281.82 121.139 19
2 0 4 2495.22 128.998 4
2 0 5 19.6686 30.6497 4
-2 0 -5 9.60347 29.4845 20
2 0 6 490.07 87.0203 5
-2 0 -6 380.261 76.2044 20
2 0 6 488.155 76.1722 4
2 0 7 -26.3949 45.8359 4
-2 0 -7 -33.5533 39.2142 20
2 0 7 17.5475 52.4346 5
2 0 8 7209.42 378.043 5
2 0 9 -39.5283 47.6289 5
2 0 10 168.162 74.4593 5
2 0 11 -9.59786 24.4342 26
2 0 11 5.24095 23.9155 32
2 0 11 20.9365 24.0519 27
2 0 12 2208.79 126.639 32
2 0 12 2036.89 124.867 27
2 0 13 -19.2216 26.0689 36
2 0 13 -20.1004 26.5256 32
2 0 13 16.0089 28.5236 27
2 0 14 30.7999 22.66 32
2 0 14 44.7417 29.4689 36
2 0 15 -2.98203 23.5096 32
2 0 15 13.9707 26.387 36
2 0 16 466.051 53.0004 36
2 0 16 448.285 48.2558 32
-2 -1 18 54.0624 26.7091 32
-2 1 18 21.3734 20.6097 32
-2 1 17 31.4961 26.1758 32
-2 -1 17 34.5922 28.8818 32
-2 1 17 -9.45727 17.7754 36
-2 1 16 10.9458 26.1822 26
-2 -1 16 7.30768 25.3554 32
-2 1 16 10.6958 27.4544 32
-2 -1 15 -1.58081 25.1242 32
-2 1 15 40.2727 28.3444 32
-2 1 15 5.28509 22.6074 27
-2 -1 15 15.9836 26.9616 26
-2 1 15 23.9242 25.4406 26
-2 1 14 60.2218 33.7135 27
-2 1 14 11.7461 25.4977 26
-2 -1 14 5.84382 24.0253 26
-2 1 14 95.419 39.9741 32
-2 -1 14 -15.8313 27.6442 32
-2 -1 14 58.5397 28.6399 27
-2 -1 13 775.804 77.6 32
-2 -1 13 624.09 69.3061 26
-2 1 13 732.749 75.532 32
-2 -1 13 592.805 65.416 27
-2 1 13 716.775 72.961 26
-2 1 13 641.141 68.8773 27
-2 1 12 3405.17 312.772 5
-2 1 12 3695.67 314.817 4
-2 -1 12 2910.48 277.703 4
-2 -1 11 84.7582 78.5782 7
-2 -1 11 131.417 64.7492 4
-2 1 11 109.407 62.5402 4
2 1 -11 192.762 71.9492 9
2 -1 -11 220.431 66.4395 9
2 -1 -11 98.5696 70.324 20
-2 1 11 165.966 80.6019 5
2 -1 -10 61.8162 42.8513 9
-2 -1 10 321.365 96.5075 7
2 -1 -10 152.236 70.0436 20
-2 -1 10 127.892 51.2031 4
-2 1 10 199.192 77.4287 4
2 1 -10 245.066 81.5449 9
2 -1 -9 7.51862 38.3855 9
-2 -1 9 18.6924 42.1056 4
2 -1 -9 71.1248 53.3631 20
2 1 -9 51.6108 41.2403 9
-2 -1 9 15.5738 44.5185 7
-2 1 9 107.027 67.8446 4
2 1 -8 1424.27 144.748 9
-2 1 8 1593.38 163.692 7
-2 1 8 1404.45 150.719 4
2 -1 -8 1360.18 151.359 20
-2 -1 8 1570.17 157.775 4
-2 -1 8 1258.05 147.884 7
2 -1 -8 1429.66 146.637 9
2 1 -8 1354.82 150.89 20
-2 -1 7 19958.3 529.871 7
2 -1 -7 20313.2 497.319 9
-2 1 7 20843.8 513.952 4
2 1 -7 20436.1 521.18 20
2 -1 -7 19827.2 518.139 20
-2 1 7 18725.5 502.532 7
2 1 -7 19717.4 489.055 9
-2 -1 7 20117.7 502.234 4
-2 1 6 3975.02 214.745 7
-2 -1 6 4312.95 227.065 7
2 -1 -6 4387.89 221.387 20
-2 1 6 4032.43 205.071 16
2 -1 -6 4098.17 207.413 9
-2 -1 6 4661.41 223.536 4
2 1 -6 4796.63 222.202 9
-2 1 6 4114.07 132.12 18
-2 1 6 4326.33 215.215 4
2 1 -6 4415.66 223.941 20
-2 1 5 5789.79 230.358 7
-2 -1 5 5770.3 223.645 4
-2 1 5 5956.57 222.66 16
-2 1 5 5720.6 225.318 4
2 -1 -5 6032.73 226.449 9
-2 1 5 5730.21 146.376 18
2 1 -5 6052.39 226.008 9
-2 1 4 246737 1289.14 7
-2 -1 4 245307 1286.08 4
-2 -1 4 240092 1039.2 16
-2 1 4 235803 1245.48 16
2 -1 -4 238387 868.025 22
-2 1 4 238659 1275.14 4
-2 1 3 59541.9 536.004 7
-2 1 3 58537.2 543.513 4
2 1 -3 57920.9 512.682 22
2 -1 -3 61409.8 542.609 20
-2 -1 3 60256.8 601.658 2
-2 1 2 739.489 49.0312 7
-2 1 2 659.517 49.7115 4
2 1 -2 712.882 50.5566 8
2 -1 -2 595.714 45.9291 21
2 -1 -2 718.941 47.9248 20
-2 -1 2 642.715 54.5437 2
-2 -1 2 589 41.2257 15
2 1 -1 2385.23 87.299 23
2 -1 -1 2333.08 62.8889 17
2 -1 -1 2372.54 94.7316 6
-2 1 1 2172.59 69.3012 4
2 1 -1 2227.76 76.8429 9
2 -1 -1 2241.4 58.2833 20
2 1 0 111719 570.129 23
2 1 0 110865 393.914 14
2 -1 0 110274 686.51 3
2 1 1 6550.3 178.868 19
2 -1 1 6573.25 122.426 7
2 -1 1 6931.76 183.613 10
2 1 1 6832.98 166.444 5
-2 -1 -1 6561.96 140.859 20
2 1 1 6754.31 158.051 23
2 1 2 55155 549.924 5
2 -1 2 53737.5 473.331 7
2 1 2 54789.1 523.847 23
2 1 2 52644.4 548.364 19
-2 -1 -2 52401.7 341.239 11
-2 -1 -2 50987 302.457 9
-2 -1 -2 52573.1 496.581 20
-2 1 -2 51830.6 368.812 14
2 -1 2 54628.3 407.554 4
2 -1 3 5581.3 163.968 4
2 -1 3 5543.43 185.904 7
-2 1 -3 5253.79 143.052 14
2 1 3 5434.39 168.155 4
-2 -1 -3 5325.36 188.924 20
-2 1 -3 5121.07 180.928 20
2 1 3 5572.93 196.255 19
-2 -1 -3 5290.88 128.742 9
2 1 3 5808.85 209.708 5
2 1 4 47544.6 615.505 19
2 -1 4 49447.6 566.959 4
-2 -1 -4 47356.4 464.415 9
2 -1 4 48735.8 629.028 7
-2 1 -4 46962.9 628.404 20
-2 -1 -4 46586.5 635.95 20
2 1 4 47396.6 564.867 4
-2 1 -4 46941.5 496.18 14
2 1 4 47799.7 675.894 5
2 -1 5 196.714 43.2311 21
-2 -1 -5 116.507 28.9606 9
2 1 5 237.405 61.1285 5
-2 -1 -5 124.392 47.7636 20
2 -1 5 164.63 48.0829 4
-2 1 -5 134.264 47.1243 20
2 -1 5 71.8007 32.1647 7
2 1 5 185.761 44.4425 19
2 1 5 136.563 40.5573 4
-2 -1 -6 138.736 45.7725 20
2 1 6 233.886 50.725 19
2 1 6 109.953 48.862 5
2 -1 6 126.241 44.6485 4
2 1 6 231.455 55.8663 4
-2 -1 -7 292.243 77.5914 20
2 -1 7 261.102 64.609 4
2 1 7 273.333 79.3188 5
2 1 7 308.753 67.3924 4
-2 -1 -8 2358.44 216.841 20
2 1 8 2306.76 219.477 5
2 -1 8 2408.11 219.627 5
-2 -1 -9 881.371 145.505 20
2 -1 9 1126.76 165.47 5
2 1 9 923.863 147.235 5
2 1 10 858.409 153.359 12
2 1 10 894.756 160.353 5
2 -1 10 990.664 159.432 23
2 -1 10 1162.19 176.667 5
2 -1 11 51.7734 28.4022 32
2 1 11 27.9421 22.6338 32
2 1 11 37.4719 27.6174 27
2 -1 11 38.7136 25.5908 27
2 1 11 31.9409 27.7078 26
2 1 12 82.1602 35.354 27
2 1 12 13.7105 24.3268 32
2 -1 12 34.8073 28.246 27
2 -1 12 12.3187 27.0393 36
2 1 12 75.8073 33.9342 26
2 -1 12 1.29584 24.9677 32
2 -1 13 25.8367 34.3597 27
2 1 13 6.86418 26.7734 27
2 -1 13 21.2353 27.9109 32
2 1 13 -22.9351 28.564 32
2 -1 13 -29.136 29.0183 36
2 -1 14 213.009 43.2661 36
2 1 14 182.668 43.8825 36
2 1 14 237.024 42.9408 32
2 -1 14 241.667 46.8353 32
2 1 14 251.661 49.808 27
2 -1 15 291.748 49.3231 32
2 1 15 358.252 49.6497 32
2 -1 15 316.853 49.0396 36
2 1 15 325.548 49.5724 36
2 -1 16 16.0211 20.5614 32
2 -1 16 -24.7094 22.0513 36
2 1 16 -7.02625 17.0945 32
2 1 16 22.6128 21.9652 36
-2 -2 18 11.5545 22.6023 32
-2 2 18 26.7127 21.0472 32
-2 2 18 10.5656 18.8966 36
-2 2 17 -34.6179 27.9 36
-2 -2 17 9.1313 26.833 32
-2 2 17 29.971 24.0203 32
-2 2 16 273.902 45.934 27
-2 2 16 296.841 51.9304 26
-2 2 16 247.845 44.7502 32
-2 -2 16 297.301 52.0545 32
-2 2 15 330.729 54.3387 32
-2 2 15 329.656 52.5251 27
-2 2 15 305.365 50.4875 26
-2 -2 15 324.983 54.0315 32
-2 2 14 345.082 52.1588 27
-2 2 14 452.385 63.1138 32
-2 -2 14 415.655 61.7001 32
-2 -2 14 387.904 58.8271 26
-2 2 14 308.265 52.0879 26
-2 -2 13 22.5397 24.368 26
-2 2 13 78.5857 34.6284 26
-2 -2 13 11.2137 24.3877 27
2 2 -13 46.8523 25.0213 25
-2 -2 13 42.1908 29.3856 32
-2 -2 13 96.7145 36.9536 39
-2 2 13 40.5183 27.705 27
2 -2 -12 1303.67 198.531 20
-2 2 12 904.518 162.338 4
-2 -2 12 847.997 151.174 4
-2 -2 11 2568.57 247.433 4
-2 -2 11 2993.69 276.163 7
2 -2 -11 2355.46 247.562 20
2 -2 -11 2713.73 244.134 9
-2 2 11 2481.93 252.194 5
-2 2 11 3013.34 271.047 4
2 -2 -10 6884.5 393.993 20
-2 2 10 6846.68 391.364 5
2 2 -10 7096.09 368.382 9
-2 2 10 7815.38 403.609 4
2 -2 -10 7526.08 379.305 9
-2 -2 10 7622.02 406.875 7
-2 -2 10 6977.54 379.526 4
2 2 -9 870.207 124.833 9
-2 2 9 760.35 122.222 4
2 -2 -9 1160.26 144.047 9
2 -2 -9 903.389 139.048 20
-2 -2 9 981.477 137.457 4
-2 2 9 757.432 128.603 5
-2 -2 9 1009.29 146.857 7
-2 -2 8 13075.8 448.053 4
-2 -2 8 12723.5 459.69 7
2 2 -8 12642.7 426.718 9
2 -2 -8 14052.9 451.671 9
2 -2 -8 13247.8 463.185 20
-2 2 8 13819.1 462.554 4
-2 2 7 281.743 45.1546 18
2 -2 -7 304.131 65.8551 9
-2 -2 7 220.085 65.0674 7
-2 2 7 292.862 70.7311 4
2 2 -7 295.811 64.003 9
2 -2 -7 294.632 77.6375 20
-2 -2 7 268.683 72.6849 4
2 2 -6 10673.6 334.631 9
-2 2 6 10551.4 341.561 16
-2 -2 6 10733.8 340.275 4
-2 2 6 11164.9 258.701 18
2 -2 -6 10939.4 352.657 20
-2 2 6 11176.3 350.066 4
2 -2 -6 10969.6 339.583 9
2 -2 -5 1431.32 116.018 20
-2 2 5 1156.77 108.886 7
2 -2 -5 1296.01 110.262 9
-2 2 5 1349.83 114.265 4
2 2 -5 1198.43 108.361 9
-2 2 5 1180.53 80.4683 18
-2 2 5 1145.22 109.558 16
-2 2 4 30234.7 466.311 4
-2 2 4 30647.3 463.251 7
2 -2 -4 30280.8 292.605 22
-2 -2 4 29351.7 499.196 2
-2 -2 3 436.907 31.693 16
-2 -2 3 403.655 58.5309 2
2 -2 -3 487.074 54.4902 20
-2 2 3 467.428 56.5568 4
2 -2 -3 517.578 42.4862 21
-2 2 2 17433 230.463 5
2 -2 -2 17332.8 256.518 20
-2 -2 2 16761.2 290.452 2
2 -2 -2 16391.9 249.456 21
-2 2 2 16980.8 268.179 4
2 -2 -1 256488 1079.73 6
2 -2 -1 256957 1060.1 3
2 2 0 44.9659 13.7174 23
2 2 0 16.1266 14.0451 22
2 -2 0 43.5036 9.4865 2
2 2 0 24.7243 14.2923 14
2 2 0 42.5909 19.5558 1
2 2 1 93528.8 505.101 23
2 -2 1 93050.3 703.63 10
-2 -2 -1 92404.4 620.26 11
2 2 1 94109.7 624.619 22
-2 2 -2 28761.5 336.495 14
2 2 2 31514.1 360.425 23
2 -2 2 31693 431.642 10
-2 -2 -2 30012.6 333.328 11
2 2 2 30297.6 440.868 5
2 2 2 29946.6 459.967 19
2 2 2 32577.7 365.496 22
2 -2 2 29957.1 364.804 7
-2 -2 -2 29934.9 405.279 20
2 2 3 15205.5 375.712 12
2 2 3 15209.7 252.471 22
2 -2 3 14950.9 307.78 7
-2 -2 -3 14444.6 235.582 9
-2 2 -3 14138.5 266.093 14
-2 -2 -3 14500.8 324.073 20
2 2 3 14019.3 340.625 5
2 2 3 14071.9 340.929 19
-2 -2 -3 13437.2 204.112 11
2 2 4 74833.8 846.447 19
-2 -2 -4 77713.5 845.582 20
2 2 4 77223.7 887.386 5
2 -2 4 78459.2 801.946 7
-2 2 -4 76226.5 685.879 14
-2 -2 -4 77223.9 629.752 9
2 -2 4 77050.8 724.054 4
2 -2 5 53031.7 746.937 7
-2 2 -5 54108.8 637.207 14
-2 -2 -5 55366.3 793.759 20
2 2 5 53057.6 764.237 19
-2 -2 -5 54377.3 594.262 9
2 2 5 54548 822.022 5
2 -2 5 54745.5 691.445 4
-2 -2 -6 21097.2 544.38 20
2 2 6 20098.6 551.671 5
2 -2 6 21573.3 481.349 4
2 2 6 20781.2 503.83 19
2 -2 6 21933.4 528.109 7
2 2 7 39071 828.494 5
2 -2 7 39308.9 711.162 4
-2 -2 -7 39126.6 809.798 20
-2 -2 -8 1190.19 158.474 20
2 2 8 1266.33 165.879 5
2 2 9 -33.5402 49.9814 5
2 2 9 23.7801 31.1816 12
-2 -2 -9 109.57 63.9165 20
2 -2 9 33.8402 45.8008 5
2 2 10 142.869 81.722 5
2 -2 10 242.101 100.208 5
2 -2 10 44.7084 46.3218 23
-2 -2 -10 -61.0155 53.8172 20
2 2 10 216.143 91.6072 12
2 -2 11 8179.03 241.003 32
2 2 11 8001.17 229.35 26
2 2 11 7580.13 225.334 32
2 -2 11 7591.65 233.94 27
2 -2 11 7819.45 236.546 36
2 2 11 7560.78 232.493 27
2 -2 12 14.283 24.1364 36
2 2 12 31.4443 24.8089 26
2 -2 12 129.768 41.1216 32
2 2 12 47.8201 34.4873 27
2 -2 12 31.4306 32.0367 27
2 2 12 2.19596 23.5399 32
2 -2 13 21.218 31.2987 32
2 2 13 -17.3225 28.7268 32
2 -2 13 -40.1033 31.9055 36
2 2 13 -24.0502 29.3569 27
2 -2 14 81.1087 33.065 32
2 2 14 61.1 34.7402 36
2 2 14 71.1501 28.4434 32
2 2 14 27.7434 30.3449 27
2 -2 14 77.3239 35.0526 36
2 -2 15 984.919 80.612 36
2 -2 15 1161.37 86.5473 32
2 2 15 1172.84 81.9031 32
2 2 15 1086.06 85.6353 36
2 2 16 20.9539 24.8917 36
2 -2 16 -2.86559 20.0134 32
2 -2 16 -2.07466 20.0542 36
-2 3 18 167.007 30.6211 36
-2 -3 18 198.969 37.3139 32
-2 3 18 177.131 32.9145 32
-2 3 17 35.3908 28.0017 26
-2 -3 17 45.4265 32.0325 32
-2 3 17 24.4634 23.6367 32
-2 -3 16 1022.45 87.6674 32
-2 3 16 1039.61 83.4727 27
-2 3 16 979.289 82.7744 32
-2 3 16 1150.67 91.0972 26
-2 -3 15 57.6652 24.2585 39
-2 -3 15 61.5363 32.1457 32
-2 3 15 42.5969 30.715 26
-2 3 15 12.5746 27.9659 32
-2 3 15 35.9845 25.6277 27
-2 -3 14 725.605 76.61 32
-2 3 14 837.628 79.3067 32
-2 3 14 865.34 81.199 27
-2 -3 14 839.016 78.7765 39
-2 3 14 743.417 78.0896 26
-2 -3 13 625.482 69.6992 39
-2 -3 13 717.625 73.2071 26
-2 3 13 684.793 71.0166 26
-2 -3 13 716.056 75.2049 32
-2 3 13 621.897 68.1797 27
2 3 -13 557.501 62.1489 25
-2 -3 12 3968.93 161.572 26
-2 -3 12 4029.21 164.711 32
-2 3 12 4175.63 164.666 26
-2 -3 12 4487.42 348.792 4
-2 -3 11 1051.14 160.232 4
-2 -3 11 907.668 151.763 7
-2 3 11 737.762 139.864 5
2 -3 -11 1016.2 167.927 20
2 -3 -11 912.49 143.203 9
2 -3 -10 2071.39 220.663 20
-2 3 10 2119.33 217.652 4
-2 -3 10 2112.93 219.075 7
-2 3 10 2067.26 218.762 5
-2 -3 10 2392.55 224.999 4
2 -3 -10 2479.7 220.874 9
-2 -3 9 277.683 79.5857 7
-2 -3 9 144.544 62.0566 4
2 -3 -9 224.446 79.3993 20
-2 3 9 346.568 96.7913 5
2 -3 -9 283.509 77.3407 9
-2 3 9 220.971 70.8269 4
2 -3 -8 26602.9 664.169 20
2 -3 -8 27180.3 638.353 9
-2 3 8 25484.7 648.185 5
-2 -3 8 27000.8 680.649 7
2 3 -8 26483.7 631.949 9
-2 3 8 27473.1 663.026 4
-2 -3 8 25030.6 624.056 4
2 -3 -7 6557.76 306.724 20
2 3 -7 6074.26 282.632 9
2 -3 -7 6226.12 285.732 9
-2 3 7 5929.09 288.554 5
-2 3 7 6697.28 235.435 18
-2 -3 7 6230.06 288.705 4
-2 3 7 6778.99 308.044 4
2 -3 -6 -37.3011 46.6065 20
-2 3 6 19.0075 37.8168 16
-2 3 6 42.1318 47.2454 4
-2 3 6 -4.20232 22.5109 18
-2 3 6 80.1147 48.7728 5
2 3 -6 26.2164 33.1191 9
-2 3 5 224.359 58.2787 16
-2 -3 5 202.084 63.3122 2
2 -3 -5 225.708 56.8957 20
2 -3 -5 180.404 20.1736 22
-2 3 5 280.993 61.6314 5
-2 3 5 255.554 58.8592 4
2 3 -5 138.947 42.6805 9
-2 3 4 99534.8 899.262 4
-2 -3 4 102358 979.495 2
-2 3 4 101861 856.276 5
2 -3 -3 4731.9 163.662 23
-2 -3 3 4632.86 189.001 2
2 -3 -3 4574.07 134.789 21
-2 3 3 4671.56 162.115 5
2 3 -3 4773.38 115.33 18
2 -3 -2 42990.7 468.291 23
-2 -3 2 44988.8 526.998 2
2 3 -2 45044.5 412.102 18
2 3 -1 60694.8 540.303 14
-2 3 1 58463.3 403.405 1
2 3 -1 59311.8 559.202 1
2 -3 -1 57733.2 546.938 23
2 -3 -1 58533.2 569.038 6
2 3 -1 59450 529.79 18
2 -3 -1 59113.9 548.65 3
2 -3 0 685403 2104.82 11
-2 3 0 694397 2042.9 15
2 3 1 1042.45 74.2476 22
2 3 1 1036.4 43.2624 23
2 -3 1 1167.48 88.1341 11
-2 -3 -1 1176.13 84.4629 11
2 -3 1 1027.47 63.1854 2
2 3 2 20224.9 303.489 22
2 -3 2 20187.3 343.534 11
-2 -3 -2 18925 319.222 11
-2 -3 -2 19222.1 356.371 20
2 3 2 18950.5 401.147 19
2 3 2 18375.6 376.421 13
2 3 2 20042.9 242.61 23
2 3 2 20054.8 398.694 12
2 3 3 34785.2 580.81 12
2 -3 3 35814.7 434.3 11
2 3 3 34665.1 401.179 23
-2 -3 -3 33087.3 415.258 11
2 3 3 31950.7 557.408 19
-2 3 -3 32775 454.754 14
-2 -3 -3 33770.6 524.786 20
2 3 3 35481.9 394.025 22
2 3 3 33677.3 555.792 5
2 -3 4 36380.7 565.1 7
2 3 4 37435.6 660.357 12
-2 -3 -4 36281.1 602.819 20
2 3 4 37303.4 383.246 22
-2 -3 -4 36531.7 467.391 9
2 3 4 34260.1 617.358 19
2 3 4 35363.6 626.204 5
-2 3 -4 36070.3 517.805 14
2 -3 5 1580.96 136.99 7
2 3 5 1739.16 158.451 12
2 3 5 1646.16 152.506 5
-2 3 -5 1540.54 116.296 14
2 -3 5 1540.59 123.158 4
-2 -3 -5 1686.08 111.961 9
2 3 5 1454.84 136.654 19
-2 -3 -5 1517.26 136.819 20
2 3 6 7295.53 344.473 12
2 3 6 6707.17 308.243 19
2 3 6 6722.84 330.198 5
-2 -3 -6 6654.46 313.702 20
2 -3 6 6977.19 302.469 7
2 -3 6 6806.17 276.564 4
2 3 7 14319.4 472.4 19
2 -3 7 14388.2 438.287 4
2 3 7 13898 517.143 12
2 3 7 14210.6 511.34 5
-2 -3 -7 14541.1 503.998 20
2 -3 7 14868.8 484.241 7
2 3 8 3961.8 293.403 5
2 3 8 3947.91 297.215 12
-2 -3 -8 3838.47 283.586 20
2 3 9 4069.82 318.425 5
2 -3 9 3569.05 299.596 23
-2 -3 -9 4135.07 314.85 20
2 3 9 3864.52 312.248 12
-2 -3 -10 2520.93 261.995 20
2 3 10 2175.01 245.752 5
2 3 10 2165.61 121.629 27
2 -3 10 2551.75 268.314 23
2 -3 10 2057.55 228.63 5
2 -3 10 2206.01 123.301 27
2 -3 10 2398.03 128.877 32
2 3 10 2409.49 262.211 12
2 3 11 75.4249 32.9114 27
2 -3 11 82.6382 30.6549 36
2 -3 11 109.326 34.8343 32
2 3 11 142.513 34.8454 26
2 -3 12 262.204 50.2029 36
2 3 12 290.98 54.5289 27
2 3 12 195.877 40.7606 26
2 -3 12 275.043 50.1052 32
2 3 12 245.401 43.728 32
2 -3 13 1110.34 93.2142 32
2 3 13 902.271 85.0848 27
2 3 13 1054.17 84.565 32
2 -3 13 834.423 81.627 36
2 3 14 277.011 51.0257 27
2 -3 14 308.764 53.4871 32
2 -3 14 282.137 49.1846 36
2 3 15 82.7278 34.8366 36
2 -3 15 97.1901 32.0773 36
2 3 15 51.8495 31.5355 27
2 -3 15 99.8158 32.0065 32
2 3 16 -7.24793 20.9388 36
2 -3 16 -17.2982 21.8428 36
2 -3 16 14.0933 19.9412 32
-2 4 18 77.8094 23.0926 32
-2 4 18 83.1167 24.3772 36
-2 -4 18 103.306 29.8166 32
-2 4 17 267.571 41.5439 32
-2 -4 17 264.445 46.1989 32
-2 4 17 239.948 43.1167 26
-2 -4 16 -36.6634 25.3721 39
-2 -4 16 14.3912 29.6557 32
-2 4 16 -27.9291 30.5479 26
-2 4 16 23.9933 29.0346 32
-2 4 16 0.31807 20.4703 27
-2 -4 15 26.593 26.2495 32
-2 4 15 16.023 21.7232 27
-2 4 15 20.4191 25.8552 32
-2 4 15 72.0447 32.4712 26
-2 -4 15 32.5453 24.1866 39
-2 4 14 402.162 57.8858 26
-2 4 14 457.212 59.6934 27
-2 4 14 436.903 59.4927 32
-2 -4 14 416.199 60.3175 39
-2 -4 14 345.512 57.2489 32
-2 -4 13 -11.0906 26.6002 32
-2 4 13 33.621 28.7537 27
-2 4 13 -0.79449 23.736 26
-2 -4 13 26.9015 23.8731 39
2 4 -12 3.19124 20.2782 25
-2 -4 12 -47.6067 24.6143 39
-2 -4 12 -15.0661 22.9632 32
-2 4 12 37.4971 31.4904 26
-2 -4 12 21.8318 26.1875 26
-2 -4 11 184.791 86.5458 4
2 4 -11 35.5802 51.2855 14
-2 4 11 74.1576 55.8101 5
2 -4 -11 50.0303 46.4587 20
2 -4 -11 158.779 75.7577 9
-2 -4 11 37.2734 79.148 7
-2 -4 10 3236.92 275.343 7
-2 4 10 2994.53 265.946 5
-2 -4 10 3131.35 263.661 4
2 -4 -10 3199 276.637 20
2 -4 -10 3458.69 266.053 9
2 -4 -9 1266.52 154.243 9
-2 -4 9 1176.72 160.331 7
-2 4 9 912.104 140.209 5
2 -4 -9 1042.73 155.046 20
-2 -4 9 1015.09 142.848 4
2 -4 -8 873.811 132.258 20
-2 -4 8 546.695 104.54 4
2 -4 -8 695.54 110.684 9
-2 4 8 707.048 115.889 5
2 -4 -7 2462.16 186.378 9
2 -4 -7 2408.66 192.171 20
-2 4 7 2167.21 185.215 16
-2 -4 7 2568.23 172.772 11
-2 4 7 2222.25 185.489 5
-2 4 7 2366.33 154.496 18
2 -4 -6 5161.05 256.988 20
-2 4 6 5059.54 217.616 18
-2 -4 6 5086.87 277.272 2
-2 4 6 4685.31 237.84 5
-2 -4 6 5053.47 234.563 11
-2 4 6 4970.47 258.413 16
-2 -4 5 15944.6 443.455 2
2 -4 -5 16616.6 419.599 20
-2 4 5 14783.6 409.527 16
-2 4 5 15394 395.05 5
-2 4 4 369.598 60.9044 5
2 -4 -4 390.869 40.4589 21
2 -4 -4 451.874 71.2387 20
-2 -4 4 411.555 76.1929 2
-2 4 3 3464.55 151.257 5
2 -4 -3 3311.06 143.903 23
2 4 -3 3485.45 123.29 18
-2 4 3 3148.47 80.6915 13
-2 -4 3 3238.58 169.214 2
2 -4 -2 955.861 76.462 23
-2 4 2 995.988 49.0036 8
2 4 -2 932.942 71.0114 18
-2 -4 2 951.774 89.9311 2
2 -4 -1 25770.6 380.826 3
2 4 -1 26926.5 403.27 18
2 -4 -1 25329.8 405.708 6
-2 4 1 26051.3 327.983 1
2 4 -1 26067.2 419.436 1
2 -4 -1 25287.1 387.189 23
2 4 0 72833.9 705.791 1
2 -4 0 73623.1 700.506 23
-2 -4 0 74837.4 751.249 11
2 -4 1 4148.95 140.807 2
-2 -4 -1 4478.34 182.599 11
2 4 2 6586.56 236.762 13
2 4 2 6593.13 246.31 18
2 -4 2 6610.22 205.262 2
2 4 2 6209.96 247.772 19
2 -4 2 6537.26 248.087 23
2 4 2 6475.21 240.105 17
-2 -4 -2 6560.95 218.508 11
2 4 2 6967.75 245.6 12
-2 -4 -3 9153.99 258.242 11
-2 4 -3 9172.27 266.728 14
-2 -4 -3 9255.57 295.229 20
2 4 3 9430.39 174.473 23
2 -4 3 9445.68 268.316 11
2 4 3 9754.16 315.637 12
2 4 3 9182.85 322.051 19
2 4 3 9360.16 311.799 18
2 4 4 15546.1 450.534 19
2 4 4 17129 298.535 23
2 4 4 17279.9 454.908 12
-2 -4 -4 16657.9 335.437 11
2 -4 4 17639.7 370.265 10
-2 -4 -4 16957.1 436.682 20
2 -4 4 18051.1 349.675 11
-2 4 -4 16111.2 377.914 14
2 4 5 7310.72 323.564 19
-2 4 -5 7489.24 275.143 14
2 -4 5 7211.35 291.959 7
2 4 5 7937.35 337.12 5
-2 -4 -5 7479.76 314.136 20
2 4 5 7472.33 328.924 12
2 -4 6 6280.32 291.73 7
2 4 6 6545.43 330.107 5
2 4 6 6275.46 327.467 12
2 -4 6 6428.59 276.815 4
2 4 6 5912.81 306.382 19
-2 -4 -6 6592.59 320.569 20
2 4 7 5550.69 310.977 19
2 -4 7 5755.84 303.987 7
2 -4 7 5228.08 269.768 4
-2 -4 -7 5635 322.061 20
2 4 7 5192.6 316.287 5
2 4 7 5034.9 314.484 12
2 -4 8 930.52 136.825 7
2 4 8 1096.79 158.079 5
-2 -4 -8 1019.52 155.305 20
2 4 8 871.478 145.009 12
2 4 9 3421.08 297.958 5
2 -4 9 3236.42 289.435 23
2 4 9 3742.9 309.75 12
-2 -4 -9 3243.45 283.793 20
2 -4 10 5418.68 192.878 32
2 -4 10 5121.71 183.993 39
2 4 10 5424.67 192.405 27
-2 -4 -10 4850.35 369.382 20
2 -4 10 5269.79 188.297 36
2 -4 11 3495.78 159.395 36
2 4 11 3719.32 155.775 26
2 4 11 3554.38 161.961 27
2 -4 11 3820.55 162.845 39
2 -4 11 3619.65 163.834 32
2 4 12 159.412 44.6701 27
2 -4 12 261.371 50.1598 39
2 -4 12 154.875 38.8095 36
2 -4 12 126.138 37.4761 32
2 4 12 174.027 39.0877 26
2 -4 13 79.9046 31.6793 36
2 -4 13 136.099 39.2553 32
2 4 13 91.2913 35.8067 27
2 4 13 118.269 33.0545 26
2 4 14 219.541 45.472 27
2 -4 14 263.43 52.0059 32
2 -4 14 162.046 42.1422 36
2 4 15 602.534 64.5103 36
2 -4 15 626.427 62.3388 36
2 -4 15 682.934 68.0784 32
2 4 15 558.179 63.4981 27
2 4 16 -5.86363 21.6104 36
2 -4 16 47.4171 24.6119 32
2 -4 16 -22.2523 20.7961 36
-2 -5 18 451.213 48.5011 32
-2 5 18 436.078 46.0834 36
-2 -5 17 84.8379 28.0432 39
-2 -5 17 27.4435 25.4872 32
-2 5 17 30.1008 19.6005 32
-2 5 17 41.4605 23.0333 27
-2 5 17 43.3924 24.4353 26
-2 5 16 -25.1595 29.0584 26
-2 -5 16 -35.3906 26.1826 39
-2 5 16 9.5232 20.1754 32
-2 5 16 20.6614 23.221 27
-2 -5 16 17.7459 28.5222 32
-2 -5 15 1120.3 91.9833 32
-2 5 15 1256.06 95.8908 27
-2 5 15 1233.86 95.4255 26
-2 -5 15 1060.36 87.1672 39
-2 5 15 1205.95 91.7868 32
-2 5 14 1714.65 112.322 26
-2 -5 14 1701.75 112.642 39
-2 -5 14 1664.88 112.602 32
-2 5 14 1709.55 111.471 27
-2 5 14 1867.05 114.188 32
-2 5 13 7.35521 26.3012 26
-2 -5 13 30.2484 30.7841 39
-2 -5 13 0.5537 23.4096 32
-2 5 13 -9.18559 22.516 27
-2 -5 12 1724.52 110.301 32
-2 -5 12 1747.87 110.311 39
-2 5 12 1769.46 109.041 26
-2 5 12 1858.72 112.39 27
2 -5 -11 6908.64 406.019 9
-2 -5 11 7014.02 420.506 4
-2 -5 11 7363.79 445.19 7
2 -5 -11 6688.23 426.941 20
-2 5 11 6436.13 418.329 5
2 5 -11 7587.34 433.49 14
-2 -5 10 724.191 139.42 7
2 5 -10 1014.65 154.2 14
2 -5 -10 862.451 142.076 9
2 -5 -10 836.305 149.702 20
-2 5 10 845.962 148.936 5
-2 -5 10 1028.91 156.358 4
-2 -5 9 4854.44 310.829 4
2 -5 -9 4924.21 306.81 9
2 -5 -9 4674.95 322.542 20
-2 5 9 4598.35 310.212 5
-2 -5 9 4551.31 317.555 7
2 5 -9 4382.36 295.908 14
2 -5 -8 7011.14 361.452 20
-2 5 8 6334.78 338.223 5
-2 5 8 7306.8 306.72 18
2 5 -8 6742.58 343.316 14
2 -5 -8 7238.18 350.116 9
-2 5 7 25894.6 627.738 5
2 5 -7 26369.8 635.963 14
-2 5 7 26834.6 563.369 18
-2 -5 7 28206.6 608.35 11
-2 5 7 26043.5 659.597 16
2 -5 -7 25802.7 639.12 20
-2 -5 6 186.98 59.5617 11
-2 5 6 154.38 53.4001 5
2 -5 -6 183.593 65.5044 20
-2 5 6 169.747 62.8804 16
-2 5 6 207.167 52.6718 18
2 5 -6 168.996 60.2382 14
-2 -5 6 233.909 78.0366 2
-2 5 5 17167.5 432.671 5
2 5 -5 17781.2 459.74 14
-2 -5 5 17216.2 484.347 2
2 -5 -5 16915.3 448.511 20
-2 5 5 17221.7 467.158 16
-2 -5 5 18574.6 459.299 11
-2 5 4 12813.7 375.558 16
-2 5 4 13648.9 253.965 12
2 -5 -4 12118.6 352.432 20
-2 -5 4 12922.9 388.143 2
-2 -5 4 13283.7 381.208 11
2 5 -4 11838.5 355.143 14
2 5 -4 12925.7 254.453 18
2 5 -3 281.882 54.6318 17
-2 5 3 299.551 28.678 12
2 -5 -3 236.612 64.57 11
-2 5 3 340.732 33.8038 13
2 5 -3 373.394 50.3593 18
-2 -5 3 227.986 56.6896 2
-2 -5 3 282.007 65.1335 11
2 -5 -3 262.274 45.8428 23
2 5 -3 263.273 55.6772 14
-2 5 2 42710.6 606.931 15
2 -5 -2 42720.8 513.676 3
-2 5 2 40429 385.304 8
2 5 -2 41932.5 581.255 17
2 5 -2 43065.1 595.466 14
2 -5 -2 42332.9 562.973 6
2 -5 -2 41047.9 507.213 23
-2 5 2 42874.2 518.837 1
2 -5 -1 50743.4 565.357 3
2 -5 -1 49669.7 575.956 23
2 5 -1 51844.8 647.662 1
2 5 -1 49563.6 616.39 17
2 -5 -1 51280.9 620.991 6
-2 5 1 50730.2 534.376 1
-2 -5 0 196426 1356.15 11
2 5 0 201465 1280.93 1
2 -5 0 199636 1225.64 23
2 -5 0 188514 1411.4 11
2 5 0 204391 1324.01 19
2 5 0 206280 1301.52 18
2 5 0 200069 1249.24 17
2 -5 1 136546 1097.01 23
2 5 1 143628 1083.68 12
-2 -5 -1 135044 1117.76 11
2 5 1 139297 1142.41 18
2 -5 1 139954 914.98 2
2 5 1 136667 1090.68 17
2 -5 1 139247 1191.67 11
2 5 1 138478 1113.76 1
2 5 1 139597 1083.57 13
2 5 1 141247 1181.15 19
2 -5 2 20528.6 460.681 23
2 -5 2 21597 465.417 11
2 5 2 20900.7 440.534 12
2 5 2 20146.7 446.236 17
2 -5 2 20743.3 391.208 2
2 5 2 19750.5 429.663 13
-2 -5 -2 20163.1 430.348 11
2 5 2 19229 471.834 19
2 5 2 19058.9 445.345 18
2 5 3 11715.8 354.955 12
-2 5 -3 11896.4 334.967 15
2 -5 3 10909.8 363.681 23
2 -5 3 11623.9 326.841 2
2 5 3 11070.6 341.019 13
-2 -5 -3 11656.9 331.282 11
2 5 3 10453.3 366.073 19
2 5 3 11459.1 363.612 18
-2 -5 -3 11435.3 350.41 20
-2 5 -4 6970.68 268.112 14
-2 -5 -4 6913.98 295.787 20
2 5 4 6750.95 291.591 12
2 -5 4 7655.31 256.217 10
-2 -5 -4 7324.35 259.28 11
2 5 4 6760.49 315.723 19
-2 -5 -5 45532.5 808.677 20
-2 5 -5 44955 716.385 14
2 5 5 44956.1 809.682 12
2 -5 5 43881 730.652 7
2 5 6 754.928 116.935 12
2 -5 6 843.133 107.546 4
2 -5 6 648.542 100.531 7
2 5 6 915.483 130.471 19
-2 -5 -6 691.899 115.842 20
-2 5 -6 619.699 89.039 14
-2 -5 -7 2800.15 235.504 20
2 5 7 3266.17 256.166 12
2 -5 7 3144.6 230.944 7
2 5 7 3348.74 255.666 19
2 5 8 535.193 116.595 12
2 -5 8 428.065 104.514 23
2 5 8 326.837 84.6859 19
-2 -5 -8 482.291 113.817 20
2 -5 9 6622.52 420.494 23
2 5 9 7630.55 445.414 12
-2 -5 -9 7139.56 427.893 20
2 -5 10 288.726 48.4778 36
2 5 10 276.215 48.184 27
2 -5 10 272.387 48.3835 39
2 -5 10 296.844 48.8588 32
2 -5 11 2564.03 139.586 32
2 5 11 2188.37 128.782 27
2 -5 11 2371.08 133.883 36
2 -5 11 2585.67 136.504 39
2 5 12 35.0558 28.7256 27
2 -5 12 11.1011 24.4392 32
2 -5 12 -8.8036 25.5872 36
2 5 12 0.90738 26.1315 26
2 -5 12 0.63461 20.4072 39
2 -5 13 1328.16 102.732 32
2 -5 13 1201.26 94.6176 36
2 5 13 1188.78 88.1837 26
2 5 13 1056.93 92.0419 27
2 -5 13 1186.62 91.7292 39
2 -5 14 13.1367 26.2823 32
2 5 14 62.9042 34.0923 27
2 -5 14 39.3935 28.1983 36
2 5 15 463.551 56.0668 36
2 5 15 538.911 60.3829 27
2 -5 15 559.774 61.1324 32
2 -5 15 512.732 54.3799 36
2 -5 16 2.13051 19.515 32
2 5 16 9.63183 21.6507 36
-2 -6 18 113.632 28.7027 32
-2 6 18 78.232 21.3641 36
-2 -6 17 77.7758 26.9905 39
-2 6 17 80.1866 29.2183 27
-2 6 17 51.1912 26.9343 26
-2 -6 17 41.6934 26.2039 32
-2 -6 16 -3.29525 24.8912 32
-2 6 16 6.67607 22.9741 27
-2 6 16 38.4791 24.5026 32
-2 6 16 37.8096 26.785 26
-2 -6 16 33.9621 26.6713 39
-2 6 15 21.6183 24.5624 27
-2 -6 15 -13.0382 29.5197 32
-2 6 15 -34.9702 24.3773 32
-2 -6 15 8.66079 25.8693 39
-2 6 15 -27.9397 30.5648 26
-2 6 14 111.522 37.2279 27
-2 6 14 98.997 32.3145 32
-2 6 14 107.505 34.2102 26
-2 -6 14 32.579 26.4749 32
-2 -6 14 103.224 39.1343 39
-2 -6 13 1111.68 92.2141 32
-2 6 13 1197.8 94.7167 26
-2 -6 13 1093.74 93.0865 39
-2 6 13 1023.4 87.5193 27
-2 6 12 755.001 74.3259 27
-2 -6 12 844.501 80.429 39
-2 -6 12 702.715 72.5717 32
-2 6 12 789.46 75.532 26
-2 6 11 576.274 130.788 5
-2 -6 11 520.362 121.271 4
-2 -6 11 691.779 144.543 7
2 6 -11 715.929 138.95 14
2 -6 -11 638.564 139.625 20
-2 6 10 2148.98 232.576 5
2 -6 -10 2130.88 219.94 9
2 -6 -10 2185.01 237.617 20
-2 -6 10 2232.42 232.455 4
-2 -6 10 2102.87 234.66 7
2 6 -10 2473.08 242.297 14
2 -6 -9 6062.35 347.766 9
-2 -6 9 5276.07 330.077 4
2 -6 -9 5229.9 347.246 20
2 6 -9 5578.88 340.979 14
-2 6 9 4941.11 328.63 5
2 6 -8 1910.04 191.639 14
2 -6 -8 2361.27 217.065 20
-2 6 8 1946.5 196.423 5
-2 6 8 2351.7 184.308 12
-2 6 8 2327.22 186.699 18
-2 6 7 30.9676 36.5631 5
2 6 -7 30.8887 38.9704 14
-2 6 7 -10.7011 42.3941 16
-2 -6 7 6.14538 57.6399 2
-2 6 7 35.8356 32.7533 18
-2 6 7 72.9374 38.5793 12
2 -6 -7 41.1232 53.398 20
-2 -6 7 21.1665 38.3437 11
2 6 -6 19779.3 540.434 14
-2 -6 6 20104.7 529.423 11
-2 6 6 19253.7 552.559 16
-2 -6 6 20866.8 595.954 2
-2 6 6 19368.8 497.578 18
-2 6 6 21547.1 443.887 12
-2 6 6 19138.1 520.064 5
2 -6 -6 19731.2 543.397 20
-2 -6 5 1052.04 122.789 11
2 -6 -5 1004.71 120.163 20
2 6 -5 1177.47 132.012 14
-2 -6 5 1033.08 128.258 2
-2 6 5 883.218 118.689 16
-2 6 4 1683.43 88.4367 12
-2 -6 4 1547.08 145.474 11
2 6 -4 1578.71 139.823 14
2 -6 -4 1547.08 137.684 20
2 6 -4 1448.4 130.299 17
-2 6 4 1443.89 136.77 16
-2 -6 4 1368.33 140.498 2
-2 6 3 21377.4 303.803 13
-2 -6 3 21455.7 499.432 2
2 6 -3 22437.6 489.609 14
2 -6 -3 20719 379.764 23
-2 -6 3 22630.4 526.936 11
2 6 -3 20648.4 451.669 17
2 -6 -3 21089.1 526.122 11
2 -6 -2 2245.64 126.143 3
-2 6 2 2472.7 138.94 1
2 -6 -2 2056.92 122.679 23
2 -6 -2 2265.9 173.308 11
2 -6 -2 2243.83 141.354 6
2 6 -2 2155.52 134.745 18
2 6 -2 2439.89 151.333 17
2 6 -2 2231.66 152.312 8
-2 6 2 2304.95 108.281 8
2 6 -2 2408.53 157.418 14
-2 -6 2 2612.15 178.804 11
-2 6 1 12484.8 301.897 1
2 -6 -1 12021.4 302.455 23
2 -6 -1 12370.4 324.615 6
2 -6 -1 12603.1 401.855 11
-2 6 1 12454.4 337.339 15
2 6 -1 12292 328.366 17
-2 -6 1 12492.7 379.356 11
2 6 -1 11814.1 328.674 18
2 -6 -1 12449.5 294.423 3
2 6 -1 11715.4 339.73 8
2 6 -1 12801.3 340.324 19
2 6 0 49964.6 701.923 1
2 6 0 50201 679.767 8
2 -6 0 48856.5 644.109 23
2 -6 0 48766.5 785.645 11
-2 6 0 47302.9 371.657 17
2 6 0 49055.8 697.415 18
2 6 0 48963.4 662.705 17
-2 -6 0 49410.3 745.713 11
-2 6 0 50854.5 661.456 15
2 6 0 51515.3 718.949 19
-2 -6 -1 47210.2 732.276 11
2 -6 1 49759.8 605.618 2
2 -6 1 48413.8 689.137 23
-2 6 -1 47506 465.644 17
2 6 1 47427.5 679.334 17
2 6 1 49200.3 725.725 18
2 6 1 47145 700.443 1
2 -6 1 49474.3 783.532 11
2 6 1 50459.4 756.242 19
-2 6 -1 49451.6 648.16 15
2 6 2 4208.36 205.54 12
2 6 2 4110.81 213.796 17
2 -6 2 3809.01 219.056 11
2 6 2 3688.09 199.235 13
-2 -6 -2 3852.42 212.393 11
-2 6 -2 3764 185.503 15
2 -6 2 3829.1 183.909 2
2 6 2 3641.5 206.465 1
2 6 2 3978.88 217.49 18
2 6 2 3874.01 227.756 19
2 -6 2 3785.13 210.441 23
2 -6 3 3014.07 202.177 23
2 6 3 2862.56 182.106 12
2 6 3 2775.16 193.183 18
2 6 3 2871.14 184.091 13
2 6 3 2787.34 203.718 19
2 -6 3 2998.56 177.03 2
2 -6 3 3023.19 196.716 11
-2 -6 -3 2824.18 189.512 20
-2 -6 -3 2852.67 183.726 11
-2 6 -3 3067.14 176.161 15
2 -6 4 2066.01 161.65 2
-2 6 -4 2749.47 175.591 15
2 -6 4 2559.93 176.38 11
-2 -6 -4 2373.55 183.85 20
2 6 4 2491.77 201.319 19
2 6 4 2418.57 188.547 18
2 -6 4 2498.24 157.296 10
2 -6 4 2345.1 191.404 23
2 6 4 2379.58 178.851 12
-2 -6 -4 2579.61 175.712 11
-2 6 -5 7460.3 304.553 15
2 6 5 7117.33 354.157 19
2 6 5 7046.96 329.677 12
-2 -6 -5 7279.65 340.348 20
2 -6 5 7112.35 352.509 23
2 -6 6 1865.79 171.618 7
2 -6 6 1526.34 181.299 23
2 6 6 1533.86 167.013 12
-2 -6 -6 1658.2 176.827 20
2 6 6 1811.46 191.448 19
2 6 7 63.353 44.1383 19
2 6 7 88.9476 48.2118 12
2 -6 7 175.15 74.9982 23
-2 -6 -7 245.987 81.8216 20
2 -6 8 4595.92 339.553 23
2 6 8 3897.09 299.396 19
2 6 8 4187.02 312.158 12
-2 -6 -8 4240.41 318.166 20
2 -6 9 4576.56 357.154 23
-2 -6 -9 4177.83 337.147 20
2 -6 10 553.988 64.3693 36
2 -6 10 565.865 65.9994 39
2 -6 10 571.707 65.8097 32
2 6 10 414.572 56.7876 27
2 6 11 574.203 69.614 27
2 -6 11 467.466 63.9305 32
2 -6 11 566.106 67.5844 39
2 -6 11 545.445 64.1132 36
2 -6 12 988.34 87.4387 39
2 -6 12 958.36 85.0565 36
2 -6 12 769.693 79.7409 32
2 6 12 973.526 89.0778 27
2 6 13 208.69 46.4081 27
2 -6 13 153.83 39.706 39
2 -6 13 161.415 42.781 32
2 -6 13 120.047 35.272 36
2 -6 14 484.995 56.0664 39
2 -6 14 531.82 63.1947 32
2 -6 14 504.768 57.7568 36
2 6 14 512.699 62.4241 27
2 6 15 -43.6741 29.79 36
2 6 15 27.3063 24.6918 27
2 -6 15 -0.37189 17.5518 36
2 -6 15 -6.76332 26.2269 32
2 -6 16 12.9243 18.4888 32
2 6 16 31.4039 18.4378 36
-2 7 17 176.288 32.2474 27
-2 7 17 183.472 33.8445 26
-2 -7 17 232.51 38.4079 39
-2 -7 17 257.891 41.14 32
-2 7 16 111.379 33.5871 26
-2 -7 16 113.679 33.5741 32
-2 7 16 72.7556 26.5342 27
-2 -7 16 151.782 37.0196 39
-2 -7 15 576.584 67.9919 32
-2 -7 15 573.925 66.5102 39
-2 7 15 601.787 66.2753 26
-2 7 15 552.235 64.6305 27
-2 7 14 36.1872 28.0611 27
-2 -7 14 12.3334 22.5259 32
-2 -7 14 31.3494 27.9211 39
-2 7 14 4.24382 24.6768 26
-2 7 13 2886.44 143.354 27
-2 -7 13 2826.34 147.403 39
-2 -7 13 2804.41 144.468 32
-2 7 13 2896.76 142.875 26
-2 -7 12 1263.54 98.1589 39
-2 -7 12 1247.82 95.2727 32
2 -7 -12 1192.62 91.3573 38
-2 7 12 1202.43 91.8923 27
-2 7 12 1254.92 93.602 26
-2 7 11 151.952 38.5029 26
2 7 -11 229.209 84.951 14
-2 -7 11 168.973 40.7396 39
2 7 -10 10.9672 36.2714 14
2 -7 -10 -6.4379 48.3348 20
-2 -7 10 18.1768 53.3279 7
-2 -7 10 -0.31437 51.8054 4
2 -7 -10 27.0873 43.3974 9
2 7 -9 2198.39 221.221 14
2 -7 -9 2229.26 233.067 20
2 -7 -9 2467.84 231.06 9
-2 7 8 5253.43 297.524 18
2 -7 -8 5543.54 341.498 20
2 7 -8 5506 332.917 14
2 7 -7 6070.5 332.132 14
-2 7 7 6366.61 357.491 16
-2 -7 7 6861.6 380.183 2
-2 -7 7 6372.35 333.666 11
2 -7 -7 6389.79 347.835 20
-2 7 7 6522.49 319.464 18
-2 -7 6 1888.37 191.947 2
-2 -7 6 1902.89 181.26 11
-2 7 6 1951.51 173.545 18
2 7 -6 1738.85 173.465 14
-2 7 6 1887.29 183.642 16
2 -7 -6 1975.29 182.356 20
2 -7 -5 582.229 102.144 20
2 7 -5 539.771 92.3995 17
2 7 -5 697.57 108.778 14
-2 -7 5 500.932 102.1 11
-2 -7 5 500.419 101.51 2
-2 7 5 526.052 105.229 16
2 7 -4 9557.83 285.299 18
-2 -7 4 9412.96 373.04 2
2 7 -4 9695.38 362.789 14
2 -7 -4 10004.6 394.341 11
-2 7 4 9214 357.542 16
-2 -7 4 9428.9 374.463 11
2 7 -4 9443.04 342.685 17
2 7 -3 15744.8 418.158 17
2 7 -3 15600.3 382.69 18
2 -7 -3 15350.9 338.79 23
-2 7 3 16280.8 407.295 1
2 -7 -3 16228.8 493.336 11
2 -7 -3 16351.1 357.542 3
2 7 -3 15584 443.463 14
-2 -7 3 16291.6 481.232 11
-2 -7 3 16363.8 467.848 2
2 7 -3 15664.5 442.792 8
2 -7 -3 15873.4 400.324 6
-2 7 3 17148.5 458.079 16
2 -7 -2 5521 290.615 11
2 -7 -2 5819.26 210.299 3
-2 7 2 5801.53 192.207 8
2 -7 -2 5746.48 214.229 23
-2 -7 2 5707.94 283.588 11
2 7 -2 5487.29 253.861 8
2 7 -2 6133.7 247.751 18
-2 7 2 5341.57 225.231 1
2 -7 -2 5999.73 241.491 6
2 7 -2 5912.89 247.86 17
2 7 -1 2413.34 156.112 17
2 -7 -1 2363.43 142.815 23
2 -7 -1 2392.01 154.289 6
-2 -7 1 2598.9 191.223 11
-2 7 1 2586.55 139.135 8
2 7 -1 2721.04 172.509 18
-2 7 1 2310.48 143.307 1
2 7 -1 2660.51 167.78 19
2 7 -1 2484.57 167.049 8
-2 7 1 2417.44 159.599 15
2 -7 -1 2537.83 199.393 11
2 -7 0 5597.65 291.162 11
2 7 0 6754.58 279.643 19
2 7 0 5657.98 259.345 1
2 -7 0 5766.1 234.966 23
-2 -7 0 5827.47 282.786 11
-2 7 0 5936.53 245.353 15
2 7 0 5658.42 241.762 17
2 7 0 5511.27 243.164 8
2 7 0 5912.29 260.857 18
-2 -7 -1 75148.1 1006.73 11
-2 7 -1 75739.9 618.155 17
2 -7 1 75600.6 1050.57 11
2 7 1 74261.8 983.254 19
2 -7 1 76099.2 826.949 2
-2 7 -1 73527.1 846.7 15
2 7 1 74236.5 908.516 17
2 7 1 76385.4 961.691 1
2 7 1 74240 958.002 18
2 -7 1 75478.9 909.539 23
2 -7 2 60999 781.984 2
-2 -7 -2 62347.6 922.196 11
-2 7 -2 60064.3 646.815 17
2 7 2 60367.8 901.633 18
2 7 2 61621.6 898.421 1
2 7 2 62290.4 867.545 17
2 7 2 61902.4 849.132 13
2 -7 2 62011.5 891.213 23
2 -7 2 61319 946.908 11
-2 7 -2 63794.6 787.855 15
2 7 2 60665.6 943.69 19
2 7 3 33898.3 705.234 18
2 7 3 32604.2 729.566 19
-2 7 -3 37387 621.182 15
-2 -7 -3 36322.9 710.995 11
2 -7 3 35308.9 642.046 2
2 -7 3 36276.1 727.397 11
2 -7 3 34388.8 713.916 23
2 7 3 35332.7 666.463 13
2 7 3 35227.6 656.812 12
2 -7 4 689.164 101.249 2
2 -7 4 715.816 91.4228 10
-2 7 -4 702.336 94.8964 15
2 7 4 582.282 103.408 18
-2 -7 -4 521.422 99.3093 20
2 7 4 490.107 98.5464 19
-2 -7 -4 749.725 108.783 11
2 -7 4 661.459 113.73 23
2 7 4 533.771 85.8802 12
2 -7 5 1345.55 162.889 23
-2 -7 -5 1552.01 167.768 20
2 7 5 1074.76 142.814 18
2 7 5 1202.72 157.03 19
2 7 5 1276.45 148.371 12
2 7 6 9526.24 416.192 12
-2 -7 -6 9625.37 434.988 20
2 7 6 8960.27 435.33 19
2 -7 6 9390.45 444.606 23
2 7 7 2577.37 233.725 12
2 -7 7 2724.26 254.957 23
2 7 7 2738.41 252.022 19
-2 -7 -7 3286.55 269.483 20
2 -7 8 665.063 147.096 23
2 7 8 566.247 122.995 12
-2 -7 -8 600.358 127.188 20
2 7 8 652.963 127.03 19
2 -7 9 9.55574 22.9868 32
-2 -7 -9 146.785 96.3871 20
2 7 9 16.2475 24.2075 27
2 7 9 62.1081 60.8407 12
2 7 9 90.1123 54.171 19
2 -7 9 14.6213 25.7205 39
2 -7 10 140.916 41.6647 39
2 -7 10 116.191 36.215 32
2 -7 10 142.254 40.0303 36
2 7 10 199.423 45.7253 27
2 -7 11 3285.93 153.381 36
2 7 11 2871.23 147.79 27
2 -7 11 2958.72 149.113 39
2 -7 11 3119.59 154.687 32
2 7 12 283.154 52.5626 27
2 -7 12 276.061 53.0982 32
2 -7 12 284.414 50.647 36
2 -7 12 340.55 54.7642 39
2 -7 13 4.76748 21.3286 39
2 7 13 -4.31772 29.5727 27
2 -7 13 1.26193 22.3446 36
2 -7 13 14.7589 27.6989 32
2 -7 14 33.2612 25.1138 39
2 -7 14 40.7915 27.5092 32
2 7 14 53.795 30.9475 27
2 7 15 391.113 45.2609 41
2 7 15 391.562 51.8561 27
2 -7 15 326.555 45.5624 32
2 -7 15 409.251 44.6409 39
2 7 15 394.369 48.5296 36
2 7 16 17.8056 17.81 36
2 -7 16 19.0317 18.695 32
2 7 16 1.45063 16.816 27
-2 -8 17 330.658 42.3898 39
-2 -8 17 315.681 41.7697 32
-2 8 17 302.622 40.4903 26
-2 8 17 340.085 40.7746 27
-2 -8 16 30.0688 23.9945 32
-2 -8 16 35.4249 27.3002 39
-2 8 16 41.7704 26.1032 26
-2 8 16 74.4496 27.2088 27
-2 -8 15 297.512 49.651 39
-2 8 15 254.091 44.7207 26
-2 8 15 246.832 45.8969 27
-2 -8 15 216.605 43.9716 32
-2 8 14 239.1 46.1367 27
-2 -8 14 332.369 52.3013 32
-2 8 14 262.722 47.7252 26
-2 -8 14 281.634 52.0117 39
-2 -8 13 1664.5 110.541 32
-2 -8 13 1591.34 112.794 39
-2 8 13 1868.56 116.877 27
-2 8 13 1741.76 112.314 26
-2 8 12 96.2357 32.404 27
-2 -8 12 57.42 29.2674 39
-2 8 12 68.5728 32.7079 26
-2 -8 12 61.5438 24.6056 32
2 -8 -12 51.9574 24.2233 38
2 -8 -11 480.634 60.1378 38
-2 -8 11 431.539 54.7287 32
-2 8 11 501.09 60.4938 27
-2 -8 11 476.523 61.8852 39
-2 8 11 638.157 66.6541 26
-2 -8 10 108.77 62.5718 4
2 -8 -10 81.4861 52.7924 20
2 -8 -10 54.6941 62.5902 9
-2 -8 10 -37.6847 68.4079 7
2 8 -10 -32.8529 42.3872 14
2 -8 -9 3015.62 276.364 20
2 8 -9 3277.74 280.06 14
2 -8 -9 3305.69 275.871 9
2 -8 -8 9267.63 460.07 20
2 8 -8 10115.8 467.324 14
-2 8 8 9691.07 426.912 18
-2 -8 7 371.473 110.897 2
-2 -8 7 233.999 69.5468 11
2 8 -7 527.18 108.182 14
-2 8 7 201.706 70.9245 18
2 -8 -7 435.021 114.093 20
2 -8 -6 6833.24 351.964 20
2 8 -6 6212.12 336.837 14
-2 -8 6 6599 347.749 11
2 8 -6 7265.9 351.31 17
-2 8 6 6442.73 329.555 18
-2 -8 6 6680.47 369.976 2
-2 8 6 6089.63 343.562 16
-2 8 5 6755.44 341.047 16
2 -8 -5 7095.66 340.845 20
-2 -8 5 6921.92 348.918 11
-2 -8 5 6899.66 355.692 2
2 8 -5 6973.32 324.916 17
2 8 -5 7004.82 342.07 14
-2 -8 4 29972 701.583 2
2 8 -4 29777.2 556.349 18
2 -8 -4 29006.2 719.71 11
2 8 -4 30806.3 641.194 17
-2 8 4 30078.3 677.884 16
2 -8 -4 30010.5 517.039 3
2 -8 -4 29364.4 594.588 6
-2 8 4 28601.5 609.915 1
-2 -8 4 29634.7 701.595 11
2 8 -4 29379.3 666.625 14
-2 8 3 6379.1 297.087 16
2 8 -3 6422.94 302.145 14
2 -8 -3 5968.7 223.06 3
2 -8 -3 5961.99 258.997 6
2 8 -3 5651.71 282.012 8
2 -8 -3 5815.05 218.012 23
-2 8 3 5774.47 261.376 1
2 -8 -3 6154.57 331.593 11
-2 -8 3 6218.2 318.545 11
2 8 -3 5905.94 269.04 17
2 8 -3 5782.05 255.632 18
-2 -8 3 5922.95 297.412 2
2 8 -2 15948.1 456.945 8
2 8 -2 16065.9 427.799 17
2 -8 -2 15177.1 510.556 11
2 -8 -2 16127.1 372.928 23
2 -8 -2 15582.2 411.721 6
-2 8 2 15608.8 411.232 1
-2 -8 2 16091.7 508.235 11
2 8 -2 15449 429.307 18
-2 8 2 16433.4 356.28 8
-2 8 1 13220.3 369.926 1
2 -8 -1 13247.1 355.242 23
2 8 -1 12932.8 383.165 17
-2 -8 1 13547.7 464.566 11
2 -8 -1 13789.3 485.048 11
2 8 -1 13153 403.916 8
2 8 -1 13745.2 404.352 19
2 8 -1 13091.1 403.752 18
-2 8 1 13230.3 342.135 8
-2 8 0 79887.3 928.824 15
2 8 0 79450 953.818 17
2 8 0 75812.4 996.567 1
2 -8 0 78311.2 906.763 23
2 8 0 75654.9 1000.49 18
2 8 0 77931.6 1008.6 19
-2 -8 0 78134.5 1113.3 11
2 -8 0 74957 1127.75 11
2 8 1 785.465 111.456 19
2 8 1 711.071 97.9029 17
2 -8 1 884.435 107.733 23
2 -8 1 740.335 121.713 11
2 -8 1 684.386 88.5114 2
-2 8 -1 731.453 93.7664 15
-2 -8 -1 805.871 120.027 11
2 8 1 753.228 110.641 18
2 8 1 634.644 102.774 1
-2 -8 -2 57916.7 976.564 11
2 8 2 57406.8 925.654 18
2 -8 2 58742.9 904.178 23
2 8 2 58646.5 886.075 17
2 -8 2 58237.2 827.156 2
2 8 2 57621.5 964.162 19
-2 8 -2 61378.9 813.001 15
2 -8 2 55670 989.197 11
2 8 2 59292.2 876.852 13
2 8 2 58921.3 920.572 1
2 8 3 26192.5 645.881 1
2 -8 3 26483.5 676.457 11
2 8 3 26260.7 650.264 18
-2 -8 -3 27438 670.81 11
2 -8 3 25953.3 584.78 2
2 8 3 26244.5 684.104 19
2 -8 3 25592.6 637.496 23
2 8 3 26569.2 605.933 13
-2 -8 -4 120.877 55.8237 20
2 8 4 87.0265 49.0252 18
2 -8 4 66.0737 45.6803 2
2 8 4 24.1187 28.1325 12
2 -8 4 -10.9874 42.2951 23
2 8 4 37.7597 35.1724 19
-2 -8 -4 49.6213 52.4585 11
2 -8 5 6007.72 350.389 23
-2 -8 -5 6525.26 353.95 20
2 8 5 6218.59 345.982 18
2 8 5 6157.4 363.631 19
2 8 5 6553.75 330.99 12
2 8 6 5784.1 330.141 12
2 -8 6 5629.44 357.662 23
-2 -8 -6 6184.22 364.487 20
2 8 6 5127.41 343.833 19
2 8 7 701.418 135.554 19
2 -8 7 549.701 120.352 23
-2 -8 -7 633.436 120.326 20
2 8 7 677.039 122.794 12
-2 -8 -8 539.437 123.572 20
2 -8 8 423.833 115.453 23
2 8 8 354.323 107.371 19
2 8 8 573.776 122.288 12
2 -8 9 2841.41 140.456 32
2 -8 9 3221.22 153.326 39
2 8 9 3193.61 147.846 27
2 -8 9 2968.1 140.162 36
2 -8 10 2658.34 141.908 39
2 8 10 2825.87 145.058 27
2 -8 10 2876.67 141.321 36
2 -8 10 2711.06 141.811 32
2 -8 11 251.067 49.4892 32
2 -8 11 251.15 47.3257 36
2 8 11 191.104 44.9233 27
2 -8 11 300.116 54.0842 39
2 -8 12 2341.98 134.59 32
2 -8 12 2443.06 136.139 39
2 8 12 2272.8 132.252 27
2 8 13 541.778 66.7634 27
2 -8 13 598.864 68.8769 32
2 -8 13 596.445 68.3985 39
2 -8 14 89.3104 28.0079 39
2 8 14 100.766 36.4637 27
2 -8 14 62.7172 28.2057 32
2 8 15 45.0595 25.6827 36
2 -8 15 1.00312 20.8004 32
2 8 15 -37.6155 22.907 27
2 -8 15 3.93354 16.1243 39
2 8 15 3.58776 18.7076 41
-2 9 17 21.0484 16.818 27
-2 -9 17 -12.842 17.714 39
-2 9 17 -14.8353 15.2976 26
-2 -9 17 -18.2858 16.3761 32
-2 -9 16 -32.5211 26.7458 39
-2 9 16 10.2173 20.873 27
-2 -9 16 -15.544 24.0319 32
-2 9 16 1.33936 21.3715 26
-2 9 15 67.7701 32.9679 27
-2 -9 15 141.834 39.5758 32
-2 -9 15 132.101 39.8217 39
-2 9 15 93.9363 29.9513 26
-2 9 14 79.5654 29.5341 26
-2 -9 14 128.34 35.4336 39
-2 -9 14 55.8738 25.9867 32
-2 9 14 33.6058 27.3141 27
-2 9 13 349.237 54.6042 27
-2 9 13 358.874 53.1898 26
-2 -9 13 384.085 57.2124 32
-2 -9 13 483.829 68.2627 39
-2 9 12 976.095 84.0358 27
2 -9 -12 944.34 82.177 38
-2 -9 12 861.517 84.6313 39
-2 9 12 932.967 82.832 26
-2 -9 12 908.98 82.1832 32
-2 9 11 394.573 55.666 27
-2 -9 11 283.617 49.9223 39
-2 9 11 357.773 54.2406 26
2 -9 -11 337.059 51.6118 38
-2 -9 11 277.565 46.6427 32
-2 9 10 3.91746 23.4483 26
-2 -9 10 14.7948 21.8647 39
2 9 -9 6350.23 401.401 17
2 9 -9 6904.82 418.032 14
2 -9 -9 6376.21 412.67 20
2 -9 -8 517.209 121.994 20
2 9 -8 506.441 115.887 14
-2 9 8 629.204 117.888 18
2 9 -8 285.713 83.4165 17
-2 -9 8 387.743 116.179 2
-2 9 7 9626.55 436.929 18
2 9 -7 9695.18 442.935 17
-2 -9 7 8985.2 473.498 2
-2 -9 7 9445.18 455.105 11
2 -9 -7 9205.94 451.565 20
2 9 -7 9966.62 462.472 14
2 9 -6 296.785 82.6266 14
-2 9 6 263.03 78.841 16
-2 9 6 361.379 95.048 18
2 9 -6 296.031 78.586 17
2 -9 -6 258.744 68.8547 20
-2 -9 6 314.807 94.8554 11
-2 -9 6 266.245 81.825 2
-2 -9 5 12067.1 489.502 11
2 -9 -5 11792.2 466.306 20
2 9 -5 12759.9 454.12 17
2 -9 -5 12134.9 416.649 6
-2 9 5 11269.9 428.846 1
-2 -9 5 11801.3 490.363 2
-2 9 5 11353.1 460.811 16
2 9 -5 11707.3 464.157 14
2 9 -4 7108.19 324.037 17
2 9 -4 7156.08 350.298 14
2 9 -4 6755.74 340.91 8
2 -9 -4 7143.47 380.734 11
-2 -9 4 6990.44 367.158 11
-2 9 4 7523.77 353.613 16
-2 9 4 6871.39 318.6 1
2 -9 -4 7217.57 307.508 6
-2 -9 4 7439.72 372.759 2
2 9 -4 6575.68 288.483 18
2 9 -3 36482.8 705.373 17
2 9 -3 37797.4 768.688 8
-2 9 3 35854.4 694.073 1
-2 -9 3 36947.8 825.961 11
-2 -9 3 38252 798.242 2
-2 9 3 36720.4 745.904 16
2 9 -3 36301.7 690.272 18
2 -9 -3 37177.9 679.044 6
2 -9 -3 36803.4 848.266 11
2 9 -2 17799.8 474.879 17
-2 9 2 17470.1 471.738 1
2 9 -2 17656.4 490.77 18
2 9 -2 17540.7 508.655 8
2 -9 -2 17073 401.589 23
2 -9 -2 17597.9 461.112 6
2 -9 -2 16037 565.417 11
-2 9 2 17424.2 488.48 16
-2 -9 2 18332.6 581.332 11
-2 9 2 17220.3 397.155 8
-2 -9 1 2407.98 217.535 11
-2 9 1 2591.39 164.6 8
2 9 -1 2395.16 185.85 8
2 -9 -1 2401.96 159.45 23
2 -9 -1 2805.39 240.249 11
2 9 -1 2465.49 190.849 18
2 9 -1 2199.95 173.908 19
2 9 -1 2668.75 184.178 17
-2 9 0 5961.12 261.361 8
2 9 0 6199.55 283.457 17
2 9 0 5872.8 299.962 1
2 -9 0 5676.57 341.612 11
2 -9 0 6124.41 266.732 23
-2 -9 0 6175 342.433 11
2 9 0 6086.56 305.795 19
2 9 0 5907.05 299.837 18
2 -9 1 2687.34 183.925 2
2 -9 1 2876.53 195.572 23
2 9 1 2926.98 221.304 19
2 9 1 2815.47 210.793 1
2 -9 1 2909.76 246.243 11
2 9 1 2751.62 195.863 17
-2 -9 -1 2865.11 236.456 11
2 9 1 2992.01 219.965 18
-2 9 -1 2880.66 183.525 15
2 -9 2 24442 694.371 11
2 -9 2 24944 611.86 23
2 9 2 26075.9 620.493 17
2 -9 2 25568.3 587.666 2
2 9 2 25621.3 608.958 13
-2 -9 -2 26127.2 700.117 11
2 9 2 25124.2 671.252 19
2 9 2 23799.5 634.922 18
2 9 2 23356.5 614.714 1
-2 -9 -3 9409.42 426.209 11
2 9 3 7898.85 399.747 19
2 -9 3 9562.27 436.687 11
2 -9 3 9408.34 402.329 23
2 9 3 8413.19 384.038 1
2 -9 3 9215.09 371.803 2
2 9 3 9198.6 407.146 18
2 9 3 8348.35 360.446 13
2 -9 4 499.483 102.155 23
-2 -9 -4 467.117 104.636 11
2 -9 4 577.667 119.349 11
2 -9 4 471.286 98.9184 2
-2 -9 -4 514.177 105.93 20
2 9 4 544.465 106.65 18
2 9 4 438.474 103.941 1
2 9 4 424.207 103.54 19
-2 -9 -5 20484.7 658.814 20
2 9 5 18206.3 649.189 19
2 9 5 17885.5 609.959 1
2 -9 5 19223.3 644.091 23
2 9 5 20036.2 591.856 12
2 9 5 18389.3 620.708 18
2 9 6 344.986 84.5515 12
-2 -9 -6 239.955 83.9965 20
2 -9 6 231.213 90.0818 23
2 9 6 390.224 109.534 19
2 9 7 -116.505 60.9188 19
-2 -9 -7 25.57 48.4108 20
2 -9 7 88.4511 62.236 23
2 9 7 -44.7211 34.1616 12
2 9 8 627.916 65.9786 27
-2 -9 -8 473.176 122.838 20
2 -9 8 657.456 71.1704 39
2 -9 9 2773.02 145.465 39
2 -9 9 2648.54 137.748 32
2 9 9 2967.62 144.527 27
2 -9 9 2619.1 132.509 43
2 -9 10 1077.63 92.0514 32
2 9 10 1252.52 98.6777 27
2 -9 10 1276.71 100.694 39
2 -9 11 754.665 78.8229 39
2 -9 11 692.827 75.8005 32
2 9 11 784.753 77.9942 27
2 -9 12 432.849 61.6273 39
2 -9 12 405.716 60.1094 32
2 9 12 405.093 59.3707 27
2 -9 13 200.867 41.3859 39
2 -9 13 237.03 47.7787 32
2 9 13 227.38 46.9835 27
2 -9 14 550.469 59.6414 32
2 9 14 560.007 60.2446 27
2 -9 14 490.915 54.7483 39
2 -9 15 28.6506 21.5089 32
2 9 15 108.807 29.9852 36
2 9 15 75.1046 22.8849 41
2 9 15 47.2346 20.9316 27
2 -9 15 79.5299 22.9681 39
-2 10 17 -2.5475 15.3586 27
-2 -10 17 25.0373 20.2498 39
-2 -10 17 -24.674 15.9338 32
-2 10 17 -9.69101 16.0458 26
-2 10 16 116.74 31.1277 27
-2 -10 16 106.892 27.5152 32
-2 -10 16 138.801 34.2908 39
-2 10 16 88.5893 26.571 26
-2 10 15 220.648 38.2935 26
-2 10 15 182.733 38.281 27
-2 -10 15 208.981 40.4789 32
-2 -10 15 170.685 42.5056 39
-2 10 14 157.823 41.9532 27
-2 -10 14 62.6165 25.3307 32
-2 10 14 149.307 38.0528 26
-2 -10 14 193.762 44.6981 39
-2 10 13 859.198 80.0978 27
-2 10 13 1076.66 87.3394 26
-2 -10 13 1009.16 84.9849 32
-2 -10 13 995.473 85.4128 43
-2 -10 13 981.871 88.3572 39
-2 10 12 187.983 43.493 27
-2 -10 12 256.529 45.8662 32
-2 10 12 222.546 45.0045 26
-2 -10 12 208.219 47.0122 39
2 -10 -12 210.583 43.0653 38
2 -10 -11 572.859 64.8926 38
-2 10 11 523.344 62.2915 26
-2 10 11 569.887 65.2282 27
-2 -10 11 409.143 60.634 39
2 -10 -10 72.8405 27.3534 38
-2 10 10 115.687 31.4563 26
-2 -10 10 98.2038 33.2135 39
-2 10 10 101.167 35.6706 28
-2 10 10 104.254 31.5193 27
2 10 -9 33.5559 48.841 14
2 -10 -9 18.8478 62.744 20
2 10 -9 157.526 63.6014 17
2 10 -8 587.791 119.085 17
-2 -10 8 855.191 175.987 2
-2 10 8 505.421 108.138 18
2 -10 -8 519.717 126.357 20
2 10 -8 778.989 144.366 14
2 10 -7 929.44 147.755 17
2 10 -7 759.041 141.122 14
-2 -10 7 811.759 150.156 11
-2 10 7 787.582 136.144 18
-2 -10 7 845.056 156.701 2
2 -10 -7 928.977 158.365 20
2 10 -6 340.485 98.2324 14
-2 10 6 164.245 68.8852 16
-2 10 6 148.75 71.7756 1
2 -10 -6 185.28 79.0579 20
-2 -10 6 182.901 74.3951 11
2 10 -6 198.005 70.824 17
-2 -10 6 115.034 53.6888 2
-2 10 6 200.189 79.8422 18
-2 10 5 924.32 139.589 16
-2 -10 5 704.569 130.853 2
2 -10 -5 618.709 118.956 20
-2 10 5 787.269 123.132 1
-2 -10 5 1219.41 173.448 11
2 -10 -5 858.001 117.477 6
2 10 -5 743.41 130.128 8
2 10 -5 682.841 110.841 17
2 10 -4 11008.9 452.064 8
-2 -10 4 10384 479.768 11
2 10 -4 10588 390.741 18
2 -10 -4 10464.9 487.1 11
-2 10 4 10535.2 415.363 1
2 -10 -4 10506.2 388.063 6
-2 -10 4 10498.4 460.294 2
2 10 -4 11231.5 425.42 17
-2 10 4 10364.7 437.029 16
2 -10 -3 1513.93 191.979 11
2 -10 -3 1724.87 157.13 6
2 10 -3 1429.29 162.486 8
-2 10 3 1366.05 152.209 16
2 10 -3 1428.95 149.557 18
-2 -10 3 1432.79 182.704 11
-2 10 3 1519.12 155.259 1
2 10 -3 1424.77 146.215 17
-2 -10 3 1308.98 160.787 2
-2 10 2 58.104 40.6923 16
-2 -10 2 -142.001 62.2567 2
2 10 -2 43.2653 37.5659 17
2 10 -2 -34.3564 39.5881 8
-2 -10 2 97.7131 75.1196 11
2 10 -2 29.6964 32.4542 18
2 -10 -2 56.5076 76.641 11
-2 10 2 58.1269 37.0093 1
2 10 -1 3974.06 251.516 8
-2 10 1 4454.97 229.29 8
-2 -10 1 4029.2 295.748 11
2 10 -1 4320.52 245.521 17
2 10 -1 4529.94 263.567 19
2 -10 -1 4412.21 316.716 11
2 10 -1 4124.99 261.667 18
2 10 0 21399.9 607.527 18
2 10 0 22171.3 564.059 17
2 -10 0 21317.2 696.926 11
2 -10 0 22903.1 537.364 23
-2 -10 0 23077 702.285 11
-2 10 0 23286.8 547.711 8
2 10 0 22261.9 608.705 19
2 10 1 6621.08 345.802 18
2 -10 1 6806.4 311.546 23
2 10 1 6460.65 344.834 19
-2 -10 -1 6898.48 387.462 11
2 10 1 6069.12 329.71 1
2 10 1 6898.35 323.521 17
2 -10 1 6510.19 311.892 2
2 -10 1 6802.95 392.05 11
2 10 2 6805.53 360.006 18
-2 -10 -2 7578.24 407.865 11
2 -10 2 6600.7 326.768 23
2 -10 2 6826.78 325.485 2
2 10 2 6623.01 364.819 19
2 -10 2 6524.99 384.713 11
2 10 2 6496.65 325.572 17
2 10 2 7051.14 338.738 13
2 10 2 6165.47 340.249 1
-2 -10 -3 829.356 147.43 11
2 10 3 576.91 110.221 1
2 -10 3 523.215 105.329 23
2 10 3 595.602 103.291 13
2 -10 3 500.861 99.3409 2
2 -10 3 541.533 125.38 11
2 10 3 529.437 108.594 18
2 10 3 596.326 120.645 19
2 -10 4 4002.29 289.456 23
-2 -10 -4 3802.65 287.743 20
2 10 4 3120.3 261.204 18
2 -10 4 4066.09 303.566 11
-2 -10 -4 4237.41 307.126 11
2 10 4 3731.62 295.602 19
2 10 4 3652.72 276.674 1
2 -10 5 837.999 143.703 23
2 10 5 802.757 144.982 19
2 10 5 701.804 134.736 1
-2 -10 -5 924.029 152.56 20
2 10 5 648.256 127.197 18
-2 -10 -6 4309.49 332.933 20
2 10 6 4108.02 319.038 1
2 -10 6 3708.92 307.144 23
-2 -10 -7 833.333 158.057 20
2 10 7 829.233 156.282 1
2 -10 7 892.917 163.178 23
2 10 7 711.403 143.229 19
2 10 8 1087.93 88.0035 27
2 -10 8 1117.28 92.6978 39
2 -10 8 949.469 81.6518 32
2 -10 8 1096.35 90.5808 43
2 10 9 -8.22097 26.3973 27
2 -10 9 -57.758 35.7061 43
2 -10 9 11.0623 27.2188 39
2 -10 9 -17.45 25.8213 32
2 -10 10 842.306 81.111 32
2 10 10 781.738 79.4812 27
2 -10 10 962.328 89.4875 39
2 -10 11 449.698 66.5669 39
2 -10 11 348.446 54.7067 32
2 10 11 382.641 60.17 27
2 10 12 1203.14 94.9179 27
2 -10 12 1104.79 89.5331 32
2 -10 12 1173.77 94.335 39
2 -10 13 19.9449 24.1848 32
2 10 13 3.76181 27.1252 27
2 -10 13 8.21873 23.3466 39
2 -10 14 262.205 40.1403 32
2 10 14 349.477 48.0801 27
2 -10 14 315.389 42.8086 39
2 10 15 7.09925 17.555 27
2 10 15 23.8854 17.3059 36
2 -10 15 -11.7982 17.2474 39
2 10 15 -14.3515 18.8512 41
-2 11 16 73.0879 21.8683 26
-2 -11 16 16.2696 20.2767 39
-2 11 16 31.3529 21.6594 27
-2 11 15 66.6475 25.4372 26
-2 -11 15 81.8372 26.1321 32
-2 -11 15 62.4225 29.4011 39
-2 11 15 80.5197 28.7982 27
-2 -11 14 -33.2852 26.8562 43
-2 11 14 -24.1738 27.9703 27
-2 -11 14 12.7243 28.4793 39
-2 11 14 -4.79262 21.9581 26
-2 -11 13 841.124 81.8086 39
-2 11 13 837.273 77.5872 26
-2 11 13 805.226 76.4515 27
-2 -11 13 810.876 77.5611 43
-2 11 12 321.171 52.8799 27
-2 11 12 291.258 49.4689 26
-2 -11 12 184.705 46.6431 39
2 -11 -12 252.127 46.5979 38
-2 11 11 151.076 40.2452 26
-2 11 11 114.51 35.7926 27
2 -11 -11 118.52 35.3161 38
-2 -11 11 46.5683 28.7257 39
-2 11 10 161.539 40.5569 28
-2 11 10 111.716 32.2793 26
-2 11 10 155.643 37.0515 27
-2 -11 10 78.7325 32.2108 39
2 -11 -10 106.81 33.4062 38
-2 11 9 -0.42133 19.7671 28
-2 11 9 -15.7237 22.1368 26
-2 -11 9 43.2825 28.9012 39
2 -11 -9 -16.8119 22.9298 38
2 11 -8 1787.81 211.788 17
-2 11 8 2041.34 231.481 1
-2 11 8 2037.18 228.382 18
2 -11 -8 1812.77 230.183 20
-2 -11 8 1524.73 226.095 2
2 11 -7 2543.49 256.675 8
-2 -11 7 2358.59 259.708 11
-2 -11 7 2896.9 292.476 2
2 11 -7 3066.9 264.53 17
-2 11 7 2723.23 256.84 18
-2 11 7 2406.55 239.399 1
2 -11 -7 2690.59 265.886 20
2 -11 -6 1231.09 176.175 20
2 11 -6 862.857 143.519 8
-2 -11 6 1026.57 173.135 2
-2 -11 6 1045.2 178.998 11
-2 11 6 1162.82 168.383 18
2 11 -6 1338.41 167.774 17
-2 11 6 1067.89 153.562 1
-2 -11 5 1996.38 220.88 2
2 11 -5 2181.95 223.684 8
2 11 -5 2328.16 209.216 17
-2 11 5 2074.41 218.518 18
2 -11 -5 2225.67 228.114 20
-2 -11 5 2394.42 251.636 11
-2 11 5 2005.75 202.779 1
-2 11 5 2110.06 216.397 16
-2 11 4 6684.95 353.143 1
-2 -11 4 7398.27 407.636 2
2 11 -4 7044.03 382.357 8
2 -11 -4 6913.65 421.274 11
-2 -11 4 7070.69 423.806 11
2 11 -4 7022.61 348.969 17
-2 11 4 6637.61 364.641 16
2 11 -3 855.615 134.811 8
-2 11 3 1339.38 156.431 1
-2 -11 3 1363.3 174.237 2
2 11 -3 1106.5 140.854 18
-2 -11 3 1029.18 169.061 11
2 -11 -3 956.086 154.307 11
2 11 -3 1032.43 131.372 17
-2 11 3 1130.09 146.937 16
2 -11 -2 4690.16 346.898 11
-2 -11 2 4451.02 304.949 2
2 11 -2 4190 279.786 8
2 11 -2 4223.95 255.765 17
2 11 -2 4450.93 282.704 18
-2 -11 2 3979.62 318.728 11
-2 11 2 4581.73 280.418 16
2 11 -1 109.515 60.6684 8
2 -11 -1 149.316 89.6729 11
-2 -11 1 -1.8384 58.9148 11
2 11 -1 15.8525 31.6168 17
2 11 -1 50.0155 35.7509 18
-2 11 1 40.5909 38.7682 16
2 -11 0 11917.2 445.252 2
-2 11 0 11848 417.893 8
2 11 0 11698.1 431.549 17
2 11 0 12178 476.917 19
-2 -11 0 10715.2 513.196 11
2 -11 0 11273.1 533.837 11
2 11 0 10824.8 456.134 18
2 -11 1 3567.24 236.403 23
2 -11 1 4154.4 327.664 11
2 11 1 3338.16 257.471 1
2 -11 1 3734.04 252.179 2
-2 -11 -1 3879.32 314.188 11
2 11 1 3546.2 267.522 18
-2 11 -1 3819.41 255.227 8
2 11 1 3835.92 279.712 19
2 11 1 3608.6 245.116 17
2 -11 2 17860.4 559.886 2
2 11 2 17347.7 555.141 13
2 -11 2 16429.9 646.346 11
2 -11 2 17416.5 550.071 23
-2 -11 -2 17375.9 652.976 11
2 11 2 16527.6 600.997 19
2 11 2 16483 588.028 18
2 11 2 16074.8 570.243 1
-2 -11 -3 7428.82 430.793 11
2 11 3 6955.88 359.218 13
2 11 3 6773.23 401.48 19
2 11 3 6040.99 360.709 1
2 -11 3 7448.89 432.946 11
2 11 3 6760.66 387.448 18
2 -11 3 7479.29 383.709 23
2 -11 4 81.5422 58.1786 23
2 11 4 4.79421 37.4869 18
2 11 4 124.379 62.1916 1
-2 -11 -4 23.2949 52.917 11
2 -11 4 -6.76637 54.4461 11
-2 -11 -4 131.314 72.8125 20
2 11 4 113.412 62.059 19
2 -11 5 -16.2363 39.5183 23
2 11 5 -0.93497 38.0382 1
-2 -11 -5 26.9474 45.2714 20
2 11 5 -83.2898 56.7983 19
2 11 5 75.8001 56.5498 18
2 11 6 409.662 111.481 19
2 11 6 353.548 108.218 1
2 -11 6 542.539 125.512 23
-2 -11 -6 212.726 84.9091 20
2 11 7 6226.95 198.792 28
2 -11 7 5768.48 191.849 32
2 -11 7 6218.1 208.295 43
2 11 7 6521.02 207.741 27
2 -11 7 5837.5 203.195 39
2 -11 8 931.993 80.9082 32
2 11 8 1100.06 90.1635 27
2 -11 8 909.252 86.2013 39
2 -11 8 1030.98 88.5344 43
2 -11 9 766.93 77.9882 43
2 -11 9 681.397 71.883 32
2 -11 9 655.301 74.5598 39
2 11 9 639.81 71.8592 27
2 11 10 728.648 77.3868 27
2 -11 10 734.733 75.0567 43
2 -11 10 750.005 75.7275 32
2 -11 10 554.51 69.9774 39
2 11 11 762.651 77.0093 27
2 -11 11 696.698 74.0704 32
2 -11 11 797.422 81.2232 39
2 -11 12 1523.03 105.305 39
2 -11 12 1631.15 104.388 32
2 11 12 1567.74 105.492 27
2 -11 13 36.4815 27.4504 39
2 11 13 69.7038 30.3961 27
2 -11 13 5.08967 20.2556 32
2 11 14 120.466 30.7933 27
2 -11 14 123.808 29.596 39
-2 12 16 23.0054 16.0909 27
-2 -12 16 6.61791 18.7174 39
-2 -12 15 1.96513 24.2691 39
-2 12 15 -9.91193 21.2826 27
-2 12 15 -30.8164 22.2891 26
-2 -12 14 658.948 69.2678 39
-2 -12 14 625.915 61.4146 43
-2 12 14 587.821 63.365 27
-2 12 14 528.757 55.8161 26
-2 12 13 77.1604 31.8104 27
-2 -12 13 43.9298 32.0186 39
-2 -12 13 56.859 35.4086 43
-2 12 13 52.4911 27.3708 26
-2 -12 12 657.486 72.1535 43
2 -12 -12 690.698 70.658 38
-2 -12 12 645.018 72.5921 39
-2 12 12 660.199 67.3784 26
-2 12 12 591.884 69.4425 27
-2 12 11 724.908 74.5547 27
2 -12 -11 663.993 72.3691 38
-2 -12 11 744.067 78.5181 39
-2 12 11 695.136 71.3026 26
2 -12 -10 263.04 48.225 38
-2 -12 10 193.312 42.5144 39
-2 12 10 181.176 41.5135 28
-2 12 10 229.995 46.476 27
-2 12 10 176.617 38.8592 26
-2 -12 9 2761.97 140.886 39
-2 12 9 3045.32 140.752 26
2 -12 -9 2728.04 138.011 38
-2 12 9 2639.31 137.447 28
2 -12 -8 319.044 52.4774 38
-2 -12 8 389.322 54.7323 39
-2 12 8 363.033 52.9524 28
-2 12 8 332.531 49.7347 26
-2 12 7 747.133 145.624 18
-2 -12 7 981.029 184.881 2
2 12 -7 761.755 154.158 8
2 -12 -7 842.179 159.23 20
-2 12 7 633.19 133.715 1
-2 -12 7 685.766 154.697 11
-2 -12 6 2577.57 279.922 11
2 -12 -6 2591.92 262.863 20
-2 12 6 1609.16 204.857 18
-2 12 6 2348.78 239.149 1
2 12 -6 1538.89 202.316 8
-2 -12 6 1853.93 232.617 2
-2 -12 5 634.04 155.151 11
2 12 -5 611.732 124.701 8
2 -12 -5 414.912 104.385 20
-2 12 5 456.87 114.718 18
-2 -12 5 481.679 124.599 2
-2 12 5 394.569 113.913 16
-2 12 5 548.289 121.275 1
-2 -12 4 1890.42 218.803 2
2 12 -4 2005.63 215.563 8
-2 -12 4 2059.24 247.208 11
-2 12 4 2096.78 211.314 1
2 -12 -4 2031.71 243.999 11
-2 12 4 2052.27 212.416 16
2 12 -3 174.356 55.7795 18
2 12 -3 215.627 72.3759 8
-2 12 3 231.809 73.9882 1
2 12 -3 160.09 56.5929 17
2 -12 -3 72.5868 71.6218 11
-2 -12 3 245.11 81.4201 2
-2 -12 3 162.549 94.4753 11
-2 12 3 230.568 77.9276 16
2 12 -2 7628.54 393.96 8
2 12 -2 6715 339.233 17
-2 12 2 7763.88 375.927 16
2 -12 -2 6818.64 438.647 11
-2 -12 2 7267.22 405.647 2
2 12 -2 6683.32 367.869 18
-2 -12 2 6906.62 440.383 11
2 12 -1 5593.97 338.247 18
2 -12 -1 5439.35 393.909 11
2 12 -1 6500.88 357.969 8
-2 -12 1 5807.52 401.802 11
2 12 -1 6444.08 332.334 17
2 -12 0 10376.1 543.19 11
-2 -12 0 9407.45 507.373 11
2 12 0 9448.64 448.252 18
2 12 0 10631.8 467.185 19
2 12 0 9716.36 414.856 17
2 -12 0 10260.7 438.639 2
2 12 1 36.2439 33.6936 17
2 -12 1 98.6035 76.4066 11
2 -12 1 -19.9945 39.1514 2
-2 -12 -1 135.391 85.8073 11
2 12 1 46.2891 36.5792 18
2 12 1 3.21667 30.4644 13
2 12 1 27.9102 42.6799 19
2 12 2 4795.95 309.386 13
-2 12 -2 5203.97 320.432 8
2 -12 2 5444.16 391.633 11
-2 -12 -2 5513.49 391.085 11
2 12 2 5341.45 357.667 19
2 12 2 5060.48 342.468 18
2 12 2 4877.34 331.981 1
2 12 3 841.486 148.304 19
2 -12 3 746.878 129.508 23
2 12 3 980.164 156.447 1
2 12 3 801.513 133.229 13
2 -12 3 1067.83 185.208 11
2 12 3 901.435 153.662 18
-2 -12 -3 552.264 131.435 11
-2 -12 -4 4036.05 324.484 20
2 -12 4 5595.95 361.88 23
2 12 4 5286.19 377.837 19
2 12 4 5143.23 356.041 1
2 -12 4 5308.69 388.473 11
2 12 4 5177.01 364.565 18
2 12 5 818.087 152.56 19
2 12 5 559.89 125.359 18
2 12 5 519.513 130.705 1
-2 -12 -5 229.304 83.0939 20
2 -12 5 671.917 139.863 23
2 -12 6 2137.86 122.647 39
2 -12 6 2043.41 120.945 43
2 12 6 2223.89 119.084 28
2 12 7 961.189 84.3119 27
2 12 7 965.908 81.4584 28
2 -12 7 934.571 86.1969 43
2 -12 7 977.325 86.1997 39
2 -12 8 3570.1 156.027 32
2 12 8 3526.5 159.051 27
2 -12 8 3781.18 168.842 43
2 -12 8 3411.44 161.298 39
2 -12 9 579.925 69.0486 43
2 -12 9 560.313 68.8111 39
2 12 9 492.172 63.8707 27
2 -12 9 546.969 63.8772 32
2 -12 10 361.174 56.8438 39
2 12 10 306.641 53.7628 27
2 -12 10 321.395 52.7923 32
2 -12 10 298.42 50.2986 43
2 -12 11 164.34 38.949 39
2 12 11 176.354 40.6146 27
2 -12 11 173.788 38.7521 43
2 -12 11 149.061 37.2512 32
2 -12 12 1735.18 108.613 39
2 -12 12 1644.37 100.446 32
2 12 12 1691.22 106.487 27
2 12 13 415.665 52.6415 27
2 -12 13 336.371 48.2573 39
2 -12 14 60.7938 22.4806 39
2 12 14 15.3035 18.938 27
-2 -13 15 29.4022 22.5035 39
-2 13 15 40.7338 23.9064 27
-2 -13 14 715.57 68.1631 39
-2 -13 14 699.268 62.9231 43
-2 13 14 660.019 57.9035 26
-2 13 14 751.41 66.3827 27
-2 -13 13 23.9015 28.1949 43
-2 -13 13 -12.5161 27.3999 39
-2 13 13 16.4118 21.4437 26
-2 13 13 -17.9935 23.9814 27
-2 13 12 56.563 23.7815 26
-2 -13 12 41.1755 30.4792 39
-2 -13 12 65.2968 34.4305 43
2 -13 -12 35.9694 24.2491 38
-2 13 12 52.0073 25.7535 27
2 -13 -11 434.517 57.9195 38
-2 -13 11 371.894 56.3211 39
-2 -13 11 402.711 59.0007 43
-2 13 11 285.394 45.2046 26
-2 13 11 432.552 58.353 27
-2 13 10 410.169 56.4957 26
-2 -13 10 327.527 53.0695 39
-2 13 10 365.133 54.5776 27
-2 13 10 350.557 54.1722 28
2 -13 -10 330.498 53.9913 38
-2 13 9 366.155 52.2677 26
-2 -13 9 434.35 58.5978 39
-2 13 9 376.227 57.1327 28
2 -13 -9 426.056 56.6997 38
2 -13 -8 89.1027 33.2567 38
-2 13 8 27.7515 22.8225 26
-2 13 8 93.8589 33.4655 28
-2 -13 8 95.6591 32.4141 39
-2 13 7 906.027 79.8393 28
-2 13 7 991.99 79.8185 26
2 -13 -7 992.197 84.0834 38
-2 -13 6 1755.06 244.824 11
-2 13 6 1605.42 212.096 18
-2 13 6 1618.62 205.408 1
2 -13 -6 1615 216.088 20
-2 -13 6 1188.4 195.772 2
-2 -13 5 787.592 159.009 2
-2 13 5 540.225 121.861 1
2 13 -5 425.439 106.134 8
-2 13 5 741.132 143.772 18
2 -13 -5 739.054 145.789 20
-2 -13 5 779.623 168.879 11
-2 13 4 709.366 131.467 16
2 13 -4 421.968 108.925 8
-2 -13 4 572.981 131.562 2
2 -13 -4 355.564 119.743 11
-2 -13 4 677.924 153.604 11
-2 13 4 634.695 129.776 19
-2 13 4 343.407 101.855 18
-2 13 4 556.537 115.749 1
-2 13 3 3319.31 274.714 19
2 -13 -3 3581.64 335.71 11
2 13 -3 3763.54 297.37 8
-2 -13 3 4269.53 335.26 2
-2 -13 3 3922.62 352.954 11
2 -13 -2 3833.73 349.763 11
-2 -13 2 3767.49 344.572 11
-2 -13 2 3774.85 309.522 2
2 13 -2 3421.16 278.458 18
2 13 -2 3493.75 278.682 8
2 13 -1 7982.04 427.397 18
2 -13 -1 8985.82 530.377 11
-2 -13 1 7969.8 449.067 2
-2 -13 1 7852.6 490.131 11
-2 -13 0 83.2865 59.0985 11
2 13 0 157.683 68.1268 18
2 13 1 1093.23 164.798 19
2 13 1 672.378 120.951 13
2 13 1 659.9 130.585 18
-2 -13 -1 1244.11 204.635 11
2 -13 1 713.772 156.964 11
2 13 2 2459.05 251.417 18
2 13 2 3199.94 288.126 19
2 -13 2 3342.7 322.261 11
-2 -13 -2 3223.5 317.549 11
2 13 2 2826.5 247.808 13
2 13 2 2529.26 250.053 1
-2 13 -3 176.568 70.702 8
-2 -13 -3 182.631 90.8115 11
2 -13 3 219.454 96.0613 11
2 13 3 -33.2627 41.3889 18
2 13 3 116.733 66.2105 19
2 13 3 -16.491 44.5442 1
-2 13 -4 234.238 80.2417 8
2 13 4 89.8926 55.2499 19
-2 -13 -4 61.2809 48.864 20
2 -13 5 5612.65 200.201 43
2 13 5 5732.45 191.302 28
2 -13 5 5850.74 199.054 39
2 -13 6 2663.52 141.345 43
2 13 6 2856.41 137.76 28
2 -13 6 2482.97 134.946 39
2 -13 7 307.616 53.0734 30
2 -13 7 309.31 51.4157 39
2 13 7 291.461 53.5872 27
2 13 7 307.62 50.2107 28
2 -13 7 329.338 57.66 43
2 13 8 472.112 62.7807 27
2 -13 8 543.04 67.6771 43
2 -13 8 398.373 58.4469 39
2 13 8 567.671 65.4298 28
2 -13 8 533.205 65.9716 30
2 -13 9 34.3511 24.3832 32
2 -13 9 25.8834 27.0378 43
2 13 9 -20.7202 29.1571 27
2 -13 9 27.9977 26.5663 39
2 -13 10 308.792 48.3234 32
2 -13 10 249.317 46.8154 43
2 13 10 378.02 56.7083 27
2 -13 10 287.755 53.7595 39
2 -13 11 85.0831 33.4944 39
2 13 11 144.098 42.8355 27
2 -13 11 73.2086 31.5294 43
2 -13 12 269.217 45.8548 39
2 13 12 291.057 47.8384 27
2 13 13 8.64744 22.1956 27
2 -13 13 -34.4714 23.7084 39
-2 14 15 883.626 60.0718 27
-2 -14 15 891.255 63.4906 39
-2 -14 14 573.516 56.1642 43
-2 -14 14 531.543 56.2057 39
-2 14 14 495.546 53.386 27
-2 -14 13 97.8019 34.2189 39
-2 -14 13 63.3685 27.971 43
-2 14 13 113.008 34.2056 27
-2 14 13 124.965 31.8736 26
-2 14 12 1778.97 108.334 27
-2 -14 12 1796.37 112.027 39
-2 -14 12 1922.94 117.153 43
2 -14 -12 1791.91 104.569 38
-2 14 12 1913.86 105.344 26
-2 14 11 368.007 54.3262 27
-2 -14 11 385.809 56.4528 39
-2 -14 11 374.822 60.913 43
-2 14 11 391.029 53.1789 26
2 -14 -11 328.612 50.3366 38
-2 14 10 794.761 73.6375 26
-2 14 10 826.79 79.4029 27
-2 -14 10 791.852 82.8488 43
2 -14 -10 761.125 76.3006 38
-2 14 10 821.991 79.6921 28
-2 -14 10 692.327 73.4545 39
-2 14 9 2359.61 131.894 28
-2 14 9 2507.82 126.92 26
-2 -14 9 2433.4 133.609 39
2 -14 -9 2355.5 130.953 38
-2 -14 8 7407.34 225.877 39
-2 14 8 7523.38 233.452 28
-2 14 8 7429.54 217.782 26
2 -14 -8 7145.15 225.632 38
-2 14 7 3220.69 143.461 26
-2 14 7 3039.05 146.856 28
2 -14 -7 3129.64 149.023 38
2 -14 -6 51.5144 27.3216 38
-2 14 6 41.0722 24.7221 26
-2 14 5 2841.32 138.266 42
-2 14 5 2764.84 128.647 26
2 -14 -5 2917.1 141.597 38
2 14 -4 232.21 87.1125 8
-2 14 4 -171.818 70.4702 19
-2 -14 4 37.9332 70.3782 11
2 -14 -4 -19.0969 47.1286 20
-2 -14 4 134.985 75.4564 2
-2 14 3 -28.7496 44.1658 18
2 14 -3 105.351 58.2474 8
-2 -14 3 97.851 67.0436 2
-2 14 3 131.096 64.5406 19
2 -14 -3 -31.4473 67.9369 11
-2 -14 2 103.109 83.6685 11
2 14 -2 227.084 78.3322 8
-2 -14 2 174.073 86.2825 2
2 -14 -2 101.562 86.5928 11
2 14 -2 75.0684 46.9824 18
-2 -14 1 11927.1 636.172 11
2 -14 -1 12713.5 659.158 11
2 14 -1 12011.2 548.633 18
-2 -14 1 13356.8 607.56 2
2 14 0 7061.43 426.02 18
2 -14 0 7633.4 508.08 11
2 14 1 1971.94 214.001 13
2 14 1 2049.52 233.78 18
2 -14 1 2270.94 285.053 11
2 14 2 11098.6 553.024 18
2 -14 2 10349.2 591.066 11
-2 -14 -2 11703.8 627.165 11
2 14 2 10815.6 548.33 19
2 14 3 2659.61 132.95 37
2 14 3 2819.1 138.196 42
2 -14 3 2674.79 136.789 30
2 -14 3 2527.57 133.297 43
2 -14 4 1468.93 104.287 43
2 14 4 1436.25 98.267 28
2 14 4 1475.61 103.093 42
2 -14 4 1401 102.355 30
2 14 4 1351.95 97.8689 37
2 -14 5 769.268 75.2897 39
2 -14 5 744.707 76.6534 43
2 14 5 742.495 73.8014 28
2 -14 5 955.336 86.2898 30
2 14 6 6725.93 213.088 28
2 -14 6 6453.13 215.459 39
2 -14 6 6601.85 216.784 30
2 -14 6 6296.91 218.04 43
2 -14 7 3284.52 159.916 43
2 -14 7 3258.96 156.123 39
2 14 7 3505.88 159.676 27
2 -14 7 3351.44 155.128 30
2 14 7 3419.99 153.287 28
2 14 8 367.682 54.4574 27
2 -14 8 294.656 53.1878 39
2 -14 8 415.948 57.6269 30
2 -14 8 328.944 54.1043 43
2 -14 9 279.88 52.4147 43
2 -14 9 338.487 50.4157 30
2 14 9 332.939 54.6201 27
2 -14 9 250.527 47.6418 39
2 -14 10 946.449 83.8118 39
2 -14 10 985.197 83.1604 43
2 14 10 914.307 81.9624 27
2 14 11 970.027 80.4899 27
2 -14 11 1052.59 83.8888 39
2 -14 12 116.056 31.8306 39
2 14 12 64.6819 29.5373 27
2 -14 13 378.726 43.9399 39
2 14 13 329 41.4828 27
-2 -15 14 35.2202 20.4097 39
-2 -15 14 48.3948 20.5363 43
-2 15 14 30.3911 19.3353 27
-2 -15 13 234.094 40.1246 39
-2 15 13 126.908 33.031 27
-2 -15 13 170.902 34.4891 30
-2 -15 13 176.928 36.886 43
2 -15 -12 493.051 54.5151 38
-2 15 12 478.575 57.0716 27
-2 -15 12 484.248 59.9521 39
-2 -15 12 562.893 64.5917 43
-2 15 11 51.3361 26.3274 27
-2 -15 11 126.869 41.1112 43
2 -15 -11 57.8098 25.6694 38
-2 -15 11 125.345 37.0718 39
-2 15 10 1454.78 102.566 27
-2 -15 10 1643.79 108.035 39
-2 15 10 1503.07 105.69 28
-2 15 10 1677.77 101.01 26
2 -15 -10 1461.08 100.65 38
-2 -15 10 1631.93 112.917 43
-2 -15 9 83.8299 33.3216 39
2 -15 -9 60.5445 28.4191 38
-2 15 9 36.4913 26.8855 28
-2 -15 9 65.2826 39.3282 43
-2 15 9 44.5069 27.2308 27
-2 15 9 27.4633 22.2249 26
-2 15 8 281.284 45.9206 26
-2 15 8 180.152 39.7971 28
-2 -15 8 286.315 54.1955 43
2 -15 -8 246.478 47.1227 38
-2 15 7 876.691 76.7414 26
-2 -15 7 756.06 78.9583 43
-2 15 7 669.716 72.2919 28
2 -15 -7 750.419 77.1281 38
-2 15 6 628.522 70.6754 28
2 -15 -6 622.777 71.8918 38
-2 15 6 689.174 68.27 26
2 15 -6 717.361 73.1312 37
-2 -15 6 549.787 66.7682 43
-2 15 5 2219.5 118.166 26
2 -15 -5 2220.66 126.813 38
-2 -15 5 2061.07 121.245 43
2 15 -5 2132.33 122.841 37
-2 15 5 2232.28 126.117 42
-2 -15 4 2375.43 127.575 43
2 -15 -4 2258.73 123.446 30
-2 15 4 2268.43 125.906 42
2 -15 -4 2405.34 131.318 38
2 15 -4 2310.36 126.687 37
-2 15 4 2321.23 127.536 37
-2 15 4 2396.59 121.747 26
-2 15 3 2240.2 116.855 26
-2 15 3 2101.71 120.298 37
2 -15 -3 2200.71 120.778 30
-2 15 3 2084.12 118.622 42
-2 -15 3 2152.59 117.76 43
2 15 -3 2088.12 119.342 37
-2 15 2 108.477 34.6127 37
-2 15 2 45.487 18.6524 42
2 -15 -2 77.8456 33.1248 30
-2 15 2 92.3039 30.828 26
2 15 -2 74.8825 29.8995 37
-2 15 1 280.095 47.3154 37
2 15 -1 289.266 48.1571 37
-2 15 1 193.99 38.1014 42
-2 15 1 261.9 42.6619 26
2 -15 -1 313.997 51.8793 30
2 15 0 72.7957 34.1666 37
2 -15 0 87.012 32.7603 43
-2 15 0 69.4559 27.3206 26
2 -15 0 79.2517 31.1019 30
-2 15 0 112.546 32.241 37
2 15 0 75.3923 29.1694 42
-2 15 -1 -1.02427 20.0123 26
2 -15 1 -5.18053 29.6108 43
2 -15 1 -3.01788 24.562 30
-2 15 -1 42.9008 25.7124 37
2 15 1 -11.7689 21.6401 42
2 15 1 -29.4377 28.8644 37
-2 15 -2 381.252 52.1672 26
-2 15 -2 330.848 49.0352 37
2 -15 2 366.484 54.8265 43
2 -15 2 277.655 48.6931 30
2 15 2 304.12 49.9652 42
2 15 2 331.261 52.157 37
2 15 3 483.019 61.5911 37
2 -15 3 419.771 60.2325 43
2 15 3 488.843 61.573 42
2 -15 3 537.837 66.7141 30
2 15 4 1294.93 96.9627 37
2 15 4 1112.29 91.5111 42
2 15 4 1068.8 86.9993 28
2 -15 4 1181.41 95.0883 30
2 -15 4 1051.72 90.9559 43
2 -15 5 2832.19 147.975 43
2 15 5 3077.15 145.847 28
2 -15 5 3215.85 154.105 30
2 -15 5 3048.28 145.42 39
2 -15 6 -53.0363 35.9939 43
2 -15 6 1.09926 25.8844 30
2 15 6 30.1081 24.0384 28
2 -15 6 21.6442 20.7177 39
2 15 7 210.125 45.724 27
2 -15 7 274.416 49.5897 39
2 -15 7 278.263 48.0933 30
2 -15 7 260.316 48.7833 43
2 15 7 255.937 47.3954 28
2 -15 8 -21.0786 31.6018 43
2 -15 8 -14.3435 25.6925 30
2 15 8 -25.1684 27.0708 27
2 -15 8 57.7809 32.6518 39
2 -15 9 -9.0808 24.071 39
2 15 9 0.42244 25.9571 27
2 -15 9 -26.8642 32.2528 43
2 -15 9 42.6092 30.3222 30
2 -15 10 229.373 42.2139 39
2 15 10 260.781 46.834 27
2 -15 11 174.034 37.6059 39
2 15 11 200.332 37.3705 27
2 -15 12 38.3952 24.1109 39
2 15 12 32.3986 20.6347 27
-2 -16 13 527.416 52.5322 39
-2 -16 13 495.995 52.4811 43
-2 -16 13 448.001 45.9911 30
-2 16 13 470.848 49.7286 27
-2 16 12 706.482 64.4947 27
-2 -16 12 732.677 65.4751 39
-2 -16 12 704.238 64.8035 30
-2 -16 12 674.612 65.5769 43
-2 -16 11 528.255 64.8336 43
2 16 -11 650.059 62.5197 37
-2 16 11 508.287 58.4355 27
2 -16 -11 615.539 61.8965 38
-2 -16 11 574.202 60.8562 39
-2 -16 10 -24.4497 22.2069 39
-2 16 10 -7.91261 25.6285 27
2 -16 -10 -14.4899 21.3629 38
-2 -16 10 31.3153 36.5522 43
2 16 -10 28.3144 25.5193 37
2 16 -9 1192.37 90.5435 37
-2 -16 9 1194.84 97.8575 43
-2 16 9 1254.97 94.7922 27
-2 16 9 1079.95 90.046 28
2 -16 -9 1349.26 96.9873 38
-2 16 8 846.932 81.2494 28
2 16 -8 811.303 77.1669 37
-2 -16 8 793.724 80.8489 43
2 -16 -8 928.703 83.4749 38
2 -16 -7 376.402 55.9814 38
2 16 -7 404.414 58.1999 37
-2 16 7 518.68 65.6034 28
-2 -16 7 453.358 62.4214 43
-2 -16 6 149.694 39.6438 43
2 -16 -6 118.625 35.4665 38
-2 16 6 158.628 39.4559 28
2 16 -6 132.357 36.151 37
-2 -16 5 4830.11 187.67 43
2 -16 -5 4995.93 191.309 38
2 16 -5 5160.37 191.902 37
-2 16 4 706.887 72.9604 42
-2 16 4 741.261 76.2935 37
-2 16 4 879.277 76.0642 26
2 -16 -4 876.222 83.4807 38
2 16 -4 795.151 78.0256 37
2 -16 -4 720.794 72.7735 30
-2 -16 4 939.154 83.0127 43
-2 16 3 10.8018 27.9224 37
2 -16 -3 -5.82854 23.0864 30
-2 16 3 13.4093 23.3509 42
2 16 -3 -10.6335 25.4069 37
-2 16 3 4.50279 19.7255 26
-2 16 2 1088.04 88.6692 42
2 -16 -2 1051.11 87.2695 30
-2 16 2 1084.15 83.3904 26
-2 -16 2 1214.8 93.0889 30
-2 16 2 1186.78 92.1085 37
2 16 -2 1034.95 86.9716 37
2 16 -1 1803.33 113.46 37
-2 16 1 1941.5 116.335 42
2 -16 -1 1920.26 118.563 30
-2 16 1 1980.02 118.221 37
-2 -16 1 1925.81 113.967 30
-2 16 1 2006.75 113.467 26
2 16 0 1679.14 109.665 37
2 -16 0 1644.68 110.137 30
-2 16 0 1731.43 110.422 37
-2 16 0 1402.76 98.3515 42
-2 16 0 1714.87 105.298 26
2 16 0 1613.9 108.66 42
-2 16 -1 453.995 57.7667 26
2 16 1 459.312 61.0148 37
-2 16 -1 373.522 55.2789 37
2 16 1 500.384 64.1216 42
2 -16 1 371.578 56.1571 30
2 -16 1 463.201 60.7462 43
2 -16 2 1643.4 112.345 30
2 -16 2 2011.33 123.115 43
-2 16 -2 1768.29 109.365 37
-2 16 -2 1891.13 112.626 26
2 16 2 1777.76 112.971 37
2 16 2 1698.6 112.223 42
2 -16 3 8570.5 252.178 30
-2 16 -3 9107.87 246.531 26
2 -16 3 8191.77 248.239 43
2 16 3 8478.5 248.114 42
2 16 3 8836.96 249.2 37
2 16 4 15.031 30.3827 37
2 -16 4 69.83 31.3298 43
2 -16 4 45.4368 37.6924 30
2 16 4 30.4772 24.3765 28
2 16 4 46.3215 35.638 42
2 -16 5 1855 119.08 30
2 -16 5 1619.87 113.165 43
2 16 5 1786.32 112.949 28
2 16 6 175.47 40.4243 28
2 -16 6 209.165 50.8357 43
2 -16 6 197.309 41.1411 39
2 -16 6 211.296 49.6115 30
2 -16 7 2453.35 130.263 39
2 -16 7 2403.55 134.579 43
2 -16 7 2418.63 131.43 30
2 16 7 2284.42 124.921 28
2 16 7 2345.1 128.622 27
2 -16 8 -8.68888 28.7471 39
2 16 8 -11.8493 26.5677 27
2 -16 8 10.7392 25.4943 30
2 -16 8 -12.5837 29.1263 43
2 -16 9 133.799 34.997 39
2 16 9 147.558 37.3965 27
2 -16 9 119.887 31.4632 30
2 -16 10 26.689 26.5982 39
2 16 10 20.2579 22.7017 27
2 -16 11 118.907 29.9608 39
2 16 11 154.962 32.7305 27
-2 -17 13 68.065 20.474 30
-2 -17 13 69.2947 20.8042 39
-2 -17 13 60.7916 21.526 43
-2 17 13 82.6076 22.9321 27
-2 -17 12 50.4074 22.5337 43
-2 -17 12 22.251 21.3923 30
-2 17 12 29.0869 21.7001 27
-2 -17 12 12.2947 17.2868 39
-2 17 11 758.086 67.2879 27
-2 -17 11 784.815 71.7505 43
2 17 -11 733.456 60.0365 37
-2 -17 11 741.737 67.8122 30
2 -17 -11 654.933 57.8886 38
-2 -17 11 737.748 62.3308 39
-2 -17 10 1016.44 86.0016 43
-2 -17 10 1053.57 85.3505 30
-2 17 10 965.572 79.7836 27
2 17 -10 995.177 77.1514 37
2 -17 -10 957.941 75.7328 38
2 17 -9 230.836 41.7644 37
-2 -17 9 289.899 52.0357 43
-2 17 9 272.75 49.1777 28
2 -17 -9 224.618 42.7434 38
-2 17 9 248.718 45.1405 27
2 17 -8 40.725 23.0347 37
2 -17 -8 33.8601 23.2349 38
-2 17 8 -12.2222 26.6715 28
-2 -17 8 63.6219 34.6299 43
-2 -17 7 1761.28 116.431 43
-2 17 7 1671.9 111.554 28
2 17 -7 1890.45 115.774 37
2 -17 -7 1727.41 111.933 38
-2 17 6 572.129 67.0047 28
2 -17 -6 600.58 69.6457 38
-2 -17 6 571.976 69.2428 43
2 17 -6 529.342 63.976 37
2 17 -5 44.2829 26.3759 37
2 -17 -5 -1.84984 22.966 38
-2 -17 5 39.4657 28.5069 43
-2 17 4 19.1858 24.2113 42
2 -17 -4 28.5598 28.8722 30
-2 -17 4 38.3557 23.7818 43
-2 -17 4 18.2782 24.3599 30
2 17 -4 80.2152 36.009 37
2 -17 -4 99.9588 37.4757 38
2 -17 -3 3336.84 157.562 38
2 -17 -3 3494.68 156.656 30
2 17 -3 3520.36 160.719 37
-2 17 3 3559.53 158.866 42
-2 -17 3 3414.45 156.501 30
-2 17 3 3666.51 162.635 37
2 -17 -2 -0.53814 25.6048 30
-2 17 2 3.40169 19.8246 42
2 17 -2 23.5184 25.975 37
-2 17 2 -19.6051 24.915 37
-2 -17 2 -10.9844 22.9153 30
-2 17 2 -21.4639 27.3083 26
-2 17 1 -18.9961 27.738 37
2 -17 -1 -12.0357 27.1299 30
2 17 -1 8.84965 25.838 37
-2 -17 1 16.2037 21.7507 30
-2 17 1 29.4744 26.1259 42
-2 17 1 16.392 22.1495 26
2 17 -1 22.5891 28.6917 42
-2 17 0 1080.89 85.675 26
2 17 0 1039.09 87.8649 37
-2 17 0 879.667 79.9952 37
-2 17 0 1031.23 85.4098 42
2 17 0 950.402 84.6266 42
2 -17 0 821.969 81.7703 30
-2 17 -1 3291.38 150.724 42
-2 17 -1 3078.81 146.452 37
2 17 1 3143.15 150.594 37
2 -17 1 2840.8 147.041 30
2 17 1 2718.28 141.776 42
-2 17 -1 3361 149.019 26
2 17 2 108.223 39.0153 37
-2 17 -2 99.7189 31.1545 37
2 -17 2 76.0095 37.9236 30
2 17 2 121.275 37.9054 42
-2 17 -2 84.6953 27.9003 26
2 17 3 400.552 58.8181 37
2 -17 3 498.949 64.2775 43
-2 17 -3 554.34 63.6578 26
2 -17 3 367.44 56.9376 30
2 17 3 482.038 64.2516 42
2 -17 4 87.2471 32.2896 43
2 17 4 77.8994 30.8131 28
-2 17 -4 98.9452 33.8925 26
2 -17 4 88.6531 36.2935 30
2 -17 5 1689.7 112.409 30
2 17 5 1476.95 102.132 28
2 -17 5 1431.07 104.21 43
2 17 6 2988.52 143.663 27
2 -17 6 2690.72 142.848 43
2 -17 6 2721 138.674 30
2 17 6 3053.59 141.197 28
2 17 7 24.3734 26.0148 27
2 -17 7 25.9884 23.5379 39
2 -17 7 -10.0054 24.1506 30
2 17 7 60.8786 29.4684 28
2 -17 7 -20.8605 29.3347 43
2 -17 8 535.067 59.8062 39
2 -17 8 567.898 62.1531 30
2 17 8 504.83 60.1367 27
2 -17 9 289.663 44.3551 39
2 17 9 197.394 39.1261 27
2 -17 9 270.668 40.6708 30
2 -17 10 378.976 44.8772 39
2 17 10 394.461 49.1952 27
-2 17 -11 85.8062 23.1922 26
2 -17 11 88.8835 21.2123 39
2 17 11 72.5493 24.874 27
-2 -18 12 238.524 34.6397 43
-2 -18 12 298.574 37.4825 30
-2 18 12 188.21 30.5509 27
-2 18 11 275.88 40.3342 27
-2 -18 11 284.717 42.3975 30
-2 -18 11 251.804 40.2628 43
2 18 -10 141.822 30.6357 37
-2 -18 10 110.331 35.4668 43
-2 -18 10 171.617 40.4131 30
2 -18 -10 46.7112 21.3463 38
-2 18 10 134.599 33.798 27
-2 -18 9 581.914 64.7126 30
-2 -18 9 561.799 64.8344 43
2 -18 -9 519.123 57.4738 38
-2 18 9 502.036 58.9427 27
-2 18 9 476.339 59.1596 28
2 18 -9 564.812 59.3061 37
2 -18 -8 58.0822 27.2734 38
-2 18 8 40.4403 26.2055 28
2 18 -8 60.7554 27.7682 37
-2 -18 8 111.521 35.5575 43
-2 -18 8 89.0747 38.8415 30
2 18 -7 32.9583 25.2981 37
2 -18 -7 16.8945 22.5437 38
-2 -18 7 4.38263 23.7367 43
-2 -18 7 98.3268 38.7306 30
-2 18 7 88.6368 39.089 28
-2 -18 6 1868.64 115.957 43
2 18 -6 1661.7 107.995 37
2 -18 -6 1638.05 108.418 38
-2 18 6 1590.94 106.931 28
-2 -18 6 1636.06 110.412 30
2 18 -5 71.3627 30.2534 37
-2 18 5 46.5796 27.2375 28
2 -18 -5 29.0662 23.4822 38
-2 -18 5 57.8797 31.9988 30
-2 -18 5 59.6652 28.9519 43
2 -18 -4 169.214 38.138 30
2 18 -4 127.321 35.1965 37
2 -18 -4 183.479 44.2283 38
-2 -18 4 173.132 44.3023 30
-2 -18 4 228.687 42.9734 43
-2 18 4 184.727 42.6092 42
-2 18 3 279.722 48.5331 37
-2 18 3 311.56 50.9912 42
2 18 -3 379.496 56.9594 37
-2 -18 3 299.378 50.3138 30
2 -18 -3 407.052 56.6445 30
2 -18 -3 276.864 49.5276 38
2 18 -2 832.179 79.7976 37
2 18 -2 865.987 82.3822 42
-2 18 2 905.122 83.1196 37
-2 -18 2 972.107 84.1818 30
2 -18 -2 966.906 84.6988 30
-2 18 2 917.526 82.6932 42
-2 -18 1 1598.47 104.502 30
2 18 -1 1527.96 106.127 37
-2 18 1 1479.03 102.53 42
2 18 -1 1482.05 104.883 42
-2 18 1 1527.95 105.37 37
2 -18 -1 1579.09 107.993 30
2 18 0 2554.94 136.519 37
-2 18 0 2663.53 129.883 26
2 -18 0 2487.84 136.446 30
-2 18 0 2862.25 140.928 42
2 18 0 2432.19 134.129 42
-2 18 0 2656.5 137.06 37
2 18 1 4.46519 25.3843 37
2 -18 1 42.156 28.387 30
-2 18 -1 39.0428 26.9943 26
2 18 1 24.4773 26.6149 42
-2 18 -1 38.0408 27.8955 37
-2 18 -1 38.4303 24.7341 42
2 -18 2 303.251 51.9075 30
-2 18 -2 419.502 54.6848 26
2 18 2 315.587 49.8548 37
-2 18 -2 400.372 53.7793 37
2 18 2 319.924 52.5687 42
-2 18 -2 277.558 47.5931 42
2 18 3 229.892 47.7387 37
-2 18 -3 208.944 42.7801 42
-2 18 -3 232.766 41.5105 26
2 18 3 254.67 48.7919 42
2 -18 3 173.025 44.7233 30
2 18 3 199.402 39.2864 28
-2 18 -4 106.534 35.8465 26
2 18 4 38.4457 27.3748 28
2 -18 4 99.783 38.7949 30
-2 18 -5 127.526 35.7272 26
2 -18 5 98.3723 35.4402 30
2 18 5 109.52 32.5245 28
-2 18 -6 230.475 40.0071 26
2 18 6 207.369 42.71 27
2 -18 6 155.376 39.272 30
2 18 6 201.366 38.0578 28
2 18 7 166.817 41.6971 27
-2 18 -7 179.566 36.0175 26
2 18 7 130.242 34.4716 28
2 -18 7 240.652 45.9466 30
-2 18 -8 366.686 46.3685 26
2 18 8 371.936 50.3604 27
2 -18 8 327.346 46.8516 30
2 -18 8 249.607 38.8036 39
2 18 9 83.8908 28.4005 27
-2 18 -9 44.4646 22.3549 26
2 -18 9 77.9895 23.3712 39
2 -18 9 97.9227 27.2988 30
2 18 10 89.3644 26.3176 27
2 -18 10 16.8573 14.4591 39
-2 18 -10 60.0553 18.2597 26
-2 19 11 346.459 39.4527 27
-2 -19 11 375.874 41.5853 30
-2 -19 11 286.449 39.5726 43
2 19 -10 103.979 23.6354 37
-2 -19 10 41.3544 23.1084 43
-2 -19 10 50.0879 22.9396 30
-2 19 10 98.4644 26.7599 27
2 19 -9 690.899 59.6599 37
2 -19 -9 680.194 58.3714 38
-2 -19 9 794.721 69.5321 30
-2 -19 9 642.134 63.3247 43
-2 19 9 695.622 63.8759 27
2 19 -8 23.6989 25.6773 37
-2 19 8 11.0689 22.4083 27
-2 -19 8 2.81085 22.3176 43
-2 19 8 7.35668 23.5736 28
-2 -19 8 36.096 29.4837 30
2 -19 -8 24.538 23.4655 38
2 19 -7 159.142 37.4802 37
-2 -19 7 123.167 38.0414 30
-2 19 7 77.0397 30.1775 28
-2 -19 7 133.936 35.252 43
2 -19 -7 114.106 33.7937 38
2 -19 -6 -16.1796 25.5272 38
2 19 -6 -0.16037 25.494 37
-2 19 6 0.97989 23.4878 28
-2 -19 6 34.617 30.3653 30
-2 -19 6 56.4459 25.8253 43
-2 -19 5 1179.23 92.1943 30
2 19 -5 1202.3 91.1695 37
2 -19 -5 1085.7 86.1418 38
-2 -19 5 1148.48 86.775 43
-2 19 5 1080.39 87.9528 28
2 -19 -4 98.6571 32.9798 38
-2 -19 4 130.136 37.677 30
2 19 -4 148.501 39.6932 37
2 -19 -3 50.4486 23.4904 30
2 -19 -3 60.0669 34.687 38
-2 -19 3 55.9526 26.2794 30
2 19 -3 61.9173 32.0336 37
2 19 -3 78.4597 29.2424 42
-2 19 3 117.036 32.5327 42
2 -19 -2 22.9719 22.0148 30
-2 19 2 35.4895 30.2425 37
-2 -19 2 14.5872 22.2973 30
2 19 -2 -2.28339 25.3507 37
2 19 -2 11.8669 24.3596 42
-2 19 2 7.59093 23.0549 42
2 -19 -2 -6.0399 28.2348 38
-2 19 1 651.418 69.7906 37
-2 -19 1 812.438 74.5025 30
2 19 -1 684.326 72.6635 37
2 19 -1 791.773 80.2424 42
-2 19 1 620.165 66.9821 42
2 -19 -1 727.649 74.0575 30
-2 19 0 545.627 62.6447 42
2 19 0 505.89 62.7099 37
2 -19 0 597.86 68.3101 30
-2 -19 0 560.707 63.0348 38
-2 19 0 444.536 59.0867 37
2 19 0 561.391 66.3073 42
-2 19 -1 29.0475 23.7 42
-2 19 -1 47.0892 28.5011 37
2 -19 1 20.416 28.4201 30
2 19 1 35.4707 27.7418 42
2 19 1 31.454 26.0211 37
-2 19 -2 88.4363 30.7728 37
2 19 2 62.3817 32.6974 37
2 19 2 116.785 35.2787 42
2 -19 2 81.7892 35.6285 30
-2 19 -2 127.947 34.0609 42
-2 19 -2 82.0092 30.4072 26
2 19 3 841.989 79.0728 42
-2 19 -3 901.715 74.7416 26
2 -19 3 820.598 79.5815 30
2 19 3 766.203 72.0637 28
-2 19 -4 366.946 48.908 26
2 -19 4 367.192 54.4405 30
2 19 4 356.055 50.6953 28
-2 19 -5 50.6701 23.5608 26
2 -19 5 -0.55996 29.0745 30
2 19 5 63.7507 29.4704 28
2 19 6 59.9007 27.2686 27
2 -19 6 50.3117 27.978 30
2 19 6 44.2518 24.0928 28
-2 19 -6 29.3512 19.3589 26
-2 19 -7 28.9929 20.736 26
2 19 7 25.3941 21.861 27
2 -19 7 45.8305 24.0397 30
2 19 8 20.3893 21.0196 27
2 -19 8 51.5401 24.711 30
-2 19 -8 51.0732 20.8457 26
2 -19 9 109.527 22.7317 30
-2 19 -9 87.106 20.0418 26
2 19 9 139.524 28.1224 27
-2 20 10 129.542 26.0103 27
-2 -20 10 151.632 28.3679 30
2 20 -9 35.9592 18.2406 37
2 -20 -9 54.0221 20.1402 38
-2 -20 9 -9.83792 23.8199 30
-2 20 9 31.4746 20.343 27
-2 -20 9 36.192 20.5874 43
-2 -20 8 -1.93817 20.6843 43
2 20 -8 -14.0674 17.1989 37
-2 -20 8 2.3643 20.5373 30
2 -20 -8 50.6724 22.8195 38
-2 20 8 -4.0724 19.3065 28
-2 20 8 48.9476 29.2854 27
2 -20 -7 487.807 52.8625 38
2 20 -7 435.997 50.7371 37
-2 -20 7 484.975 53.8939 43
-2 -20 7 435.244 54.1341 30
-2 20 7 430.582 52.7794 28
-2 -20 6 50.3805 24.9182 43
2 20 -6 64.5497 28.2572 37
-2 -20 6 56.5956 29.4435 30
-2 20 6 46.5987 26.1888 28
2 -20 -6 57.8022 27.3523 38
-2 -20 5 52.5086 23.3116 43
-2 -20 5 25.9001 23.9219 30
2 20 -5 49.5438 27.0221 42
-2 20 5 57.7337 30.8611 28
2 20 -5 49.8733 29.9418 37
2 -20 -5 45.6419 26.4781 38
2 -20 -4 406.507 55.7361 38
2 20 -4 461.341 57.5278 37
-2 -20 4 432.062 56.1311 30
-2 20 4 362.633 52.0779 28
2 20 -4 406.738 53.403 42
2 -20 -3 60.0559 29.9805 38
-2 -20 3 -7.06004 21.8434 30
2 20 -3 15.7041 27.3856 37
2 20 -3 -15.7035 27.1535 42
2 20 -2 23.3176 24.6844 42
2 -20 -2 11.5121 22.1062 30
2 -20 -2 -0.083 25.5849 38
-2 20 2 6.67743 21.1272 42
-2 -20 2 17.6814 22.9592 30
2 20 -2 0.90235 27.4912 37
2 -20 -1 117.003 35.5535 38
2 20 -1 68.284 32.3014 37
2 20 -1 38.7525 28.6279 42
-2 20 1 70.9324 32.4631 37
-2 20 1 71.9231 27.0576 42
2 -20 -1 26.373 21.5201 30
2 -20 0 76.2498 30.5901 30
-2 20 0 85.3179 26.8999 42
-2 20 0 66.9059 29.2619 37
2 20 0 107.935 39.0416 37
2 20 0 67.4095 29.295 42
-2 20 -1 120.171 31.4574 42
2 20 1 170.224 42.5856 37
2 -20 1 136.292 40.3108 30
2 20 1 109.225 34.5756 42
-2 20 -1 176.491 37.9403 37
2 20 2 20.5121 27.2186 42
-2 20 -2 -7.72772 18.5148 37
2 -20 2 -6.854 25.9412 30
-2 20 -2 -13.8986 21.6017 42
2 20 2 78.0769 35.4392 28
2 20 3 62.0378 29.8266 28
2 -20 3 8.56831 26.4254 30
2 -20 4 691.829 68.3091 30
2 20 4 761.007 66.7349 28
2 -20 5 70.1868 27.8852 30
2 20 5 11.1953 22.3069 27
2 20 5 31.3358 21.7743 28
2 20 6 31.321 19.6718 28
2 20 6 35.774 22.6748 27
2 -20 6 6.52723 22.5357 30
2 20 7 163.63 32.3378 27
2 -20 7 122.901 29.0539 30
2 -20 8 49.9424 20.1867 30
2 20 8 73.5832 23.894 27
2 21 -8 58.9838 21.3286 37
-2 21 8 80.5624 22.6369 27
2 21 -8 85.5567 22.4665 42
2 -21 -8 41.4761 15.6097 38
-2 -21 8 89.8953 27.0058 30
2 -21 -7 33.6343 17.8553 38
2 21 -7 94.8987 27.2614 37
-2 -21 7 91.0691 29.243 30
-2 21 7 73.6381 24.8756 27
-2 21 7 136.719 32.3655 28
2 21 -7 77.6339 22.0539 42
2 -21 -6 91.8316 27.6952 38
-2 -21 6 75.6757 28.1328 30
-2 21 6 50.9585 24.0225 28
2 21 -6 76.8933 27.4343 42
2 21 -6 60.9451 24.8039 37
2 21 -5 3.19499 21.0907 37
-2 21 5 -3.53757 20.8636 28
2 -21 -5 -19.1859 22.1016 38
-2 -21 5 19.5371 24.9944 30
2 21 -5 3.98545 20.8569 42
2 21 -4 -16.641 22.387 42
2 -21 -4 -32.9706 29.1793 38
2 21 -4 28.9103 24.1661 37
-2 21 4 19.8875 19.7483 28
-2 -21 4 38.3614 24.7697 30
2 21 -3 -16.116 24.9341 42
2 21 -3 11.1351 22.0674 37
-2 -21 3 13.7824 19.6824 30
-2 21 3 19.9086 23.3236 28
2 -21 -3 9.38907 22.8547 38
2 21 -2 15.7826 25.9997 37
2 -21 -2 -6.58617 22.6052 30
-2 -21 2 16.778 21.9181 30
2 21 -2 -10.111 27.0084 42
-2 -21 2 -23.3937 21.3807 38
2 -21 -2 23.9225 25.5193 38
2 21 -1 58.1943 29.5885 37
-2 -21 1 46.5067 22.8143 38
2 21 -1 51.635 30.9444 42
-2 21 1 89.872 28.931 42
2 -21 -1 62.4651 25.5308 30
2 -21 -1 20.8145 25.7632 38
2 21 0 96.5531 35.7798 37
2 -21 0 84.0827 28.2227 30
-2 21 0 81.3928 24.008 42
2 21 0 120.694 34.2761 42
2 -21 0 94.0357 32.4068 38
2 -21 1 1.39395 25.0272 30
2 21 1 2.3262 21.7095 28
-2 21 -1 47.9253 23.5794 42
2 21 1 30.7351 25.1382 42
2 -21 2 -15.7055 21.7239 30
2 21 2 10.6044 25.349 28
-2 21 -2 2.79766 16.4163 37
2 -21 3 126.503 32.9937 30
2 21 3 141.401 31.3967 28
2 21 4 56.9064 23.782 27
2 -21 4 73.7227 26.4078 30
2 21 4 25.1115 17.8663 28
2 21 5 -6.41383 17.1668 28
2 -21 5 -47.9385 26.3266 30
2 21 5 -12.5171 19.2336 27
2 21 6 34.7664 19.6748 27
2 -21 6 3.71974 19.8777 30
-2 -22 6 89.0878 25.1015 30
-2 22 6 137.756 27.8204 27
-2 22 6 105.761 26.6885 28
2 22 -6 89.723 21.8885 42
2 -22 -6 123.224 24.4075 38
2 22 -6 128.208 25.9945 37
2 -22 -5 75.7578 23.3147 38
-2 -22 5 44.7586 23.1237 30
-2 22 5 48.199 23.021 28
2 22 -5 67.1735 22.9479 42
2 22 -5 54.9152 20.1716 37
2 22 -4 32.9296 20.6116 42
2 22 -4 47.0586 22.5717 37
2 -22 -4 44.5488 21.7262 38
-2 22 4 8.10278 17.5401 28
-2 -22 4 27.7215 20.9725 30
2 -22 -3 142.221 30.8031 38
-2 22 3 197.398 35.8384 28
-2 -22 3 222.13 34.4627 38
-2 -22 3 168.107 28.4234 30
2 22 -3 216.403 36.9172 42
2 22 -3 193.142 35.3672 37
2 22 -2 31.1884 23.0823 37
-2 -22 2 -20.7573 22.8854 30
-2 22 2 41.3497 23.8082 28
2 -22 -2 12.2858 20.473 38
2 22 -2 59.732 27.5471 42
-2 -22 2 46.7205 20.5689 38
2 22 -1 142.313 31.5807 42
2 22 -1 91.8175 28.5548 37
2 -22 -1 107.541 28.7496 38
2 22 0 7.71671 19.6172 28
2 -22 0 18.0553 20.425 30
2 -22 0 -28.0094 21.3346 38
2 22 0 39.8943 26.7504 42
2 -22 1 581.236 58.2924 38
2 -22 1 626.969 57.9983 30
2 22 1 576.449 53.5189 28
2 -22 2 51.5195 25.334 38
2 22 2 83.9635 24.2807 28
2 -22 2 105.01 29.0212 30
2 -22 3 714.868 59.7449 30
2 22 3 642.369 52.5401 28
2 22 4 277.159 35.656 27
2 -22 4 233.948 36.4527 30
2 22 4 261.627 33.5138 28
2 23 -3 136.03 27.0512 37
2 -23 -3 185.941 28.8325 38
-2 -23 3 121.488 21.791 30
2 23 -3 164.56 28.5982 42
-2 23 3 171.503 29.7453 28
2 -23 -2 74.1095 19.4274 44
-2 23 2 36.4946 20.3494 28
2 23 -2 48.2274 17.6167 28
2 -23 -2 77.3585 23.1631 38
2 23 -2 62.4445 21.8427 42
2 23 -1 114.632 24.9164 28
-2 23 1 162.998 30.7173 28
2 -23 -1 87.7295 22.3769 38
2 23 0 21.2239 17.851 28
2 -23 0 62.6606 23.1187 38
2 -23 1 193.543 31.982 38
2 23 1 151.832 27.1106 28
-3 0 19 27.6378 21.201 32
-3 0 18 221.105 40.8471 32
-3 0 17 26.4372 30.723 32
-3 0 16 5967.03 206.267 32
-3 0 16 5536.02 197.965 26
-3 0 15 48.8644 33.4893 32
-3 0 15 -58.0057 32.4216 26
-3 0 14 5149.48 192.145 26
-3 0 14 5418.72 199.572 32
-3 0 13 47.8774 29.3492 26
3 0 -13 -8.41337 22.5853 25
3 0 -12 14263.6 586.013 9
-3 0 12 14120.8 606.1 4
3 0 -11 -107.393 57.5426 9
-3 0 11 -13.2756 54.2728 4
3 0 -10 154.295 60.0057 9
-3 0 10 277.652 87.6039 4
3 0 -10 193.58 83.1812 20
-3 0 10 321.376 97.6854 7
-3 0 9 33.3852 42.5658 4
-3 0 9 52.9433 68.3763 7
3 0 -9 -29.6019 58.2048 20
3 0 -9 -7.42231 44.7605 9
3 0 -8 2424.85 196.024 20
-3 0 8 2355.13 196.047 7
3 0 -8 2525.98 194.427 9
-3 0 8 2555.79 199.665 4
-3 0 7 -9.86182 32.9312 16
3 0 -7 -17.0335 37.6031 20
3 0 -7 -28.6869 43.5331 9
-3 0 7 10.4071 37.0279 4
-3 0 7 38.5752 52.9268 7
-3 0 6 1861.17 131.178 16
3 0 -6 1758.62 139.009 20
3 0 -6 1668.67 134.325 9
-3 0 6 1548.8 139.341 7
3 0 -6 1682.68 74.3845 10
-3 0 6 1792.68 141.982 4
-3 0 5 36.5774 38.2486 16
-3 0 5 -25.1162 41.7967 7
3 0 -5 54.0447 26.701 22
3 0 -5 15.7298 32.6365 20
-3 0 5 -12.4178 31.5354 4
3 0 -5 35.8775 20.1696 10
3 0 -4 46697.5 442.004 10
3 0 -4 45957.5 507.946 22
-3 0 4 46657.3 558.052 4
-3 0 3 99.2811 34.9603 15
3 0 -3 57.7498 21.2595 20
3 0 -3 18.6559 14.5095 8
3 0 -3 62.4401 26.6932 9
-3 0 3 50.5418 24.2608 4
3 0 -3 5.34104 21.4447 22
3 0 -3 50.4405 21.8497 10
3 0 -2 544.51 55.3092 10
-3 0 2 586.382 48.4988 2
3 0 -2 642.762 54.43 9
-3 0 2 582.353 47.041 4
-3 0 2 625.758 61.7728 15
3 0 -2 650.217 53.872 17
-3 0 1 1.19934 8.95794 4
3 0 -1 -4.18556 20.8385 6
3 0 -1 -7.09538 12.9337 13
-3 0 1 -0.59387 9.51643 2
3 0 -1 0.57851 23.0719 3
3 0 -1 9.58534 14.3172 17
3 0 -1 4.13437 12.785 9
3 0 0 5434.37 81.2847 9
3 0 0 5952.73 183.287 12
3 0 0 5932.43 182.384 23
3 0 0 5960.23 171.674 17
3 0 1 17.5377 22.2611 12
-3 0 -1 33.7996 14.692 20
3 0 1 20.8803 18.5176 5
3 0 2 1350.6 111.666 12
-3 0 -2 1281.79 78.301 20
3 0 2 1262.26 87.7022 5
3 0 3 -1.79562 30.9998 5
3 0 3 -0.89278 16.713 4
3 0 3 -21.4237 31.009 23
-3 0 -3 -11.0139 25.3597 20
3 0 4 5128.44 178.541 4
3 0 4 5700.84 214.605 21
3 0 4 5166.19 240.495 23
-3 0 -4 4930.19 212.556 20
3 0 4 4922.56 222.894 5
-3 0 -5 -22.9237 28.6188 20
3 0 5 25.6757 25.4437 21
3 0 5 -11.2932 33.0045 23
3 0 5 -29.1756 41.1715 5
3 0 5 12.7401 25.1379 4
3 0 6 1849.1 171.209 5
3 0 6 1790.67 168.312 23
-3 0 -6 1759.05 160.456 20
3 0 7 46.006 46.0561 23
3 0 7 49.4515 47.0151 5
3 0 8 -30.3515 43.0091 23
3 0 8 -162.544 68.7469 5
3 0 9 66.9903 53.6519 5
3 0 9 -72.8132 54.2251 12
3 0 10 332.251 52.1944 27
3 0 10 335.249 49.4837 32
3 0 11 32.3427 28.737 32
3 0 11 -35.5817 33.7931 27
3 0 12 2298.15 130.107 32
3 0 12 2319.71 133.443 27
3 0 12 2185.78 129.945 36
3 0 13 21.194 25.427 32
3 0 13 4.59261 25.0467 36
3 0 13 12.0059 29.2801 27
3 0 14 640.875 66.4802 32
3 0 14 641.545 68.7189 36
3 0 15 36.4137 22.879 32
3 0 15 -39.23 27.7893 36
3 0 16 882.624 56.4619 32
3 0 16 838.836 61.9314 36
-3 -1 19 1099.24 69.3755 32
-3 1 19 1066.43 67.0343 32
-3 -1 18 2087.89 108.535 32
-3 1 18 1984.35 104.424 32
-3 1 17 270.647 48.8145 26
-3 -1 17 283.639 49.9145 32
-3 1 17 266.038 46.2112 32
-3 1 16 360.756 57.305 26
-3 1 16 399.3 57.9528 32
-3 -1 16 403.068 58.8089 26
-3 -1 16 481.03 64.8962 32
-3 1 15 1354.56 101.287 32
-3 1 15 1162.1 95.2861 26
-3 -1 15 1422.35 103.702 26
-3 -1 15 1269.19 98.9563 32
3 1 -14 27.299 26.7705 25
-3 -1 14 32.2071 25.0391 32
-3 1 14 14.0361 27.3129 26
-3 -1 14 45.5112 33.6275 26
3 1 -13 1365.96 95.6339 25
-3 1 13 1202.19 92.789 26
3 -1 -12 7005.3 413.041 9
-3 -1 12 6774.89 421.63 4
-3 1 12 6792.61 423.102 4
-3 1 12 6243.04 415.562 5
3 1 -12 7165.08 416.779 9
-3 1 11 3781.46 297.544 4
3 1 -11 3374.86 272.313 9
3 -1 -11 3635.26 281.55 9
-3 -1 11 3290.92 275.775 4
3 -1 -11 3589.22 297.362 20
-3 -1 11 3807.61 303.73 7
-3 -1 10 25568 733.941 7
3 -1 -10 27413.2 724.008 9
-3 -1 10 25144.8 715.913 4
3 1 -10 26137.7 706.48 9
-3 1 10 26890.7 740.147 4
3 -1 -10 25982.5 739.216 20
-3 1 9 2681 223.074 7
-3 1 9 2549.31 216.389 4
3 -1 -9 2795 228.063 20
-3 -1 9 2422.52 218.938 7
3 -1 -9 2612.14 212.525 9
-3 -1 9 2604.42 217.693 4
3 1 -9 2475.51 208.049 9
3 1 -8 4029.38 243.215 9
3 -1 -8 4028.43 245.307 9
-3 1 8 3864.76 247.365 7
3 1 -8 3887.44 249.488 20
3 -1 -8 4073.88 252.199 20
-3 1 8 4275.89 259.473 4
-3 -1 8 4120.37 259.816 7
-3 -1 8 3930.79 244.117 4
3 -1 -7 607.308 93.3783 9
3 1 -7 561.889 88.4375 9
-3 1 7 648.429 90.2398 16
-3 1 7 638.292 97.9808 7
-3 1 7 681.654 100.773 4
-3 -1 7 669.507 105.575 7
3 1 -7 766.582 105.424 20
-3 -1 7 547.527 91.4472 4
3 -1 -7 779.195 105.509 20
-3 -1 6 22312.4 486.249 4
3 1 -6 22521.6 487.193 9
-3 1 6 21371.1 480.169 4
3 1 -6 22551 490.428 20
-3 1 6 21773.1 291.855 18
-3 1 6 22402.7 492.396 7
3 -1 -6 22166.8 483.85 20
3 -1 -6 22274.4 486.908 9
-3 1 6 21655.9 457.541 16
-3 -1 6 22519.6 411.676 16
-3 -1 5 79.2597 43.1069 4
-3 1 5 145.504 50.5095 16
-3 -1 5 114.32 33.9053 16
-3 1 5 47.0161 41.3666 4
-3 1 5 64.9351 38.1312 7
3 -1 -5 88.3416 27.5665 22
3 1 -5 108.351 42.9518 20
3 -1 -5 91.9026 35.2933 20
3 1 -4 32.6484 26.9863 22
-3 -1 4 56.131 36.6952 4
-3 -1 4 63.1861 40.8739 2
-3 1 4 24.681 28.9479 7
3 -1 -4 15.2387 16.8764 22
-3 1 4 50.1069 36.2015 4
-3 -1 3 1099.52 73.0896 15
3 1 -3 1099.06 73.3337 8
-3 1 3 1170.31 81.3338 4
3 1 -3 1161.25 86.5012 22
-3 -1 3 1154.7 87.5751 2
-3 1 3 1164.63 74.0812 7
3 1 -3 1106.48 84.1914 9
-3 1 3 978.44 83.9381 15
3 -1 -3 1208.73 75.518 20
-3 1 2 13102.3 187.424 7
-3 -1 2 13427.7 250.064 15
3 -1 -2 13649.6 212.527 17
3 -1 -2 13783.3 177.464 13
3 -1 -2 13203.7 188.697 20
3 1 -2 13647.9 270.473 23
-3 1 2 12851.3 216.714 4
3 1 -2 13967.7 270.809 17
3 1 -2 13496.6 242.392 8
3 1 -2 13559.6 243.909 9
-3 -1 2 12947.9 238.909 2
3 1 -1 529.138 40.8319 9
3 1 -1 573.193 54.5668 3
3 1 -1 523.625 45.7589 6
3 -1 -1 548.032 58.8246 6
3 1 -1 561.098 53.4583 13
3 1 -1 643.367 58.4977 23
3 -1 -1 541.353 61.7378 3
3 1 -1 601.165 57.2855 17
3 -1 -1 502.935 41.2365 17
3 1 0 3300.17 125.232 23
3 1 0 3238.52 109.698 1
3 1 0 3173.62 136.529 17
-3 -1 0 3083.98 79.4775 20
3 -1 0 3289.67 128.848 12
3 1 0 3003.43 66.6136 14
-3 -1 -1 2097.55 84.5865 20
3 1 1 2214.35 112.116 23
3 -1 1 2220.84 87.8089 5
3 -1 1 2263.57 123.849 12
3 -1 2 1460.62 113.32 23
-3 -1 -2 1300.63 82.7628 20
3 -1 2 1313.12 60.3864 4
3 1 2 1308.85 113.495 12
3 1 2 1434.43 99.8792 5
3 -1 3 2055.05 148.461 23
3 -1 3 2307.61 140.203 21
3 1 3 2195.53 139.256 5
3 -1 3 2128.41 96.9535 4
-3 -1 -3 2075.1 123.107 20
3 1 3 2254.83 139.033 23
3 1 3 2094.61 155.065 12
3 -1 4 12638.7 392.406 23
3 1 4 12916.4 360.959 23
3 1 4 13089.4 371.143 5
3 -1 4 13871.1 355.877 21
3 1 4 12457.7 406.35 12
-3 -1 -4 12956.5 346.989 20
3 -1 4 12810.7 281.21 4
3 1 4 12933.5 342.977 19
3 -1 5 50.2119 42.42 23
3 1 5 109.091 63.9259 12
3 -1 5 88.5027 37.7768 4
3 1 5 78.3476 42.2497 5
3 1 5 156.242 57.812 23
-3 -1 -5 53.0676 37.0316 20
3 -1 5 35.1392 25.7575 21
3 1 6 5425 313.735 12
3 1 6 5286.53 279.073 23
3 -1 6 5559.19 304.466 23
3 -1 6 5992.54 300.898 5
3 1 6 5816.71 301.813 5
-3 -1 -6 6114.57 296.918 20
-3 -1 -7 6945.76 347.971 20
3 1 7 6384.64 327.998 23
3 1 7 6624.97 372.217 12
3 -1 7 6382.67 336.78 5
3 1 7 6450.81 346.521 5
3 -1 7 7099.65 368.073 23
3 1 8 556.976 111.923 5
3 -1 8 430.249 103.085 5
3 1 8 378.658 99.3643 12
3 -1 8 493.748 105.914 23
3 -1 9 1023.04 162.666 23
3 1 9 918.541 157.804 12
3 -1 9 982.074 154.172 5
3 1 9 1113.37 175.619 5
3 -1 10 186.545 42.8954 27
3 1 10 163.744 35.3411 32
3 -1 10 215.521 42.8841 32
3 1 10 188.769 43.4836 27
3 1 10 216.396 42.8525 26
3 -1 11 1953.85 122.332 36
3 -1 11 2038.85 122.357 32
3 -1 11 2051.02 125.244 27
3 1 11 1958.31 123.423 27
3 1 11 2312.43 127.44 32
3 -1 12 1921.05 122.436 36
3 1 12 1931.78 123.198 36
3 -1 12 1981.56 121.024 32
3 1 12 2016.81 121.027 32
3 -1 12 1879.47 122.086 27
3 1 12 1650.45 114.324 27
3 1 13 19.5844 33.2239 36
3 -1 13 25.874 25.6397 36
3 -1 13 22.6539 28.5511 32
3 1 13 5.95743 24.5921 32
3 1 13 3.38417 26.7383 27
3 -1 14 209.358 41.7231 32
3 1 14 249.784 43.03 32
3 1 14 251.789 46.7778 36
3 -1 14 190.735 42.4005 36
3 -1 15 1085.57 80.854 36
3 1 15 1069.18 80.539 36
3 1 15 1105.31 73.7158 32
3 -1 15 1095.59 77.0404 32
3 -1 16 5.04077 17.5185 36
3 -1 16 -22.6377 19.8325 32
3 1 16 7.86457 20.4867 36
-3 -2 19 96.9539 24.7058 32
-3 2 19 124.509 26.0456 32
-3 -2 18 7.32346 23.982 32
-3 2 18 -36.6577 27.2436 32
-3 -2 17 1534.05 102.813 32
-3 2 17 1771.32 108.436 32
-3 2 17 1543.67 102.802 26
-3 -2 16 109.669 36.972 32
-3 2 16 113.756 36.6205 32
-3 2 16 60.7581 30.3385 26
-3 -2 15 69.297 38.519 39
-3 -2 15 57.0497 31.7612 26
-3 -2 15 21.2013 31.3026 32
-3 2 15 89.826 35.2569 32
-3 2 15 66.4286 32.9756 26
3 2 -14 257.352 46.7737 25
-3 -2 14 248.155 52.1925 32
-3 -2 14 227.915 43.713 39
-3 -2 14 214.339 45.1698 26
-3 2 14 250.703 47.6047 26
-3 -2 13 3317.11 152.809 32
-3 -2 13 3264.06 149.552 26
3 2 -13 3445.57 151.098 25
3 -2 -12 91.9677 68.3278 9
-3 2 12 141.911 86.785 5
-3 -2 12 37.4112 52.5017 4
3 -2 -12 168.979 89.1716 20
-3 -2 12 210.432 92.61 7
-3 2 12 261.388 92.066 4
3 -2 -11 836.337 135.051 9
-3 -2 11 921.9 151.656 7
3 2 -11 861.091 141.609 9
3 -2 -11 961.557 159.099 20
-3 -2 11 707.735 135.524 4
-3 2 11 893.28 153.634 5
-3 2 11 870.864 142.507 4
3 -2 -10 376.483 89.3895 9
-3 -2 10 239.761 76.652 4
3 2 -10 294.424 84.3685 9
-3 -2 10 416.558 103.871 7
3 -2 -10 382.365 105.382 20
-3 2 10 304.682 85.7319 4
-3 2 10 284.314 83.5598 5
-3 -2 9 2084.69 196.056 4
-3 -2 9 2199.04 207.911 7
3 2 -9 2050.16 189.604 9
3 -2 -9 2181.25 196.277 9
3 -2 -9 2003.01 196.9 20
-3 2 9 2090.4 198.718 4
3 2 -8 5446.1 283.652 9
-3 -2 8 5470.65 302.742 7
3 -2 -8 6139.91 310.925 20
-3 2 8 6284.66 312.181 4
-3 -2 8 6048.15 304.466 4
3 -2 -8 6238.93 307.495 9
-3 2 7 3403.27 216.69 7
-3 2 7 3203.67 207.964 4
3 -2 -7 3770.51 223.479 9
3 2 -7 3432.11 210.354 9
-3 -2 7 3494.86 215.87 4
3 -2 -7 3932.74 229.369 20
-3 2 7 3685.52 217.685 16
3 -2 -6 8764.35 311.732 9
-3 2 6 8646.57 307.345 7
3 -2 -6 8049.42 186.737 22
-3 2 6 8705.03 309.316 4
3 2 -6 8852.83 313.717 9
-3 -2 6 8488.59 305.362 4
3 -2 -6 8841.95 309.136 20
-3 2 6 8348.22 301.928 16
3 2 -5 1177.64 106.914 9
3 -2 -5 1124.49 101.542 20
-3 -2 5 1127.41 115.907 2
-3 2 5 1027.59 99.5214 7
3 -2 -5 1128.39 74.3534 22
-3 -2 5 1177.84 77.5593 16
-3 2 5 1158.08 108.946 4
3 -2 -5 1093.64 105.173 9
-3 2 4 237.726 50.2409 4
-3 2 4 107.15 37.9889 7
-3 -2 4 252.04 59.8003 2
3 2 -3 31.5815 25.5946 8
-3 -2 3 10.8891 16.839 15
3 -2 -3 -4.76672 23.6639 21
3 -2 -3 17.1327 17.7383 20
-3 -2 3 7.34842 33.5377 2
-3 2 3 33.7509 28.3981 4
-3 -2 2 855.519 62.8163 15
3 -2 -2 774.608 69.5705 21
3 2 -2 967.109 73.6935 8
3 -2 -2 989.376 47.4637 17
-3 -2 2 923.692 74.3657 2
3 -2 -2 983.848 60.2916 20
3 2 -2 882.55 68.9075 9
-3 2 2 888.582 45.2983 5
3 -2 -1 2919.89 76.5035 17
3 2 -1 2969.58 115.356 23
3 -2 -1 3013.58 138.435 6
3 -2 -1 2845.57 137.233 3
3 2 -1 2965.39 85.9657 6
3 2 -1 2954.04 118.832 1
3 2 -1 2932.08 106.308 14
3 2 -1 2907.43 109.804 3
3 2 0 89.1761 27.212 1
3 2 0 65.6679 22.725 23
3 -2 0 38.1067 17.3542 12
3 2 0 107.608 20.0792 14
3 2 1 22.0847 15.2052 23
3 -2 1 -2.35222 12.5032 7
-3 -2 -2 208.547 40.0698 20
3 -2 2 206.908 32.1804 7
-3 -2 -2 103.05 14.2711 9
3 -2 2 139.615 38.3447 10
3 2 2 110.248 29.5309 23
3 2 2 172.525 44.1566 19
-3 -2 -2 179.978 33.2574 11
3 -2 2 147.437 43.3278 23
3 -2 3 5568.08 188.566 7
-3 -2 -3 4943.02 131.739 11
3 2 3 5275.55 225.855 19
3 -2 3 5631.24 249.573 23
3 2 3 5906.92 260.859 12
-3 -2 -3 5277.03 204.011 20
3 -2 3 5343 161.219 4
3 2 3 5256.34 222.035 5
3 2 4 -6.38659 23.0234 23
3 -2 4 -4.8599 21.627 4
-3 -2 -4 7.18824 26.9652 20
3 -2 4 10.2562 35.4782 23
3 2 4 -19.2974 33.2423 12
3 -2 4 39.5024 36.4362 21
3 2 4 30.9872 23.8222 19
3 2 4 -8.22236 38.5545 5
-3 -2 -5 8602.76 324.058 20
3 -2 5 8111.68 352.855 23
3 -2 5 8799.46 312.977 21
3 2 5 8989.79 377.281 12
3 2 5 8978.88 316.55 23
3 2 5 8616.44 321.212 19
3 2 5 8583.99 342.296 5
3 2 6 3732.59 222.219 23
-3 -2 -6 3948.66 243.308 20
3 2 6 3588.61 260.252 12
3 2 6 3710.49 246.509 5
3 -2 6 3557.41 252.789 23
3 2 6 3580.9 218.415 19
3 2 7 16871.6 598.478 12
3 2 7 17200.5 573.311 5
3 -2 7 16720.5 579.876 23
3 -2 7 17240.4 548.039 5
-3 -2 -7 17074.1 551.441 20
3 -2 8 89.8453 65.1677 5
3 -2 8 1.16284 47.3644 23
3 2 8 15.0624 40.2583 12
3 2 8 -26.2866 44.0036 5
3 2 9 552.717 121.997 5
3 -2 9 483.088 119.676 23
3 2 9 832.975 148.282 12
3 -2 10 60.9066 30.9036 36
3 2 10 62.0846 30.5511 27
3 2 10 86.8115 35.6901 32
3 -2 10 159.332 39.9406 27
3 2 10 70.1513 28.4516 26
3 -2 10 113.132 35.953 32
3 -2 11 539.155 68.5231 27
3 -2 11 548.733 69.8669 36
3 2 11 731.845 72.8993 32
3 -2 11 650.935 84.902 32
3 2 11 752.454 77.7757 27
3 2 12 486.396 61.1958 32
3 -2 12 533.044 69.653 32
3 -2 12 461.635 62.6213 36
3 2 12 419.263 60.9337 27
3 2 13 14.1812 25.0569 36
3 2 13 -12.4852 28.3176 27
3 2 13 36.9469 24.733 32
3 -2 13 58.1173 31.151 36
3 -2 13 23.3603 25.5983 32
3 -2 14 325.647 50.6348 36
3 2 14 315.081 51.4745 36
3 2 14 213.792 44.8323 27
3 -2 14 324.452 50.5276 32
3 2 14 350.328 47.9956 32
3 2 15 1530.86 94.9973 36
3 -2 15 1747.51 98.867 36
3 -2 15 1687.58 95.2306 32
3 2 16 94.2797 25.6235 36
3 -2 16 71.2326 21.4028 36
3 -2 16 82.2053 24.7029 32
-3 -3 19 383.947 41.8657 32
-3 3 19 273.568 32.7673 32
-3 3 18 1204.86 76.0711 36
-3 -3 18 1097.61 79.0821 32
-3 3 18 1214.24 78.9767 32
-3 3 17 986.526 82.3878 26
-3 3 17 1109.5 84.6232 32
-3 -3 17 965.747 82.3415 32
-3 3 16 955.71 85.4271 26
-3 -3 16 876.963 76.1683 39
-3 -3 16 918.437 84.4735 32
-3 3 16 836.595 78.0785 32
-3 -3 15 417.845 60.8828 32
-3 -3 15 492.46 61.0379 39
-3 3 15 416.736 62.0786 26
-3 3 15 500.724 63.5834 32
-3 -3 14 2638.77 136.135 39
3 3 -14 2249.95 126.1 25
-3 -3 14 2147.39 125.419 26
-3 3 14 2435.17 134.037 26
-3 -3 14 2273.3 130.219 32
-3 3 13 2069.08 121.039 26
-3 -3 13 2331.05 128.551 32
-3 -3 13 2285.53 126.113 26
3 3 -13 2214.49 122.243 25
-3 -3 12 2061.57 242.152 7
3 -3 -12 2164.25 251.234 20
-3 -3 12 2055.59 236.351 4
-3 3 12 2157.32 248.363 5
3 -3 -12 2027.63 226.272 9
-3 -3 11 666.389 134.486 4
-3 -3 11 814.115 145.588 7
3 -3 -11 823.972 142.549 9
-3 3 11 763.166 142.861 4
-3 3 11 654.034 141.116 5
3 -3 -11 642.526 128.188 20
3 -3 -10 7012.34 394.377 20
-3 3 10 7010.7 387.528 4
-3 3 10 7118.91 393.81 5
-3 -3 10 6862.97 392.887 7
-3 -3 10 6887.02 377.973 4
3 -3 -10 6962.44 374.74 9
3 -3 -9 1336.92 165.055 20
-3 -3 9 1243.07 160.184 7
-3 3 9 1482.58 169.929 4
3 3 -9 1080.23 141.139 9
-3 3 9 1164.13 152.967 5
-3 -3 9 1079.51 143.605 4
3 -3 -9 1244.72 151.788 9
-3 -3 8 2629.45 205.609 4
-3 3 8 2816.53 215.755 4
-3 3 8 2980.22 221.161 16
3 -3 -8 2869.06 214.038 9
3 3 -8 2953.92 214.691 9
3 -3 -8 2949.42 222.53 20
-3 3 8 2533.94 203.988 5
-3 3 7 13.815 41.2978 4
3 -3 -7 8.28101 42.9434 20
-3 -3 7 6.42474 40.3013 4
-3 3 7 17.9495 37.1581 5
-3 3 7 -0.30505 22.0038 18
3 -3 -7 -17.1059 45.0867 9
-3 3 7 -27.5654 47.5999 16
3 3 -7 -2.67196 43.3647 9
3 -3 -6 3048.01 187.033 20
-3 -3 6 2808.94 201.421 2
-3 3 6 2886.86 189.293 16
-3 3 6 2916.61 187.272 4
3 3 -6 2742.66 180.583 9
-3 3 6 2708.26 175.244 5
-3 -3 5 5306.98 251.21 2
3 -3 -5 5410.05 226.962 20
-3 3 5 5680.27 222.129 5
-3 3 5 5606.93 235.322 4
3 3 -5 5446.36 233.133 9
-3 3 4 7957.21 256.731 4
-3 3 4 7768.82 226.91 5
-3 -3 4 7053.51 131.314 16
3 -3 -4 8024.86 206.539 21
-3 -3 4 7848.63 277.261 2
3 -3 -3 -6.64067 25.0996 23
-3 3 3 -19.5993 24.7649 5
-3 -3 3 14.3968 13.0949 15
3 -3 -3 -1.43036 20.4459 21
3 -3 -3 11.9255 23.815 20
-3 -3 3 13.6821 36.8205 2
3 3 -2 156.667 34.9758 14
-3 -3 2 184.501 43.2046 2
3 -3 -2 149.167 45.3726 6
3 -3 -2 265.744 50.1153 21
3 3 -1 330.195 51.9169 1
3 -3 -1 211.208 51.8756 6
3 3 -1 301.428 34.9461 3
3 3 -1 255.51 38.78 14
3 -3 -1 305.279 54.7664 3
3 3 0 2485.67 128.199 1
3 3 0 2616.34 96.609 23
3 -3 0 2325.06 97.3852 12
3 3 1 3764.64 117.357 23
3 -3 1 3358.16 166.839 10
-3 -3 -1 3628.9 156.103 11
3 3 1 3275.89 172.506 19
3 -3 2 11939.5 318.222 10
-3 -3 -2 11739 287.934 20
3 -3 2 11446.8 230.21 7
3 3 2 11389.9 336.471 19
3 -3 2 11978 350.076 23
3 3 2 12364.4 236.983 23
-3 -3 -2 11873.3 271.705 11
3 3 2 12414.5 353.243 12
3 3 3 141.63 32.003 23
3 3 3 20.2292 35.4591 12
3 -3 3 79.2031 30.7406 7
3 -3 3 71.3724 40.56 23
3 -3 3 100.806 36.6823 10
-3 -3 -3 126.334 40.784 20
-3 -3 -3 160.396 36.3089 11
3 3 3 56.5517 34.0447 19
3 -3 4 1478.77 115.594 7
3 -3 4 1284.93 136.953 23
3 3 4 1194.67 132.617 12
-3 -3 -4 1323.55 120.413 20
3 3 4 1297.06 131.26 5
3 3 4 1044.18 116.442 19
3 -3 4 1210.62 94.2988 4
3 3 5 1230.67 148.426 12
3 -3 5 1379.61 124.52 7
3 -3 5 1401.24 155.324 23
3 3 5 1353.75 139.202 19
-3 -3 -5 1425.05 139.452 20
3 3 5 1391.45 142.723 5
3 -3 6 556.524 88.1807 21
-3 -3 -6 349.453 77.4003 20
3 3 6 422.718 84.7132 19
3 3 6 509.343 99.6293 5
3 -3 6 611.691 111.307 23
3 3 6 585.438 109.674 12
-3 -3 -7 1150.66 152.749 20
3 -3 7 1123.26 161.46 23
3 3 7 1042.63 146.659 5
3 3 7 1190.98 165.344 12
3 3 8 2308.71 238.99 12
3 -3 8 2155.61 230.25 23
-3 -3 -8 3032.92 256.411 20
3 3 8 2871.35 256.729 5
3 3 9 3934.92 329.879 12
3 3 9 3887.26 315.372 5
3 3 10 8912.08 250.302 27
3 -3 10 8793.99 251.326 36
3 -3 10 9139.02 254.489 32
3 -3 11 688.414 74.5565 36
3 -3 11 813.445 82.0046 32
3 3 11 731.775 77.4375 27
3 -3 12 22.3798 26.67 36
3 -3 12 13.6598 23.782 32
3 3 12 28.4107 34.0667 27
3 3 13 6.33561 26.7188 27
3 -3 13 -5.49154 26.2927 36
3 3 13 -14.7049 33.2232 36
3 -3 13 34.8781 28.3134 32
3 -3 14 628.439 67.0637 36
3 3 14 634.532 70.2349 36
3 -3 14 634.65 66.7777 32
3 3 14 628.85 69.1474 27
3 3 15 103.915 33.2962 36
3 -3 15 189.854 37.0724 32
3 -3 15 117.641 31.2752 36
3 -3 16 55.614 22.2008 32
3 3 16 15.6662 18.2717 36
3 -3 16 20.832 15.9243 36
-3 4 18 274.1 37.727 36
-3 4 18 251.557 37.3745 32
-3 -4 18 314.285 45.0249 32
-3 -4 17 82.9588 27.5801 39
-3 -4 17 77.5318 34.5124 32
-3 4 17 146.354 35.8288 32
-3 4 17 67.8076 29.6886 26
-3 -4 16 1907.98 112.962 39
-3 4 16 1781.8 110.209 32
-3 -4 16 1669.21 110.679 32
-3 4 16 1781.48 113.173 26
-3 -4 15 51.4785 31.1408 39
-3 4 15 35.6952 26.031 32
-3 -4 15 104.81 37.7477 32
-3 4 15 53.3003 33.7328 26
-3 4 14 4070.92 172.337 26
-3 -4 14 4098.23 171.48 39
-3 -4 14 4017.51 173.023 32
-3 4 13 667.362 70.0298 26
-3 -4 13 772.072 74.9123 26
-3 -4 13 793.288 78.0653 39
-3 -4 13 710.877 73.0109 32
3 4 -13 780.098 75.2106 25
3 -4 -12 19924.8 712.241 9
3 4 -12 19800 722.524 14
-3 4 12 19313.6 351.387 26
-3 -4 12 19910.1 734.895 4
3 -4 -11 552.303 119.89 9
-3 -4 11 341.976 99.9887 7
-3 -4 11 645.729 132.67 4
3 -4 -11 703.817 142.799 20
-3 4 11 533.308 124.391 5
3 -4 -10 418.063 99.3817 9
-3 -4 10 429.212 102.266 4
-3 4 10 353.951 96.8415 5
-3 -4 10 271.626 90.2862 7
3 -4 -10 231.61 85.5233 20
3 -4 -9 3499.37 266.393 20
-3 4 9 2991.15 240.087 5
-3 -4 9 3036.63 241.444 4
-3 -4 9 3104.68 257.27 7
3 -4 -9 3310.09 249.673 9
3 -4 -8 7955.81 368.731 20
-3 4 8 8137.47 375.579 16
-3 -4 8 7934.75 361.616 4
3 -4 -8 8251.32 365.489 9
-3 4 8 7175.04 342.636 5
-3 4 8 7946.74 364.971 4
-3 4 7 4450.55 260.602 16
3 -4 -7 5065.08 270.538 20
3 -4 -7 4436.79 251.322 9
-3 4 7 4236.74 250.375 4
-3 4 7 4443.72 247.91 5
-3 4 7 4955.37 220.517 18
-3 4 6 12166.5 403.929 16
-3 -4 6 11928.4 418.382 2
-3 4 6 12041.4 371.805 5
3 -4 -6 12113.1 387.665 20
-3 4 5 162.018 61.7892 16
-3 -4 5 163.788 59.16 2
3 -4 -5 90.0957 34.4387 20
-3 4 5 222.392 55.6312 5
-3 -4 4 19197.5 451.519 2
3 -4 -4 17840.9 389.99 23
3 -4 -4 19004.5 402.364 20
3 4 -4 17962.3 424.471 17
3 -4 -4 18241.3 330.67 21
-3 4 4 19651.7 379.823 5
3 4 -3 16110.4 364.377 14
-3 -4 3 14980.7 374.37 2
3 -4 -3 15359.2 344.063 23
3 4 -3 16104.2 293.326 18
3 -4 -3 14576.2 314.036 21
3 4 -3 15824.5 366.296 8
3 -4 -2 5048.69 195.392 3
3 -4 -2 5214.63 199.932 23
3 -4 -2 5221 207.256 6
-3 4 2 5403.23 148.735 1
-3 4 1 2344.66 146.156 15
3 4 -1 2292.26 78.7079 3
3 -4 -1 2292.27 136.941 23
3 -4 -1 2403.95 137.614 3
3 -4 -1 2249.24 139.127 6
3 4 -1 2363.7 135.475 1
3 -4 0 948.677 56.2276 2
3 -4 0 883.688 57.5519 12
3 4 0 956.923 92.2242 18
-3 -4 0 968.426 95.6987 11
-3 4 0 975.771 96.1524 15
3 4 0 1058.06 95.9217 1
3 -4 0 920.559 93.701 23
3 4 1 26382.4 493.732 13
3 4 1 25614.2 473.736 1
3 4 1 25055.7 247.022 23
3 -4 1 25714.3 496.959 23
3 -4 1 25498 328.575 2
-3 4 -1 26970.1 500.229 15
-3 -4 -1 27261.9 470.176 11
3 4 1 25906.6 509.5 19
3 4 1 25844.9 492.356 17
3 4 1 27224.9 503.818 12
3 -4 2 575.98 78.144 10
3 4 2 505.048 76.5021 12
3 4 2 487.759 39.9951 23
-3 -4 -2 427.945 66.7003 20
3 4 2 427.214 72.5481 13
3 -4 2 501.119 83.5309 23
3 4 2 417.905 72.0058 19
-3 -4 -2 521.318 67.3789 11
3 4 2 546.721 83.8203 17
3 -4 3 3.66304 23.6276 10
-3 -4 -3 12.3984 20.9867 11
3 4 3 26.2639 33.8416 12
3 -4 3 96.1947 53.1231 23
-3 -4 -3 -20.5778 27.1442 20
3 4 3 30.9192 34.6764 19
3 -4 3 4.21042 21.9921 7
3 4 4 -11.9783 32.5731 19
3 -4 4 18.9936 28.3491 7
3 4 4 18.1561 38.1385 12
3 -4 4 6.52379 41.8301 23
-3 -4 -4 51.4576 38.6284 20
3 -4 5 2159.48 197.029 23
3 4 5 2075.77 188.344 12
3 -4 5 2155.12 157.108 7
-3 -4 -5 2125.09 173.559 20
3 4 5 1909.48 174.723 19
-3 -4 -6 1259.92 148.071 20
3 4 6 1122.15 140.279 19
3 4 6 1215.83 154.276 12
3 -4 6 1189.93 158.922 23
3 -4 7 -29.6375 50.0459 23
3 4 7 90.1521 61.0044 12
-3 -4 -7 11.1559 34.6862 20
3 4 7 30.9728 32.2014 19
3 4 8 119.233 63.8119 12
3 -4 8 19.5127 68.1157 23
-3 -4 -8 29.2644 38.3087 20
3 4 9 503.351 119.668 12
3 -4 9 430.476 114.998 23
3 -4 10 676.604 71.5725 39
3 -4 10 710.024 75.2607 32
3 4 10 733.157 75.6963 27
3 -4 10 581.205 66.6951 36
3 -4 11 -4.41876 21.4124 39
3 -4 11 -3.72215 23.5368 36
3 -4 11 -19.1037 28.4324 32
3 4 11 35.9524 30.1054 27
3 -4 12 97.3071 32.7586 36
3 -4 12 103.506 38.7666 32
3 4 12 116.294 37.9928 27
3 -4 13 192.693 46.007 36
3 4 13 100.329 39.1116 27
3 -4 13 112.037 39.2683 32
3 4 14 78.2547 31.3815 27
3 -4 14 26.7925 25.7562 36
3 4 14 28.4138 29.8006 36
3 -4 14 67.0001 30.0751 32
3 4 15 -12.4824 22.332 36
3 -4 15 -8.9864 22.3597 32
3 -4 15 -44.5055 25.6678 36
-3 5 18 1034.79 67.933 32
-3 -5 18 991.696 72.3915 32
-3 5 18 966.746 71.1292 26
-3 -5 17 68.4752 30.2773 32
-3 5 17 56.4071 26.9976 26
-3 -5 17 59.3689 24.3706 39
-3 5 17 122.236 33.1221 32
-3 -5 16 250.129 44.6724 39
-3 5 16 256.833 45.5666 32
-3 -5 16 269.884 48.5407 32
-3 5 16 319.493 52.0087 26
-3 -5 15 5554.29 198.462 39
-3 5 15 5233.22 193.795 26
-3 -5 15 5272.11 197.038 32
-3 5 15 5499.82 191.568 27
-3 5 15 5439.08 193.008 32
-3 -5 14 177.057 44.3859 39
-3 -5 14 219.52 45.88 32
-3 5 14 171.816 41.5487 27
-3 5 14 177.828 42.9371 26
-3 -5 13 405.333 58.7708 39
-3 -5 13 378.997 55.7189 32
-3 5 13 408.919 57.302 26
-3 5 13 397.925 54.6599 27
3 5 -12 3143.32 144.744 25
-3 -5 12 3105.22 142.461 26
3 -5 -12 3350.46 299.746 9
-3 -5 12 3197.36 145.795 32
-3 5 12 2993.01 141.454 26
3 -5 -12 3264.23 146.275 38
3 5 -11 3179.87 280.964 14
3 -5 -11 3407.66 288.396 9
-3 -5 11 3315.48 291.144 4
-3 -5 11 2821.32 279.87 7
3 -5 -11 2946.9 283.617 20
-3 5 11 2564.96 258.421 5
-3 -5 10 559.029 124.562 4
3 5 -10 344.369 100.035 14
3 -5 -10 489.118 108.451 9
-3 -5 10 448.881 115.473 7
3 -5 -10 405.814 101.78 20
-3 5 10 368.457 94.6586 5
3 -5 -9 4846.72 318.836 20
3 5 -9 4963.78 314.798 14
-3 -5 9 4946.18 312.273 4
-3 5 9 4840.38 311.685 5
3 -5 -9 5251.96 320.526 9
3 -5 -8 1475.61 165.591 20
-3 5 8 1201.81 151.972 16
-3 -5 8 1576.54 159.855 11
3 -5 -8 1528.62 164.962 9
-3 5 8 1280.55 151.725 5
-3 5 7 4647.88 278.451 16
-3 -5 7 5234.69 310.307 2
-3 -5 7 5137.14 276.983 11
3 -5 -7 5159.09 284.814 20
-3 5 7 4740.71 263.463 5
-3 5 7 4880.68 237.875 18
-3 -5 6 347.991 89.7461 2
-3 5 6 349.394 90.0559 16
-3 5 6 180.69 52.287 5
3 -5 -6 279.803 68.7118 20
3 -5 -5 255.649 61.9319 20
3 -5 -5 193.821 35.7289 21
-3 5 5 225.29 69.1475 16
3 5 -5 274.309 66.1766 14
-3 5 5 149.964 52.8816 5
-3 -5 5 155.311 60.7186 2
3 5 -4 1339.46 122.915 17
3 -5 -4 1486.75 103.479 21
3 -5 -4 1225.46 106.059 23
-3 5 4 1500.17 65.3451 12
3 -5 -4 1363.78 119.123 20
3 5 -4 1576.72 92.6651 18
-3 -5 4 1497.73 140.29 2
3 5 -4 1508.44 129.502 8
3 5 -4 1405.83 128.34 14
3 5 -3 24478.1 493.269 17
3 5 -3 26021.1 508.439 8
-3 -5 3 24765.9 517.223 2
-3 5 3 25112.7 516.919 15
3 -5 -3 24430 448.491 23
3 5 -3 25593.5 494.995 14
-3 5 2 18755.1 433.418 15
-3 -5 2 18497.9 447.605 11
3 -5 -2 18247.9 388.946 23
3 -5 -2 17867.1 405.787 6
3 -5 -2 18131.5 385.241 3
3 5 -2 18235.1 411.96 17
-3 5 2 18304.2 314.928 1
3 5 -2 18447.9 392.364 14
3 5 -2 18853.8 418.604 8
3 -5 -1 284.031 54.5429 23
3 -5 -1 423.032 69.0209 6
3 5 -1 345.031 59.4005 18
3 -5 -1 346.947 71.7324 11
3 5 -1 304.224 61.1323 1
-3 5 1 376.858 68.8968 15
3 -5 -1 346.384 63.7129 3
-3 -5 1 319.308 66.5 11
3 5 -1 296.97 58.7472 8
3 5 -1 339.89 62.8739 17
-3 5 0 15768.6 391.705 15
3 -5 0 15273.8 383.984 23
3 5 0 15102.4 379.105 17
3 5 0 15237.2 385.778 18
-3 -5 0 15792.2 401.455 11
3 5 0 15973.6 383.175 1
3 -5 0 15348.5 265.594 2
3 5 0 15792.9 407.25 19
3 -5 0 16417.1 429.107 11
3 5 1 15429.5 392.038 1
3 5 1 15709.1 411.512 18
3 -5 1 14668.9 395.173 23
-3 5 -1 15627.5 397.046 15
3 5 1 15272.7 418.896 19
3 5 1 15102.8 394.797 13
-3 -5 -1 15803.4 396.521 11
3 5 1 15673.8 405.516 17
3 -5 1 14996.4 286.231 2
3 -5 1 16388.7 421.528 11
3 5 1 16127.8 403.831 12
3 5 2 1461.25 131.723 12
-3 5 -2 1763.33 143.013 15
3 -5 2 1381.83 133.872 23
3 -5 2 1675.43 135.158 11
-3 -5 -2 1567.73 125.891 11
3 -5 2 1534.03 104.75 2
3 5 2 1405.29 128.993 13
3 5 2 1486.6 140.902 19
3 5 2 1567.02 139.853 17
-3 -5 -3 211.285 52.76 20
-3 -5 -3 335.879 63.857 11
3 -5 3 337.021 83.3339 23
3 5 3 160.372 55.5226 19
3 -5 3 263.711 58.4291 10
3 5 3 268.183 60.4927 12
-3 5 -3 250.987 60.4019 15
3 -5 4 4745.51 217.231 7
3 5 4 4456.35 258.425 12
3 5 4 4394.47 266.176 19
-3 -5 -4 4683.54 249.259 20
3 -5 4 5091.88 234.034 10
3 -5 4 4647.37 277.47 23
3 5 5 1207.96 147.369 19
3 5 5 1618.34 169.632 12
3 -5 5 1340.1 159.572 23
-3 -5 -5 1599.62 157.04 20
3 5 6 102.438 46.2658 12
3 -5 6 189.724 72.3941 23
-3 -5 -6 195.104 72.1586 20
3 5 6 190.906 64.3183 19
-3 -5 -7 141.045 66.3168 20
3 -5 7 57.0341 63.2953 23
3 5 7 248.118 74.7354 19
3 5 7 79.3645 53.2088 12
3 -5 8 46.9009 54.0126 23
-3 -5 -8 113.091 68.6156 20
3 -5 9 6343.12 207.032 36
3 -5 9 6371.29 209.066 32
3 5 9 6629.97 209.87 27
3 -5 9 6492.86 209.979 39
3 -5 10 1760.68 114.711 32
3 -5 10 1769.34 116.427 36
3 -5 10 2013.65 121.657 39
3 5 10 1761.56 114.241 27
3 -5 11 -1.27271 23.92 39
3 5 11 -8.67895 29.0237 27
3 -5 11 -9.70498 23.4805 36
3 -5 11 7.79916 25.2807 32
3 -5 12 144.309 38.7939 36
3 -5 12 134.181 38.581 32
3 -5 12 116.533 34.0666 39
3 5 12 127.072 39.4364 27
3 -5 13 1372.69 101.441 32
3 -5 13 1171.37 92.281 36
3 5 13 1062.76 91.1681 27
3 5 14 83.2897 32.3495 36
3 -5 14 97.6574 33.5382 32
3 5 14 26.4354 26.0238 27
3 -5 14 1.66287 24.3006 36
3 -5 15 89.4134 29.759 32
3 -5 15 116.539 27.9169 36
3 5 15 99.333 30.2321 27
3 5 15 111.46 31.6215 36
-3 -6 18 100.846 28.8672 32
-3 6 18 154.122 31.3279 26
-3 -6 18 132.116 28.8381 39
-3 -6 17 659.424 64.7304 32
-3 6 17 605.924 57.3798 32
-3 -6 17 759.033 67.0554 39
-3 6 17 569.443 59.4695 26
-3 -6 16 24.2121 26.2855 32
-3 -6 16 63.7942 30.1264 39
-3 6 16 10.2106 24.938 32
-3 6 16 43.571 26.1987 26
-3 6 15 -6.38894 21.7913 32
-3 -6 15 13.6695 25.9657 32
-3 -6 15 -23.5623 29.1624 39
-3 6 15 28.2845 30.9722 27
-3 6 15 15.3983 27.4831 26
-3 6 14 260.509 48.5284 26
-3 -6 14 365.035 55.7376 32
-3 6 14 291.74 50.7319 27
-3 -6 14 292.123 52.1693 39
-3 -6 13 3403.45 159.122 39
-3 -6 13 2934.89 145.29 32
-3 6 13 3306.65 153.598 26
-3 6 13 3401.56 152.742 27
-3 -6 12 703.393 70.7783 32
-3 -6 12 730.31 74.3328 39
3 -6 -12 719.611 72.6358 38
-3 6 12 746.902 71.2682 27
-3 6 12 694.892 70.02 26
3 -6 -11 2858.86 287.073 20
-3 -6 11 2871.62 287.649 7
-3 -6 11 3021.97 285.385 4
3 -6 -11 2783.24 265.044 9
-3 6 11 2995.5 286.036 5
3 6 -11 3039.23 282.66 14
-3 -6 10 8050.84 433.683 4
3 -6 -10 8258.49 434.656 9
3 6 -10 8394.63 443.964 14
-3 -6 10 7827.5 446.823 7
3 -6 -10 7530.38 433.008 20
-3 6 10 7640.78 427.425 5
3 6 -9 1439.88 178.9 14
3 -6 -9 1492.44 185.594 20
3 -6 -9 1144.63 158.774 9
-3 6 9 1381.81 172.197 5
-3 -6 9 1224.7 162.359 4
-3 6 8 -22.3167 73.4165 16
3 6 -8 25.2329 40.9543 14
3 -6 -8 135.304 70.9008 20
-3 6 8 24.4448 35.3287 5
-3 -6 8 46.376 45.7072 11
-3 6 8 30.9327 35.8045 18
3 6 -7 4687.91 281.541 14
3 -6 -7 4732.87 283.922 20
-3 6 7 4258.77 278.136 16
-3 -6 7 4685.87 306.39 2
-3 -6 7 4988.87 290.341 11
-3 6 7 4474.92 264.18 5
-3 6 7 4508.66 248.186 18
-3 -6 6 1451.64 153.245 11
3 6 -6 1243.32 143.254 14
-3 6 6 1248.42 147.512 16
3 -6 -6 1214.39 139.649 20
-3 -6 6 1232.63 152.322 2
-3 6 5 428.968 91.931 16
3 -6 -5 327.705 51.1763 21
3 6 -5 293.974 68.5065 17
3 6 -5 254.286 66.5502 14
-3 -6 5 311.347 79.4276 2
3 -6 -5 399.379 81.1093 20
-3 -6 5 169.087 65.1222 11
-3 -6 4 5167.87 266.918 2
-3 -6 4 5540.85 276.819 11
3 6 -4 5577.65 258.83 17
3 6 -4 5118.81 250.289 14
3 -6 -4 5606.41 252.949 20
3 6 -4 5410.1 258.919 8
3 -6 -4 4994.25 216.505 23
-3 -6 3 797.005 108.496 11
3 6 -3 653.431 88.3603 14
-3 6 3 802.444 82.4556 1
3 -6 -3 898.202 102.004 6
3 -6 -3 763.931 87.4324 3
-3 -6 3 689.367 99.584 2
3 6 -3 818.597 100.641 8
3 6 -3 785.038 81.3129 18
3 -6 -3 705.617 82.6931 23
3 6 -3 607.156 88.7263 17
3 -6 -2 401.354 81.9114 11
3 6 -2 487.129 75.5066 8
3 6 -2 658.047 85.2723 14
-3 6 2 459.041 61.3824 1
3 -6 -2 541.099 74.9132 23
-3 6 2 484.063 48.5955 8
3 6 -2 500.913 70.304 18
3 6 -2 580.848 81.5384 17
3 -6 -2 465.968 77.8929 6
-3 -6 2 513.747 87.3398 11
3 -6 -2 543.722 73.9526 3
-3 6 2 441.17 82.5398 15
3 6 -1 1078.47 109.608 17
3 6 -1 1171.37 117.141 1
3 -6 -1 1274.31 137.441 11
3 6 -1 1192.57 116.362 8
3 -6 -1 1095.98 106.011 23
3 -6 -1 1163.1 112.85 6
-3 -6 1 1236.01 127.576 11
-3 6 1 972.69 106.927 15
3 6 -1 1068.17 106.673 18
-3 6 0 1136.34 113.624 15
3 -6 0 1167.21 114.784 23
3 6 0 1243.29 121.98 1
-3 -6 0 1344.71 131.223 11
3 6 0 1204.65 122.983 19
3 -6 0 1363.48 93.9524 2
3 6 0 1302.04 122.728 17
3 6 0 1274.65 121.607 18
3 -6 0 1227.44 132.671 11
3 -6 1 17882.2 349.784 2
3 -6 1 17515.9 452.896 23
3 6 1 17705 451.774 1
3 6 1 17716.2 482.092 19
-3 -6 -1 18296.2 465.757 11
3 6 1 17775.8 463.386 18
3 -6 1 18373.7 491.372 11
3 6 1 17192.9 448.308 13
-3 6 -1 18119.1 445.842 15
3 6 1 17666.1 454.39 17
3 6 2 2974.88 195.69 1
3 6 2 3110.93 198.829 13
3 -6 2 3092.48 207.555 23
3 6 2 3034.63 206.679 18
3 -6 2 3282.07 165.926 2
3 -6 2 3549.16 213.906 11
3 6 2 2957.46 210.074 19
-3 -6 -2 3379.83 203.041 11
3 6 2 3035.44 201.089 17
3 6 2 3452.44 206.24 12
-3 6 -2 3155.23 193.803 15
3 6 3 869.478 113.662 12
-3 -6 -3 1201.8 122.818 11
-3 6 -3 948.827 111.131 15
3 -6 3 856.283 117.883 23
3 -6 3 1181.32 123.294 11
3 6 3 852.756 118.469 19
-3 -6 -3 1060.48 120.735 20
3 -6 3 821.354 100.108 10
-3 6 -4 7083.57 314.895 15
3 6 4 6532 317.266 12
3 -6 4 6395.29 334.505 23
3 -6 4 6910.13 286.202 10
-3 -6 -4 6656.49 315.132 20
3 6 4 6363.28 334.623 19
3 6 5 207.884 70.6716 12
-3 -6 -5 272.953 76.3148 20
-3 6 -5 130.858 47.251 15
3 -6 5 145.25 51.2815 23
3 6 5 206.991 69.223 19
3 -6 6 3597.29 285.976 23
3 6 6 3651.36 272.656 12
-3 -6 -6 4085.17 278.381 20
3 6 6 3728.88 280.08 19
3 -6 7 1686.92 209.028 23
3 6 7 1818.61 204.517 19
3 6 7 1711.14 199.604 12
-3 -6 -7 2135.56 219.016 20
3 -6 8 69.0111 54.986 23
-3 -6 -8 120.075 65.5233 20
3 6 8 82.1055 56.7795 12
3 -6 9 2757.04 140.701 39
3 6 9 2432.37 130.46 27
3 -6 9 2350.14 129.401 32
3 -6 9 2619.03 134.865 36
3 -6 10 353.435 56.3664 39
3 -6 10 309.135 52.7709 36
3 -6 10 319.465 55.8707 32
3 6 10 403.476 59.6495 27
3 -6 11 61.219 29.8801 32
3 -6 11 83.4993 31.1267 39
3 6 11 89.1149 33.962 27
3 -6 11 115.481 36.3883 36
3 6 12 1428.5 105.113 27
3 -6 12 1187.12 95.389 36
3 -6 12 1483.64 108.091 32
3 -6 12 1278.38 96.181 39
3 -6 13 1217 95.7759 32
3 6 13 1306.69 98.2442 27
3 -6 13 1186.69 89.97 36
3 -6 13 1346.36 93.2277 39
3 6 14 32.2278 21.8324 41
3 6 14 34.8197 26.7983 27
3 6 14 3.428 27.6573 36
3 -6 14 11.7221 24.8353 32
3 -6 14 17.6535 23.4076 36
3 -6 15 294.264 42.1466 32
3 -6 15 311.287 38.9787 36
3 6 15 227.014 39.383 27
3 6 15 336.882 44.2193 36
-3 -7 18 -33.7156 18.5326 39
-3 -7 18 10.6206 15.8208 32
-3 7 18 -10.032 17.0914 26
-3 -7 17 449.464 51.8715 32
-3 7 17 482.568 53.9433 26
-3 -7 17 426.759 51.8423 39
-3 7 16 336.191 46.9413 27
-3 7 16 294.396 48.1534 26
-3 -7 16 251.048 45.6961 32
-3 -7 16 238.341 45.8156 39
-3 7 15 4.68385 23.0027 27
-3 -7 15 15.8296 25.6288 32
-3 -7 15 37.1826 33.0636 39
-3 7 15 -14.7452 25.7008 32
-3 7 15 10.5333 25.0568 26
-3 7 14 1507.67 103.479 27
-3 -7 14 1367.25 100.938 32
-3 7 14 1403.15 101.61 26
-3 -7 14 1539.2 109.102 39
-3 -7 13 59.6423 30.9622 32
-3 -7 13 108.511 40.9802 39
-3 7 13 146.606 42.8415 26
-3 7 13 95.4778 33.1369 27
-3 7 12 27.7714 22.0101 27
3 -7 -12 57.9532 33.1272 38
-3 -7 12 70.5474 32.7932 39
-3 7 12 55.0916 28.5115 26
-3 -7 12 23.4824 23.0646 32
3 -7 -11 261.192 85.8125 9
3 7 -11 92.5637 57.8738 14
-3 7 11 167.641 34.1191 26
-3 -7 11 206.409 88.2433 4
3 7 -10 1423.8 190.073 14
3 -7 -10 1049.18 168.403 20
-3 -7 10 1171.51 180.125 4
3 -7 -10 1166.61 172.596 9
3 -7 -9 4163.54 312.68 20
3 7 -9 3795.21 291.775 14
3 -7 -9 3889.52 290.681 9
3 -7 -8 4338.23 303.666 20
-3 -7 8 4828.14 304.081 11
-3 7 8 4461.85 312.418 16
-3 -7 8 5084.49 351.243 2
-3 7 8 4643.97 275.98 18
3 7 -8 5191.09 324.807 14
3 7 -7 4457.17 288.5 14
-3 7 7 5575.64 330.375 16
-3 -7 7 4399.67 309.264 2
-3 -7 7 4831.54 300.889 11
-3 7 7 4843.7 275.209 18
3 -7 -7 4972.09 303.308 20
3 7 -6 1954.42 180.972 14
3 -7 -6 2254.88 194.191 20
-3 7 6 2255.32 201.773 16
3 7 -6 2051.31 184.745 17
-3 -7 6 2383.61 206.829 11
-3 -7 6 2117.45 202.529 2
-3 -7 5 9950.84 403.857 11
3 7 -5 9531.08 370.97 17
3 -7 -5 9936.87 378.252 20
-3 7 5 9913.09 395.926 16
-3 -7 5 10098.2 413.858 2
3 7 -5 10157.3 390.138 14
3 7 -4 20508.3 532.641 8
3 7 -4 19054.1 407.204 18
3 7 -4 19690.9 517.24 14
3 -7 -4 18227.9 421.673 23
3 -7 -4 18941 481.703 6
-3 -7 4 19359.4 542.175 2
-3 -7 4 19214.3 546.256 11
3 -7 -4 19069.3 439.573 3
3 -7 -4 18604.8 490.573 20
3 7 -4 19252.4 504.373 17
-3 7 3 7869.19 270.97 1
3 -7 -3 6937.32 286.477 6
3 -7 -3 7399.05 270.031 23
-3 -7 3 7028.35 314.935 2
3 7 -3 7621.74 305.549 17
3 7 -3 8008.5 324.031 8
3 7 -3 7470.94 310.771 14
-3 -7 3 7598.42 339.68 11
3 -7 -3 7333.44 268.307 3
3 7 -3 7469.65 271.125 18
-3 7 2 5125.99 256.093 15
-3 7 2 5107.03 209.425 1
-3 -7 2 5518.03 286.31 11
3 7 -2 5739.99 248.365 18
3 -7 -2 5448.51 299.19 11
3 7 -2 5582.31 254.913 14
3 7 -2 5504.06 253.142 17
-3 7 2 5088.75 173.864 8
3 -7 -2 5461.9 228.722 3
3 7 -2 5010 251.686 8
3 -7 -2 5198.24 246.563 6
3 -7 -2 4905.88 222.448 23
3 7 -1 230.527 63.3532 8
-3 7 1 274.699 70.2152 15
3 -7 -1 212.964 56.2338 23
3 -7 -1 182.954 75.3489 11
-3 -7 1 229.035 74.2161 11
3 7 -1 243.144 61.3963 18
3 7 -1 179.04 51.1787 17
3 -7 0 10564.6 349.349 23
3 -7 0 10805.5 290.947 2
3 7 0 10327.1 361.473 18
3 -7 0 10311.3 400.264 11
3 7 0 10337.9 368.52 19
3 7 0 10153.2 350.892 17
3 7 0 10757.2 365.62 1
-3 7 0 10146 345.808 15
-3 -7 0 10575.3 385.299 11
3 7 1 142.653 54.5982 17
3 7 1 222.452 62.7417 13
3 -7 1 134.974 58.5947 11
-3 -7 -1 179.647 59.5452 11
3 7 1 71.8533 42.2368 19
3 -7 1 147.891 41.5312 2
3 7 1 261.056 69.3455 18
3 -7 1 178.764 59.3042 23
-3 7 -1 136.943 51.5079 15
3 7 1 147.74 58.2455 1
-3 7 -2 5128.32 253.43 15
3 -7 2 4844.5 272.595 11
3 -7 2 4929.98 219.417 2
3 7 2 4767.47 267.683 18
3 7 2 4801.83 256.301 13
3 -7 2 4693.75 265.648 23
3 7 2 4994.59 284.453 19
-3 -7 -2 4901.76 263.823 11
3 7 2 4643.91 256.789 17
3 7 2 4531.55 257.686 1
3 -7 3 1228.77 129.215 10
3 7 3 1045.89 135.129 18
3 7 3 1036.26 131.96 1
-3 -7 -3 1061.62 130.61 20
3 -7 3 998.957 126.616 11
3 7 3 1015.18 137.427 19
3 7 3 1026.22 130.667 13
-3 -7 -3 1097.45 127.696 11
-3 7 -3 1078.8 125.815 15
3 -7 3 864.56 126.049 23
3 7 3 968.537 123.704 12
3 -7 4 206.68 54.5209 10
-3 7 -4 197.117 60.3031 15
3 7 4 149.95 55.1627 12
3 -7 4 235.544 80.9104 23
-3 -7 -4 205.124 69.3579 20
3 7 4 164.605 70.7396 19
3 -7 5 2019.06 209.522 23
-3 -7 -5 2306.44 207.327 20
3 7 5 2074.95 216.055 19
3 7 5 2380.71 211.193 12
-3 -7 -6 3794.41 280.809 20
3 7 6 3369.61 265.731 12
3 -7 6 3099.74 273.499 23
3 7 6 3304.71 275.03 19
3 -7 7 1323 191.049 23
-3 -7 -7 1609.55 197.663 20
3 7 7 1444.4 190.621 19
3 7 7 1321.77 177.389 12
3 7 8 888.907 151.17 12
3 -7 8 1314.23 196.737 23
-3 -7 -8 1670.46 212.874 20
3 7 8 1266.41 188.44 19
3 -7 9 6123.24 211.349 39
3 7 9 6406.79 210.512 27
3 -7 9 6341.28 211.529 36
3 -7 10 2024.54 125.884 39
3 -7 10 1908.38 118.632 36
3 7 10 1850.41 118.209 27
3 -7 10 2064.6 126.05 32
3 7 11 15.1797 26.024 27
3 -7 11 -8.75641 30.5172 32
3 -7 11 10.6528 24.0545 39
3 -7 11 -3.91491 23.1566 36
3 7 12 136.698 40.0808 27
3 -7 12 97.6165 35.5006 39
3 -7 12 111.848 34.3578 32
3 -7 12 58.9094 29.7508 36
3 7 13 84.4078 33.9321 27
3 -7 13 187.173 39.9978 36
3 -7 13 116.627 37.3867 32
3 -7 13 169.202 38.2486 39
3 -7 14 168.53 37.8865 32
3 7 14 142.377 35.6751 36
3 7 14 171.846 32.7684 41
3 -7 14 221.935 38.5705 36
3 -7 14 141.256 31.2429 39
3 7 14 148.722 36.6725 27
3 -7 15 -1.30862 21.3585 32
3 7 15 20.3261 19.437 36
3 7 15 47.8847 24.7814 27
-3 8 18 556.099 47.2791 26
-3 -8 18 541.999 46.9171 39
-3 -8 18 510.324 45.7805 32
-3 -8 17 431.709 49.5705 32
-3 8 17 397.618 49.7226 26
-3 -8 17 529.066 55.8037 39
-3 -8 16 473.716 56.9277 32
-3 -8 16 502.647 59.8694 39
-3 8 16 517.162 56.3241 27
-3 8 16 469.493 57.4482 26
-3 8 15 500.999 63.2304 26
-3 -8 15 543.335 63.5221 32
-3 8 15 576.82 64.0812 27
-3 -8 15 453.304 61.3802 39
-3 -8 14 262.022 51.4398 39
-3 8 14 309.938 53.8304 26
-3 -8 14 282.646 47.425 32
-3 8 14 306.364 49.8922 27
-3 -8 13 50.0361 27.2291 39
-3 8 13 63.5719 30.3704 27
-3 8 13 83.9134 31.6636 26
3 -8 -13 75.7044 33.6224 38
-3 -8 13 68.0725 29.4385 32
-3 -8 12 7914.04 240.074 39
-3 8 12 7969.44 231.146 27
3 -8 -12 8021.73 234.609 38
-3 8 12 8653.21 243.683 26
-3 -8 12 8668.86 242.748 32
-3 8 11 464.362 57.0842 27
3 -8 -11 553.542 63.254 38
-3 -8 11 458.872 59.9237 39
-3 8 11 549.653 63.2752 26
-3 -8 10 900.794 163.512 4
3 -8 -10 1010.66 172.406 20
3 8 -10 676.514 136.103 14
3 8 -9 12491.2 544.406 14
3 -8 -9 12189.4 547.421 20
3 -8 -8 6898.96 392.053 20
-3 8 8 6868.94 403.623 16
-3 -8 8 7433.17 439.536 2
3 8 -8 7108.13 394.615 17
-3 -8 8 7354.42 394.117 11
3 8 -8 7774.43 410.604 14
-3 8 8 7104.55 363.531 18
3 8 -7 262.088 79.4042 14
-3 -8 7 232.212 84.757 2
-3 8 7 102.983 56.693 16
-3 8 7 173.415 66.651 18
3 -8 -7 155.525 70.6991 20
-3 -8 7 150.183 70.2564 11
3 8 -7 334.357 89.5227 17
3 -8 -6 3537.39 253.799 20
3 8 -6 3195.22 243.224 14
-3 8 6 3178.36 246.52 16
-3 -8 6 3897.23 274.501 11
3 8 -6 3468.11 247.281 17
-3 -8 6 3538.83 275.055 2
3 8 -5 1151.21 141.408 14
3 8 -5 1033.53 132.044 17
-3 8 5 1049.16 144.821 16
3 8 -5 1246.61 145.996 8
-3 -8 5 1232.43 159.706 11
3 -8 -5 1080.3 136.261 20
-3 -8 5 875.651 133.694 2
-3 -8 4 3246.51 241.353 2
3 8 -4 3333.44 230.695 14
-3 -8 4 3206.57 241.809 11
3 8 -4 2826.72 204.415 17
3 -8 -4 2743.26 171.681 23
3 -8 -4 3016.04 201.89 6
3 -8 -4 3078.71 183.831 3
3 8 -4 3203.48 184.201 18
3 8 -4 3289.35 228.81 8
-3 8 4 3050.39 194.631 1
-3 8 4 3425.72 236.514 16
3 8 -3 5627.16 275.108 17
3 -8 -3 5254.44 314.536 11
3 -8 -3 5384.21 235.844 3
3 8 -3 4927.06 241.599 18
-3 8 3 5326.24 242.563 1
3 8 -3 5241.31 277.888 8
3 8 -3 5166.84 272.498 14
3 -8 -3 5280.83 260.884 6
-3 -8 3 5070.66 282.464 2
-3 -8 3 5177.56 295.813 11
3 -8 -3 5370.18 237.625 23
3 8 -2 3794.95 230.663 8
-3 8 2 3748.52 196.577 1
3 -8 -2 4161.56 278.511 11
3 -8 -2 3568.85 199.896 23
3 -8 -2 3913.01 223.509 6
-3 -8 2 3538.98 246.513 11
3 8 -2 3570.3 212.169 18
3 8 -2 3659.93 220.1 17
3 -8 -1 306.939 65.4889 23
3 8 -1 435.135 83.2844 8
3 -8 -1 330.783 94.5654 11
3 8 -1 403.33 77.7562 17
-3 -8 1 320.342 88.0916 11
3 8 -1 450.48 87.5614 18
-3 8 1 402.547 83.6328 15
3 -8 0 10808.3 370.75 23
3 8 0 10445.3 385.759 1
-3 -8 0 11083.4 427.236 11
3 -8 0 10182.6 435.699 11
-3 8 0 9676.04 355.164 15
3 -8 0 10418 316.652 2
3 8 0 9728.39 376.504 18
3 8 0 9816.01 385.507 19
3 8 0 10293.3 372.054 17
3 8 1 197.853 66.567 1
3 -8 1 221.707 61.3908 23
3 8 1 292.27 67.7626 13
-3 8 -1 199.812 63.8217 15
3 8 1 155.425 54.5697 17
3 -8 1 312.756 90.4957 11
-3 -8 -1 282.378 83.3249 11
3 8 1 292.32 73.8917 19
3 -8 1 313.773 63.3965 2
3 8 1 230.977 70.0225 18
-3 8 -2 4771.24 252.671 15
-3 -8 -2 5178.93 297.091 11
3 8 2 4498.51 262.098 13
3 -8 2 4600.07 272.17 23
3 -8 2 5070.77 299.618 11
3 8 2 4532.31 269.344 1
3 8 2 4811.78 293.923 19
3 8 2 4539.45 274.403 18
3 8 2 4933.64 278.273 17
3 8 3 3342.49 232.057 13
-3 8 -3 3705.68 229.201 15
-3 -8 -3 3783.89 255.062 11
3 -8 3 3131.16 240.755 23
3 8 3 3514.16 245.976 1
-3 -8 -3 3188.26 233.126 20
3 8 3 3189.85 240.935 18
3 8 3 3007.01 244.074 19
3 -8 3 3405.5 244.874 11
3 -8 4 48.1673 54.7219 23
3 8 4 11.6593 30.5778 12
3 8 4 84.3279 64.4141 1
-3 -8 -4 -39.0346 56.7839 20
3 8 4 96.9436 44.3682 19
-3 -8 -5 3033.28 248.917 20
3 8 5 3412.07 255.903 12
3 8 5 3054.78 266.706 19
3 -8 5 2768.96 251.769 23
3 8 6 1568.61 183.545 12
-3 -8 -6 1453.59 184.542 20
3 -8 6 1828.01 214.825 23
3 8 6 1439.43 190.051 19
-3 -8 -7 67.35 44.7048 20
3 -8 7 101.463 58.3124 23
3 8 7 183.834 85.8549 19
3 -8 8 552.295 65.8316 39
3 -8 8 428.879 56.7791 32
3 8 8 498.931 60.7989 27
3 -8 8 488.739 60.1248 36
3 -8 9 662.845 71.4126 36
3 8 9 593.442 69.9606 27
3 -8 9 603.844 70.5098 39
3 -8 9 518.955 67.7223 32
3 -8 10 42.2572 22.3025 36
3 -8 10 29.2612 23.5398 39
3 8 10 31.996 30.7258 27
3 -8 10 -23.8731 30.5656 32
3 -8 11 610.247 72.8319 32
3 -8 11 686.496 76.893 39
3 8 11 709.297 78.0917 27
3 -8 11 608.135 67.4486 36
3 -8 12 1732.32 112.391 39
3 -8 12 1713.9 112.437 32
3 8 12 1533.42 109.193 27
3 -8 12 1595.9 104.781 36
3 -8 13 43.8118 25.5031 36
3 8 13 10.5986 26.722 27
3 -8 13 -21.0018 27.0011 32
3 -8 13 17.5405 21.9017 39
3 8 14 -9.82858 24.5481 36
3 8 14 53.2055 21.5893 41
3 8 14 55.1762 29.4563 27
3 -8 14 18.9109 18.0281 39
3 -8 14 21.4938 21.5997 32
3 8 15 33.6474 20.844 36
3 -8 15 28.7523 19.9661 32
3 8 15 42.2624 16.1876 41
3 8 15 39.5128 23.1546 27
-3 9 17 87.8042 26.1539 26
-3 -9 17 158.823 34.8122 39
-3 -9 17 144.067 29.8955 32
-3 9 16 157.723 32.9646 27
-3 9 16 212.644 40.3423 26
-3 -9 16 157.312 35.6949 32
-3 -9 16 224.627 42.0991 39
-3 -9 15 1476.88 103.274 39
-3 9 15 1762.67 105.789 27
-3 -9 15 1545.26 99.8813 32
-3 9 15 1586.82 102.823 26
-3 -9 14 1410.62 99.2473 32
-3 9 14 1318.49 95.5477 27
-3 9 14 1354.4 99.0996 26
-3 -9 14 1219.19 97.3041 39
3 -9 -13 154.153 38.5525 38
-3 9 13 154.034 37.6532 26
-3 -9 13 102.952 37.4951 39
-3 9 13 160.452 37.9895 27
-3 -9 13 139.013 34.5761 32
-3 9 12 96.7092 34.0296 27
3 -9 -12 81.2543 34.7633 38
-3 9 12 77.2894 30.7212 26
-3 -9 12 103.693 37.6529 39
-3 9 11 831.501 75.7489 26
3 -9 -11 849.369 78.1157 38
-3 -9 11 661.578 71.2104 39
-3 9 11 793.277 73.9543 27
3 9 -10 1831 228.854 17
3 -9 -10 1654.5 210.693 9
-3 9 10 1580.28 100.112 26
3 9 -9 598.333 129.28 14
3 -9 -9 842.384 150.304 20
3 9 -9 762.612 139.892 17
-3 -9 8 6042.87 409.335 2
-3 9 8 6341.3 398.354 16
-3 -9 8 6308.23 386.627 11
3 -9 -8 5458.05 360.851 20
3 9 -8 5827.48 365.965 17
-3 9 8 6184.54 357.482 18
3 9 -8 5335.57 353.546 14
-3 9 7 29802.7 824.897 16
3 9 -7 28661.4 770.275 17
-3 -9 7 29673.1 862.642 2
3 9 -7 28729.5 789.017 14
-3 -9 7 31615.5 837.479 11
3 -9 -7 28891.2 790.331 20
-3 9 7 28449.8 749.341 18
3 9 -6 11202.2 474.045 14
3 9 -6 10484.3 458.429 8
3 -9 -6 9882.36 409.486 6
-3 -9 6 10351.3 473.94 11
3 -9 -6 10611.4 458.042 20
-3 -9 6 10373.3 486.344 2
3 9 -6 10818.7 448.894 17
-3 9 6 10230.9 461.263 16
3 9 -5 237.098 80.6901 14
-3 9 5 301.633 84.0016 16
3 -9 -5 471.415 100.71 20
-3 9 5 283.539 70.5977 1
-3 -9 5 235.648 83.551 11
-3 -9 5 308.009 87.0856 2
3 9 -5 273.327 70.1157 17
3 9 -5 241.099 79.683 8
3 -9 -5 351.759 77.4803 6
3 9 -4 6975.63 347.657 14
-3 -9 4 6719.52 354.291 2
3 9 -4 6576.29 322.337 17
3 -9 -4 6129.47 301.708 6
-3 9 4 6669.42 342.198 16
-3 -9 4 6816.32 365.139 11
-3 9 4 6189.07 293.505 1
3 9 -4 6717.73 290.705 18
3 9 -4 6272.82 329.353 8
3 -9 -3 4464.66 254.971 6
-3 -9 3 4989.32 299.949 2
3 9 -3 4789.26 281.818 8
3 9 -3 4553.06 257.992 17
3 -9 -3 5120.65 240.925 23
-3 9 3 4632.24 243 1
3 -9 -3 4360.13 301.362 11
-3 -9 3 4923.88 309.315 11
3 -9 -3 4937.15 233.991 3
3 9 -3 4873.39 257.539 18
3 9 -2 10004.7 394.895 8
-3 9 2 9911.64 342.065 1
3 -9 -2 9676.97 339.376 23
3 -9 -2 9253.07 438.724 11
3 9 -2 9455.73 367.196 17
-3 -9 2 9778.37 432.571 11
3 9 -2 9456.45 369.896 18
3 -9 -1 3742 220.931 23
3 9 -1 4232.01 246.999 17
-3 -9 1 3772.7 272.914 11
3 9 -1 3905.4 245.533 18
3 -9 -1 3657.33 275.012 11
3 9 0 11677.4 417.825 17
3 -9 0 12308.7 374.217 2
3 -9 0 12463.5 416.06 23
3 9 0 12314.4 449.173 1
3 -9 0 11507.8 486.347 11
-3 -9 0 11523.6 470.694 11
3 9 0 12631.1 456.852 19
3 9 0 12515.8 450.228 18
-3 9 0 12218.1 414.562 15
3 9 1 5882.01 322.409 18
-3 9 -1 6542.51 303.915 15
3 9 1 6475.91 330.968 1
3 9 1 6573.54 326.919 17
3 -9 1 6455.65 316.548 23
3 -9 1 6102.28 355.28 11
-3 -9 -1 6472.58 353.705 11
3 9 1 6393.56 340.603 19
3 9 1 6255.99 314.095 13
-3 9 -2 303.6 69.0484 15
3 -9 2 342.331 92.5408 11
3 9 2 324.473 82.3788 1
3 9 2 212.808 65.6331 13
3 9 2 371.828 91.3556 18
3 9 2 278.788 78.574 17
-3 -9 -2 404.668 98.6917 11
3 9 2 305.925 90.4109 19
3 -9 2 403.916 89.737 23
3 9 3 26.497 43.7684 13
-3 -9 -3 26.2535 46.9018 11
3 -9 3 -5.18051 33.7888 23
3 -9 3 18.0142 52.8692 11
-3 -9 -3 -5.96225 46.1313 20
3 9 3 13.3227 40.2231 19
3 9 3 22.9792 41.3089 18
3 9 3 27.3459 46.759 1
3 -9 4 7001.16 390.359 23
3 9 4 6559.03 366.587 1
-3 -9 -4 7291.03 385.057 20
3 9 4 6495 388.465 19
3 9 5 1171.47 175.094 19
-3 -9 -5 1453.59 181.212 20
3 9 5 1269.06 170.718 1
3 -9 5 1078.47 164.302 23
3 9 6 -10.0367 23.7562 12
3 -9 6 -5.68388 56.1258 23
3 9 6 37.4369 49.4155 1
-3 -9 -6 -4.68531 39.3894 20
3 9 6 72.7431 53.1586 19
3 9 7 871.675 146.142 12
-3 -9 -7 963.42 168.565 20
3 -9 7 816.195 161.948 23
3 9 7 967.801 164.304 1
3 9 7 582.716 133.019 19
3 -9 8 3924.06 166.243 32
3 -9 8 4634.37 184.784 39
3 9 8 4359.52 172.53 27
3 -9 8 4259.91 168.901 43
3 -9 8 3925.87 163.79 36
3 9 9 2.45663 24.1735 27
3 -9 9 -28.4241 32.4131 39
3 -9 9 -6.48091 23.4377 32
3 -9 9 11.4113 24.9316 36
3 -9 10 139.627 44.2717 32
3 9 10 137.499 36.3151 27
3 -9 10 72.639 29.8936 36
3 -9 10 101.846 36.9414 39
3 -9 11 97.2642 33.9805 36
3 -9 11 26.0585 23.1281 32
3 -9 11 37.8025 28.8437 39
3 9 11 56.3852 35.8279 27
3 9 12 -5.46406 31.703 27
3 -9 12 6.08405 24.3128 39
3 -9 12 24.7992 26.4716 36
3 -9 12 45.1133 29.1446 32
3 -9 13 869.354 74.9925 32
3 9 13 913.096 78.7533 27
3 -9 13 1037.62 80.2537 39
3 9 14 116.858 32.9956 27
3 9 14 93.2468 24.7048 41
3 9 14 118.055 27.7352 36
3 -9 14 40.1582 22.4984 32
3 -9 14 59.1659 20.0701 39
-3 -10 17 1528.99 83.888 39
-3 -10 17 1292.37 68.998 32
-3 10 17 1294.04 72.76 26
-3 10 16 564.491 54.1071 27
-3 -10 16 544.798 53.617 32
-3 -10 16 574.255 62.194 39
-3 10 16 527.58 54.9432 26
-3 -10 15 1667.15 108.745 39
-3 -10 15 1967.4 108.247 32
-3 10 15 1795.87 104.683 27
-3 10 15 1737.47 104.473 26
-3 -10 14 271.747 50.2215 39
-3 10 14 235.9 44.4575 27
-3 -10 14 328.247 48.6297 32
-3 10 14 359.098 53.5426 26
-3 10 13 367.207 54.9105 26
3 -10 -13 394.586 56.0676 38
-3 10 13 393.571 55.9983 27
-3 -10 13 452.078 63.7072 39
3 -10 -12 438.578 58.5361 38
-3 10 12 513.757 63.7671 26
-3 -10 12 474.58 63.4212 39
-3 10 12 571.644 66.5665 27
-3 -10 11 4355.05 179.477 39
-3 10 11 4783.01 180.272 26
3 -10 -11 4502.93 177.145 38
-3 10 11 4780.36 179.967 27
-3 10 10 4728.89 174.723 27
-3 10 10 5217.29 183.854 26
-3 10 10 5145.73 184.089 28
3 -10 -10 4955.84 182.211 38
-3 -10 10 4889.2 184.165 39
3 10 -9 3382.58 300.433 17
3 10 -9 3602.09 314.925 14
3 -10 -9 3189.95 298.492 20
3 10 -8 760.36 147.213 14
3 10 -8 1319.45 186.644 8
3 -10 -8 1240.43 182.976 20
-3 -10 8 1153.66 186.02 11
-3 -10 8 903.568 171.651 2
-3 10 8 868.398 140.483 18
3 10 -8 1171.13 170.495 17
-3 10 7 17943.6 632.381 18
3 10 -7 16503.1 622.522 14
-3 10 7 16593.4 586.922 1
-3 10 7 18001.3 663.781 16
3 -10 -7 16166.8 563.886 6
-3 -10 7 18285.7 677.623 11
3 -10 -7 17808 645.64 20
-3 -10 7 17266.4 683.952 2
3 10 -7 16722.2 627.16 8
3 10 -7 18339.4 631.729 17
-3 -10 6 7031.59 419.757 2
3 10 -6 7102.95 396.936 14
3 10 -6 7140.93 396.028 8
-3 10 6 7133.33 402.126 16
-3 10 6 6826.78 357.981 1
-3 -10 6 6827.27 406.511 11
3 -10 -6 7010.86 357.5 6
3 -10 -6 7364.12 399.421 20
3 10 -6 7368.79 383.19 17
-3 10 5 952.74 131.491 1
3 10 -5 894.247 129.383 17
3 -10 -5 849.538 125.129 6
3 -10 -5 857.382 138.8 20
-3 -10 5 810.952 144.213 11
-3 -10 5 735.962 133.268 2
-3 10 5 1097.15 153.264 16
3 10 -5 999.406 147.451 8
3 10 -4 61.8018 45.6301 8
3 10 -4 -4.7575 32.6842 17
-3 10 4 138.141 69.214 16
-3 10 4 146.639 60.9244 1
3 -10 -4 54.8121 46.4061 6
-3 -10 4 89.8047 74.0033 2
-3 -10 4 70.1961 63.5627 11
-3 -10 3 5269.23 340.848 11
-3 10 3 4950.44 270.072 1
-3 10 3 5379.08 309.797 16
3 -10 -3 4816.48 335.006 11
3 10 -3 5013.02 284.414 17
3 -10 -3 4812.04 275.044 6
3 10 -3 4999.51 279.469 18
3 10 -3 4801.42 296.461 8
-3 -10 3 4860.61 309.583 2
3 10 -2 630.628 99.766 17
3 10 -2 743.78 121.431 8
-3 -10 2 613.298 123.439 11
3 10 -2 652.028 107.458 18
3 10 -1 117.49 51.2671 17
3 -10 -1 71.9241 41.9395 23
3 -10 -1 61.8404 66.6488 11
-3 -10 1 47.6892 60.139 11
3 10 -1 86.728 31.9145 18
3 -10 0 9.04359 56.9682 11
3 -10 0 15.6671 36.6713 23
3 10 0 58.7135 51.3086 1
3 10 0 17.1897 34.5455 17
-3 -10 0 10.9786 51.7434 11
3 -10 0 13.6618 30.2102 2
3 10 0 89.8535 55.365 18
3 -10 1 2096.72 190.613 23
3 10 1 1971.29 188.588 13
3 10 1 2129.69 193.697 17
-3 10 -1 2199.38 183.922 15
3 -10 1 1823.43 211.506 11
-3 -10 -1 1907.77 205.992 11
3 10 1 2025.53 202.839 19
3 10 1 1825.66 190.45 18
3 10 1 1927.8 194.598 1
3 -10 2 1655.66 201.487 11
-3 -10 -2 1785.96 205.667 11
3 10 2 1671.39 183.542 1
3 10 2 1610.95 190.602 19
3 10 2 1605.55 182.444 18
3 10 2 1579.97 175.05 17
3 -10 2 1588.2 173.481 23
3 10 2 1534.65 169.778 13
3 -10 3 1171.79 164.962 23
3 -10 3 1437.38 189.174 11
-3 -10 -3 1384.21 179.483 11
3 10 3 1114.79 162.733 19
3 10 3 1399.77 174.054 1
3 10 3 1163.65 152.677 13
3 10 3 1096.15 153.834 18
3 -10 4 119.39 61.9672 23
-3 -10 -4 194.909 71.8399 20
3 10 4 257.019 85.5673 19
3 10 4 196.458 76.5427 1
3 -10 5 178.077 84.4933 23
-3 -10 -5 213.459 85.6697 20
3 10 5 390.412 109.687 19
3 10 5 261.191 90.2342 1
3 10 6 4311.22 337.469 1
-3 -10 -6 3752.95 316.07 20
3 10 6 3877.68 331.505 19
3 -10 7 1244.06 91.9025 36
3 -10 7 1199.74 91.318 32
3 10 7 1173.68 90.0302 27
3 -10 7 1403.95 100.474 43
3 -10 7 1490.9 104.888 39
3 -10 8 -3.05875 26.7109 39
3 10 8 -33.3132 26.4495 27
3 -10 8 17.8401 26.4083 43
3 -10 8 20.9416 26.4331 32
3 -10 8 -20.064 21.8107 36
3 -10 9 169.315 39.5718 36
3 -10 9 195.491 41.0613 32
3 -10 9 170.598 44.9604 39
3 10 9 229.568 47.8445 27
3 -10 9 160.508 38.8807 43
3 -10 10 1025.47 86.7823 36
3 10 10 879.982 83.3439 27
3 -10 10 923.797 87.8388 39
3 -10 10 860.371 81.3992 32
3 -10 11 778.276 77.434 32
3 -10 11 849.221 81.9854 39
3 10 11 807.352 79.6688 27
3 -10 12 299.416 50.7427 32
3 -10 12 323.748 50.2854 39
3 10 12 306.084 50.8544 27
3 -10 13 40.4656 23.8587 39
3 10 13 0.43159 24.5445 27
3 -10 13 47.7946 28.369 32
3 -10 14 54.4139 19.8894 39
3 10 14 39.1862 18.9566 36
3 10 14 67.9607 26.1289 27
3 10 14 46.1495 22.3998 41
-3 -11 17 64.5033 22.6908 39
-3 11 17 33.8184 15.5206 26
-3 -11 16 159.139 36.5065 39
-3 11 16 160.782 30.8023 27
-3 11 16 113.452 26.893 26
-3 11 15 148.957 36.0909 27
-3 -11 15 127.234 32.1465 43
-3 11 15 197.284 39.8842 26
-3 -11 15 179.017 40.8849 39
-3 11 14 68.1156 28.3548 26
-3 -11 14 29.192 25.4984 43
-3 11 14 77.7878 32.3941 27
-3 -11 14 45.124 29.9892 39
3 -11 -13 7.55219 20.6725 38
-3 11 13 21.0214 26.413 26
-3 -11 13 72.9859 34.7445 39
-3 11 13 32.2092 27.5087 27
-3 -11 12 541.746 67.5619 39
-3 11 12 591.974 67.9278 27
3 -11 -12 512.096 63.1962 38
-3 11 12 581.919 67.429 26
-3 11 11 591.091 66.5119 27
3 -11 -11 445.97 60.0829 38
-3 -11 11 450.659 62.7148 39
-3 11 11 454.079 58.8136 26
3 -11 -10 940.669 81.8977 38
-3 11 10 1053.46 86.006 27
-3 11 10 965.123 82.183 26
-3 11 10 886.364 81.0179 28
-3 -11 10 933.704 84.4199 39
3 -11 -9 2085.09 118.67 38
-3 -11 9 2113.28 119.215 39
-3 11 9 2252.13 120.992 26
-3 11 9 2083.85 117.885 28
3 11 -8 3489.03 308.337 14
-3 -11 8 3371.4 329.303 2
-3 11 8 3241.67 283.3 1
3 11 -8 3312.51 302.575 8
-3 -11 8 3731 335.816 11
3 -11 -8 3280.29 303.879 20
-3 11 8 3036.65 275.077 18
3 11 -8 3693.62 308.085 17
-3 11 7 573.596 123.827 18
-3 11 7 419.249 100.741 1
-3 11 7 369.833 111.267 16
-3 -11 7 468.215 125.624 2
3 11 -7 308.809 95.1779 17
3 -11 -7 500.55 120.451 20
-3 -11 7 203.723 73.4073 11
3 11 -7 323.083 98.0083 8
-3 -11 6 2366.7 257.122 2
3 -11 -6 2612.83 250.515 20
3 11 -6 2118.39 225.133 8
-3 -11 6 2316.33 254.326 11
-3 11 6 2575.68 232.158 1
3 11 -6 2680.66 240.168 17
-3 11 6 2376.67 238.029 18
-3 11 6 2788.99 259.672 16
-3 11 5 7306.51 403.178 16
3 11 -5 7096.91 399.211 8
3 -11 -5 6938.49 358.466 6
-3 -11 5 7678.76 448.559 11
3 -11 -5 7223.5 403.441 20
3 11 -5 7916.72 393.484 17
-3 11 5 7488.73 376.098 1
-3 -11 5 7299.85 427.858 2
3 11 -4 418.439 88.7293 17
-3 11 4 236.963 70.6898 1
-3 11 4 519.284 112.466 16
3 11 -4 562.96 113.928 8
3 -11 -4 518.366 97.6316 6
-3 -11 4 615.36 124.184 2
-3 -11 4 426.146 122.827 11
-3 11 3 34.1614 52.0589 16
3 11 -3 24.1817 41.7859 8
3 11 -3 12.7488 36.2611 17
-3 -11 3 83.1723 55.0604 2
3 -11 -3 25.7372 65.203 11
-3 11 3 91.9439 46.8994 1
-3 -11 3 91.4457 73.3459 11
3 11 -3 66.8286 34.6159 18
-3 11 2 738.559 120.758 16
3 11 -2 797.837 118.739 17
3 -11 -2 1010.59 177.279 11
-3 -11 2 799.2 137.147 2
-3 -11 2 828.095 151.218 11
3 11 -2 1071.08 141.053 18
3 11 -2 665.934 114.945 8
3 -11 -1 92.0691 79.1413 11
-3 -11 1 -20.7889 66.9908 11
3 11 -1 7.89099 32.5598 18
3 11 -1 4.89537 32.9155 17
3 11 0 222.018 71.594 17
3 -11 0 202.864 67.9458 23
3 -11 0 425.245 117.275 11
-3 -11 0 213.817 94.3278 11
3 11 0 316.584 87.8092 18
-3 -11 -1 449.98 115.657 11
3 11 1 387.999 96.5358 1
3 -11 1 342.807 83.7069 23
3 -11 1 347.25 100.707 11
3 11 1 423.262 102.866 19
3 11 1 245.516 73.3192 17
3 11 1 403.833 97.4773 18
3 11 1 315.64 84.5813 13
3 11 2 439.652 106.613 1
3 -11 2 581.357 111.488 23
3 -11 2 696.655 149.878 11
3 11 2 618.935 115.849 13
-3 -11 -2 426.016 112.033 11
3 11 2 557.959 121.685 19
3 11 2 484.291 114.906 18
3 11 3 3755.46 280.146 13
-3 -11 -3 3595.28 290.571 20
3 11 3 3624.54 288.228 1
3 -11 3 3669.53 286.335 23
3 -11 3 3979.17 321.773 11
-3 -11 -3 3902.41 315.748 11
3 11 3 3583.41 301.963 19
3 11 3 3349.73 282.358 18
3 -11 4 804.712 146.464 23
3 11 4 605.169 123.145 1
-3 -11 -4 678.949 133.756 20
3 11 4 686.342 139.451 19
3 -11 5 5050.94 366.605 23
-3 -11 -5 5256.41 373.332 20
3 11 5 4200.59 349.8 19
3 11 5 4866.37 355.322 1
3 -11 6 1978.22 119.098 39
3 -11 6 1756.71 111.222 43
3 11 6 1849.01 106.513 28
3 11 6 1796.84 108.71 27
3 11 7 560.5 64.196 27
3 -11 7 501.245 64.1468 39
3 -11 7 519.146 62.8886 32
3 -11 7 474.489 60.8019 43
3 11 7 435.681 56.6073 28
3 -11 8 6341.82 211.262 32
3 -11 8 5885.95 212.912 39
3 11 8 6544.42 215.278 27
3 -11 8 6649.35 219.974 43
3 -11 9 631.429 73.5918 39
3 11 9 588.235 68.7183 27
3 -11 9 675.137 72.0791 32
3 -11 9 559.433 65.3598 43
3 -11 10 197.175 46.16 39
3 11 10 216.606 46.2866 27
3 -11 10 218.001 46.1804 32
3 -11 11 347.362 55.3937 39
3 -11 11 323.669 52.0502 32
3 11 11 347.099 54.1917 27
3 -11 12 560.316 62.0732 32
3 -11 12 544.535 63.0372 39
3 11 12 601.938 66.574 27
3 11 13 42.2173 26.0677 27
3 -11 13 -9.28781 22.548 39
3 -11 14 -5.18061 15.7496 39
3 11 14 -8.11182 17.12 36
3 11 14 32.6999 18.2455 41
3 11 14 11.4795 17.6966 27
-3 12 16 785.833 56.3691 26
-3 -12 16 867.607 66.9583 39
-3 -12 15 18.9678 27.9589 39
-3 -12 15 -23.5879 25.2123 43
-3 12 15 17.8112 17.7807 27
-3 12 15 1.14189 20.4694 26
-3 12 14 127.349 34.5849 26
-3 -12 14 179.811 43.0539 43
-3 -12 14 105.468 36.6011 39
-3 12 14 104.877 31.8077 27
-3 -12 13 2243 129.117 39
-3 12 13 2430.16 128.151 27
3 -12 -13 2059.79 117.411 38
-3 12 13 2097.11 117.12 26
-3 -12 13 2361.65 129.838 43
-3 12 12 243.337 46.071 26
3 -12 -12 259.461 47.1079 38
-3 -12 12 196.695 43.4622 39
-3 12 12 284.686 49.1789 27
-3 12 11 1901.37 115.933 27
-3 12 11 1899.95 114.53 26
3 -12 -11 1854.4 116.245 38
-3 -12 11 1774.61 116.944 39
3 -12 -10 885.468 82.0153 38
-3 -12 10 850.408 80.8314 39
-3 12 10 944.085 84.1389 27
-3 12 10 854.867 78.1256 26
-3 12 10 832.486 79.6872 28
-3 12 9 8278.45 237.676 28
-3 -12 9 8155.23 237.229 39
3 -12 -9 8316.21 240.845 38
-3 12 8 4943.03 175.986 26
-3 12 8 4910.35 179.382 28
3 -12 -8 4543.55 175.458 38
3 12 -7 268.979 95.2165 8
3 12 -7 86.2164 66.1164 17
3 -12 -7 244.352 99.5445 20
-3 -12 7 11.0666 59.6923 11
-3 12 7 223.684 92.1777 18
-3 12 7 141.296 65.9442 1
-3 -12 7 51.5917 68.2896 2
-3 -12 6 657.421 148.444 2
-3 12 6 690.239 136.047 16
3 12 -6 768.261 151.365 8
-3 12 6 781.087 137.631 1
3 12 -6 665.457 126.727 17
3 -12 -6 825.291 155.87 20
-3 -12 6 618.085 150.762 11
-3 12 6 563.987 127.763 18
3 -12 -5 8388.42 453.214 20
3 12 -5 8323.77 449.481 8
3 12 -5 8447.9 422.901 17
-3 12 5 8858.69 461.487 16
-3 12 5 7927.34 406.991 1
-3 -12 5 8748.03 490.676 2
-3 -12 5 9050.96 511.388 11
3 12 -4 352.255 98.3784 8
-3 12 4 213.801 76.4174 16
-3 -12 4 232.03 104.382 11
-3 -12 4 370.823 106.32 2
3 12 -4 228.737 70.9807 17
-3 12 3 902.159 137.267 16
3 12 -3 855.88 142.084 8
3 12 -3 900.304 134.31 17
-3 -12 3 765.951 144.444 2
-3 -12 3 932.697 172.601 11
3 12 -3 916.822 135.796 18
3 -12 -3 836.054 164.851 11
3 12 -2 405.884 90.5202 17
3 -12 -2 516.433 134.673 11
-3 -12 2 489.76 135.726 11
3 12 -2 592.442 114.43 8
3 12 -2 358.462 87.6144 18
-3 -12 2 664.966 132.774 2
-3 12 2 597.951 114.044 16
3 12 -1 449.132 97.8484 17
3 -12 -1 449.757 127.59 11
-3 -12 1 329.462 105.855 11
3 12 -1 249.899 77.7686 18
3 -12 0 1146.36 191.724 11
-3 -12 0 1289.99 197.09 11
3 12 0 1013.62 153.117 18
3 12 0 1001.68 143.864 17
3 -12 1 334.788 120.157 11
-3 -12 -1 207.266 91.1098 11
3 12 1 294.685 87.5754 18
3 12 1 241.34 78.59 17
3 12 1 219.203 71.6437 13
3 12 2 1509 192.979 1
3 -12 2 1598.61 186.097 23
-3 -12 -2 1570.44 213.762 11
3 -12 2 1475.46 210.649 11
3 12 2 1793.31 213.818 19
3 12 2 1459.6 190.542 18
3 12 2 1435.93 178.395 13
3 12 3 -56.39 51.1369 1
3 12 3 88.7553 50.8784 13
3 -12 3 -73.2303 66.6167 11
-3 -12 -3 10.1242 42.2592 20
3 -12 3 44.9619 68.4791 23
3 12 3 71.463 50.6691 18
3 12 3 58.5422 49.8897 19
3 -12 4 1826.8 223.378 23
-3 -12 -4 2156.16 244.581 20
3 12 4 2031.65 242.089 19
3 12 4 1718.84 213.75 1
3 -12 5 526.825 63.2048 39
3 -12 5 478.226 60.8643 43
3 -12 5 447.694 57.7699 30
3 12 5 404.456 50.4162 28
3 -12 6 213.152 45.8775 39
3 -12 6 171.414 38.1561 32
3 12 6 169.247 39.2232 28
3 -12 6 154.943 40.0339 30
3 12 6 207.691 42.112 27
3 -12 6 200.481 46.632 43
3 -12 7 1016.4 91.2538 39
3 -12 7 1085.9 87.7531 32
3 -12 7 1159.88 94.5137 43
3 12 7 1150.48 92.2826 27
3 12 7 1212.81 91.6776 28
3 -12 8 696.261 73.4637 32
3 -12 8 797.766 81.3014 43
3 12 8 706.861 74.5956 27
3 -12 8 684.986 76.0402 39
3 12 9 270.177 50.1621 27
3 -12 9 334.347 52.1039 43
3 -12 9 341.446 51.5363 32
3 -12 9 280.816 50.9303 39
3 -12 10 1794.94 111.116 32
3 -12 10 1744.42 115.379 39
3 12 10 1748.66 113.034 27
3 -12 11 44.3202 29.5928 39
3 12 11 17.3987 26.2661 27
3 -12 11 9.06797 22.1402 32
3 -12 12 -26.3489 27.2027 39
3 12 12 -0.43448 26.128 27
3 12 13 249.438 39.9132 27
3 -12 13 293.78 41.9036 39
-3 13 16 45.5526 17.0267 26
-3 -13 16 11.6505 19.9029 39
-3 13 15 125.613 29.2717 27
-3 -13 15 195.355 35.1772 43
-3 -13 15 211.545 39.4057 39
-3 13 15 151.978 29.7514 26
-3 13 14 195.844 38.3416 27
-3 -13 14 214.191 42.9467 43
-3 13 14 136.126 32.457 26
-3 -13 14 174.066 39.6452 39
-3 13 13 1326.36 93.5792 27
-3 -13 13 1375.11 100.625 39
-3 -13 13 1390.7 99.5691 43
-3 13 13 1446.98 95.1522 26
3 -13 -13 1413.39 95.2688 38
-3 13 12 -17.9873 27.2223 26
-3 -13 12 17.9979 31.0667 39
3 -13 -12 -7.73231 21.4906 38
-3 13 12 21.1409 24.2805 27
-3 13 11 213.159 42.2111 26
3 -13 -11 223.158 44.7741 38
-3 -13 11 148.189 38.5455 39
-3 13 11 181.261 39.6956 27
-3 -13 10 42.6114 28.5823 39
-3 13 10 9.02201 25.0871 26
-3 13 10 10.1628 24.7754 27
-3 13 10 -30.2245 28.8335 28
3 -13 -10 37.4446 25.7703 38
3 -13 -9 231.903 46.2309 38
-3 -13 9 282.864 49.1345 39
-3 13 9 323.965 51.0592 28
-3 13 9 350.008 52.9225 26
-3 13 8 80.7108 29.3291 26
-3 -13 8 32.7962 24.2891 39
-3 13 8 5.98909 23.5649 28
3 -13 -8 59.3125 29.7873 38
3 -13 -7 666.706 68.4865 38
-3 13 7 698.343 68.1949 26
-3 13 7 616.54 65.9266 28
3 -13 -6 3.96832 59.2896 20
-3 13 6 54.1622 53.0108 16
3 13 -5 956.836 161.216 8
3 -13 -5 1019.46 169.26 20
-3 -13 5 991.228 192.453 11
-3 13 5 1088.01 173.116 18
-3 -13 5 1104.9 183.199 2
-3 13 5 740.988 141.284 16
-3 -13 4 6772.15 436.808 2
-3 13 4 5810.45 374.278 16
-3 -13 4 7034.43 472.673 11
3 13 -3 670.447 128.499 8
-3 -13 3 552.648 126.426 2
-3 -13 3 553.216 146.393 11
-3 -13 2 668.625 137.206 2
3 -13 -2 561.569 140.497 11
-3 -13 2 653.321 155.861 11
3 13 -2 549.773 113.847 18
3 13 -2 721.313 123.689 17
3 13 -1 850.997 145.443 18
3 -13 -1 978.701 179.762 11
-3 -13 1 779.837 163.899 11
3 13 -1 830.911 132.834 17
3 13 0 2728.95 248.548 13
3 -13 0 2199.8 262.024 11
-3 -13 0 2638.7 290.652 11
3 13 0 2957.36 250.916 17
3 13 0 2284.31 237.659 18
-3 -13 -1 1254.06 204.324 11
3 13 1 1515.87 188.125 13
3 -13 1 1366.32 213.549 11
3 13 1 1446.05 195.671 18
3 13 1 1556.3 187.682 17
3 13 2 288.134 85.0875 13
3 -13 2 152.25 92.6205 11
-3 -13 -2 421.397 125.65 11
3 13 2 335.772 97.2083 1
3 13 2 207.999 76.7859 18
3 13 3 399.848 108.577 19
3 13 3 169.483 72.5949 13
3 -13 3 180.422 101.927 11
-3 -13 -3 140.901 91.3369 20
3 13 3 62.8146 57.2651 18
3 13 4 7444.48 218.79 37
3 13 4 7504.4 222.894 42
3 -13 4 7379.61 223.963 30
3 -13 4 7192.55 221.548 39
3 13 4 7584.9 216.431 28
3 -13 4 7723.75 235.155 43
3 -13 5 966.281 84.5443 30
3 13 5 786.47 72.657 28
3 -13 5 802.785 78.2328 39
3 -13 5 861.475 83.2774 43
3 -13 6 568.019 65.1891 30
3 13 6 585.503 64.8268 28
3 -13 6 537.929 67.4499 43
3 -13 6 654.862 73.1458 39
3 13 6 607.624 69.2001 27
3 -13 7 641.46 73.45 43
3 13 7 597.835 68.5378 27
3 -13 7 436.879 57.7751 30
3 13 7 500.154 61.1975 28
3 -13 7 559.108 69.0926 39
3 13 8 616.617 70.5873 27
3 -13 8 651.405 71.6267 43
3 -13 8 568.4 71.1325 39
3 13 9 432.302 59.8348 27
3 -13 9 364.019 54.0721 43
3 -13 9 377.682 58.7507 39
3 -13 10 24.4912 25.5204 39
3 13 10 54.2296 31.6467 27
3 13 11 94.7482 33.107 27
3 -13 11 30.1958 27.7703 39
3 -13 12 191.021 38.3416 39
3 13 12 195.472 36.839 27
3 13 13 -12.1112 16.9187 36
3 13 13 34.14 20.9086 41
3 13 13 5.50741 16.3218 27
3 -13 13 -22.1529 20.2406 39
-3 -14 15 511.98 50.7034 39
-3 14 15 453.261 41.5323 26
-3 14 15 587.203 49.7638 27
-3 -14 15 498.715 47.4346 43
-3 -14 14 570.433 59.9381 39
-3 -14 14 471.055 55.5294 43
-3 14 14 536.89 54.2942 27
-3 14 14 540.354 52.0522 26
3 -14 -13 11.5126 18.6612 38
-3 -14 13 22.9475 28.587 43
-3 -14 13 46.4868 29.5879 39
-3 14 13 35.1758 26.0828 27
-3 14 13 56.3476 30.1138 26
-3 -14 12 316.586 51.6869 39
-3 14 12 231.264 43.1195 26
-3 14 12 215.062 44.2296 27
-3 -14 12 305.885 52.7466 43
3 -14 -12 256.485 43.7757 38
-3 14 11 33.1367 28.3697 26
-3 14 11 0.17499 25.459 27
-3 -14 11 34.5992 29.4509 39
3 -14 -11 1.66214 24.5104 38
-3 14 10 5490.79 189.835 26
-3 14 10 5560.29 198.266 27
3 -14 -10 5109.06 191.228 38
-3 -14 10 5435.3 197.667 39
-3 14 10 5253.9 195.028 28
-3 14 9 74.8592 31.7633 26
-3 14 9 4.30546 25.1969 28
3 -14 -9 12.3775 23.0727 38
-3 -14 9 1.51699 20.7257 39
-3 14 8 12.7577 26.7261 26
3 -14 -8 18.5645 23.7679 38
-3 14 8 59.397 27.7422 28
3 -14 -7 2900.2 145.84 38
-3 14 7 2944.64 145.063 28
-3 14 7 3063.82 142.33 26
-3 14 6 10141.5 253.891 26
3 -14 -6 9540.47 258.701 38
3 -14 -5 40.2635 24.1263 30
3 -14 -5 -19.6657 25.9793 38
-3 14 5 9.49481 19.6457 26
3 14 -4 569.946 64.1568 37
3 -14 -4 511.581 134.577 20
-3 14 4 598.504 123.534 19
3 14 -3 7036.87 426.942 8
-3 -14 3 7168.68 459.651 2
-3 -14 3 6979.15 489.158 11
-3 -14 2 7202.72 453.768 2
-3 -14 2 6896.81 485.293 11
3 14 -2 7422.4 430.002 18
3 -14 -1 96.1062 84.007 11
3 14 -1 126.547 73.9219 18
-3 -14 1 136.565 102.002 11
-3 -14 1 15.8719 49.3911 2
3 14 0 901.886 155.637 18
-3 -14 0 1739.25 250.104 11
3 -14 0 1671.21 244.108 11
3 14 0 1575.04 198.757 13
3 14 1 5245.13 183.658 37
3 14 1 5197.67 358.113 13
3 14 1 5617.6 191.368 42
3 -14 1 5402.51 191.044 30
3 -14 1 5757.79 445.628 11
-3 -14 -1 6137.44 456.297 11
3 14 1 5442.96 387.43 18
3 14 2 7507.97 220.243 37
3 -14 2 7139.64 221.954 30
3 -14 2 6893.02 221.023 43
3 14 2 7045.83 216.208 42
3 14 3 300.576 48.5622 37
3 -14 3 433.43 60.1206 30
3 -14 3 248.014 45.8647 43
3 14 3 316.941 51.7149 42
3 14 4 1697.35 108.758 37
3 -14 4 1520.67 107.896 43
3 -14 4 1544.92 104.262 39
3 -14 4 1625.15 110.023 30
3 14 4 1731.71 108.098 28
3 14 4 1884.66 116.186 42
3 -14 5 91.9141 35.1685 43
3 -14 5 83.7355 32.5154 30
3 -14 5 18.761 21.4065 39
3 14 5 108.236 33.5009 28
3 14 6 4971.37 187.608 27
3 -14 6 5288.06 201.041 43
3 -14 6 5005.99 188.471 30
3 14 6 4755.74 177.955 28
3 -14 6 4923.7 190.846 39
3 14 7 255.521 48.696 27
3 -14 7 315.392 51.1617 30
3 -14 7 352.869 55.8151 39
3 14 7 246.904 46.5242 28
3 -14 7 295.255 52.9715 43
3 -14 8 1985.34 123.194 39
3 14 8 1998.22 120.082 27
3 -14 8 2038.35 123.142 43
3 -14 9 94.1494 32.492 39
3 14 9 101.761 32.8779 27
3 -14 10 181.188 41.0538 39
3 14 10 325.198 50.27 27
3 -14 11 1279.07 88.2039 39
3 14 11 1127.02 83.7155 27
3 14 12 23.2521 20.8457 27
3 -14 12 -10.539 21.1348 39
-3 -15 14 359.347 45.1289 39
-3 -15 14 402.568 46.9364 43
-3 -15 14 343.326 41.6589 30
-3 15 14 412.483 45.11 27
-3 15 14 363.204 38.9543 26
-3 -15 13 116.741 34.2328 39
3 15 -13 146.757 33.0169 37
-3 15 13 86.8663 25.7594 26
-3 -15 13 120.314 35.5545 43
-3 15 13 128.188 33.0245 27
3 -15 -13 92.5069 25.4704 38
3 -15 -12 169.723 38.9241 38
-3 15 12 172.152 38.7246 27
-3 15 12 149.497 34.2891 26
-3 -15 12 125.756 36.845 43
-3 -15 12 139.09 38.1481 39
-3 15 11 75.6994 29.322 26
-3 -15 11 92.8149 31.3722 39
-3 15 11 104.552 35.2193 27
3 -15 -11 111.632 32.3973 38
-3 -15 11 93.854 37.0674 43
-3 -15 10 69.8885 28.5802 39
-3 15 10 -7.32817 24.7353 27
-3 -15 10 71.0102 36.6672 43
-3 15 10 40.7592 24.2281 26
3 -15 -10 45.5335 30.1257 38
-3 15 10 23.9409 27.8451 28
3 -15 -9 500.498 65.825 38
-3 15 9 459.19 57.0502 26
-3 15 9 490.268 63.2116 28
3 -15 -8 -5.50265 26.8661 38
-3 15 8 -2.39733 24.9832 28
-3 15 8 -4.27356 21.0264 26
-3 15 7 471.549 58.0842 26
3 -15 -7 476.643 62.2503 38
-3 15 7 465.694 61.6173 28
-3 15 6 17.1021 26.3631 26
3 -15 -6 25.4078 24.0829 38
-3 15 5 3576.39 151.841 26
3 15 -5 3370.28 154.527 37
-3 15 5 3555.07 156.677 42
3 -15 -5 3506.16 160.143 38
3 -15 -5 3254 149.717 30
3 -15 -4 31.4203 26.5926 38
-3 15 4 52.8837 30.6719 37
3 -15 -4 8.29891 26.4159 30
-3 15 4 46.5406 26.4118 42
3 15 -4 76.5308 32.1953 37
-3 15 4 44.2922 24.5791 26
3 -15 -3 5658.91 196.057 30
-3 15 3 5138.58 184.979 37
-3 15 3 5325.63 186.582 42
3 15 -3 5407.23 191.493 37
-3 15 3 5699.47 189.787 26
-3 15 2 2013.24 113.76 26
-3 15 2 1837.93 111.346 37
3 -15 -2 1853.45 116.053 30
-3 15 2 1941.15 112.248 42
3 15 -2 2040.83 119.311 37
-3 15 1 885.605 77.7781 26
3 15 -1 913.869 81.3451 37
-3 15 1 888.663 77.8902 37
3 -15 -1 668.701 71.964 30
-3 15 0 3400.77 147.588 37
3 15 0 3819.25 160.974 37
3 15 0 3919.75 163.233 42
-3 15 0 3709.89 155.041 26
3 -15 0 3507.9 159.329 30
3 15 1 4574.95 176.089 37
-3 15 -1 4779.72 176.313 26
3 15 1 4862.84 183.143 42
3 15 2 231.922 46.1231 37
3 15 2 181.147 38.8997 42
3 -15 2 147.446 38.9486 43
3 -15 2 216.424 48.661 30
3 15 3 2561.15 132.974 37
3 -15 3 2241.95 129.942 43
3 -15 3 2670.77 141.273 30
3 15 3 2623.76 131.95 28
3 15 3 2500.7 133.671 42
3 -15 4 92.7941 33.291 39
3 15 4 217.205 49.5305 37
3 15 4 120.576 40.2242 42
3 -15 4 132.086 40.1444 30
3 -15 4 116.725 37.8577 43
3 15 4 133.174 38.2925 28
3 -15 5 8758.79 249.991 39
3 -15 5 8616.4 250.224 30
3 15 5 8716.7 240.987 28
3 -15 5 8770.43 259.624 43
3 -15 6 8.91786 29.3196 43
3 15 6 44.6221 27.1904 27
3 -15 6 73.8789 34.6109 30
3 -15 6 1.37965 23.8808 39
3 15 6 46.7579 26.5617 28
3 -15 7 13.3162 22.3253 39
3 -15 7 48.6935 28.0623 43
3 -15 7 84.6918 36.0995 30
3 15 7 17.2321 24.5938 27
3 15 8 33.7151 29.543 27
3 -15 8 -1.94395 24.7901 39
3 -15 8 16.5731 21.5989 30
3 15 9 971.417 81.6147 27
3 -15 9 1004.1 83.3029 39
3 -15 10 67.2515 26.4316 39
3 15 10 55.5968 30.2264 27
3 -15 11 9.63717 21.4113 39
3 15 11 -25.0431 25.0769 27
3 15 12 20.3561 17.8129 27
3 -15 12 17.2967 15.5006 39
-3 -16 14 305.408 36.8826 39
-3 16 14 304.577 35.2306 27
-3 -16 14 353.412 39.9472 43
-3 -16 14 200.081 28.3247 30
-3 -16 13 28.2753 23.5821 43
3 16 -13 8.8057 14.9132 37
-3 -16 13 11.2653 18.4293 39
-3 -16 13 38.3253 25.2814 30
-3 16 13 18.3945 20.8191 27
-3 -16 12 105.385 33.2395 39
-3 16 12 64.5807 24.5422 26
3 -16 -12 53.8134 22.3902 38
3 16 -12 22.9346 19.4404 37
-3 16 12 61.8213 25.4535 27
-3 -16 12 4.41319 25.6219 43
-3 16 11 84.7824 25.0721 26
3 -16 -11 131.837 36.6912 38
3 16 -11 108.914 32.113 37
-3 -16 11 89.381 27.1413 39
-3 16 11 126.193 31.3805 27
-3 -16 11 70.0698 37.3327 43
-3 16 10 19.4328 19.5935 26
3 -16 -10 61.4112 29.9831 38
3 16 -10 8.75392 21.8745 37
-3 16 10 29.7991 27.9625 27
-3 16 10 25.4263 27.5017 28
-3 -16 10 67.663 34.3813 43
3 16 -9 1723.14 110.535 37
3 -16 -9 1469.6 103.707 38
-3 -16 9 1613.01 110.484 43
-3 16 9 1629.85 102.024 26
-3 16 9 1637.91 109.796 28
3 -16 -8 1535.79 107.145 38
3 16 -8 1553.31 106.193 37
-3 -16 8 1504.42 108.666 43
-3 16 8 1581.67 102.368 26
-3 16 8 1541.14 107.458 28
-3 16 7 116.44 31.0133 26
3 -16 -7 105.111 34.9839 38
-3 -16 7 151.252 41.574 43
3 16 -7 97.8111 32.5696 37
-3 16 7 169.452 42.7704 28
-3 16 6 2609.6 131.748 26
3 -16 -6 2555.73 139.321 38
-3 16 6 2525.94 136.736 28
-3 -16 6 2566.48 137.66 43
3 16 -6 2543.01 137.324 37
-3 -16 5 1605.23 108.424 43
3 16 -5 1415.35 102.939 37
3 -16 -5 1392.07 104.034 38
3 -16 -5 1561.88 105.68 30
-3 16 5 1613.32 104.38 26
-3 16 4 4456.3 171.134 26
3 -16 -4 4591.97 179.347 30
-3 -16 4 4565.27 176.597 43
-3 16 4 4607.53 179.086 42
3 16 -4 4220.64 173.69 37
3 -16 -4 4331.6 178.828 38
-3 16 3 2367.04 124.762 26
3 16 -3 2159.79 124.109 37
-3 16 3 2053.35 121.089 37
-3 16 3 2175.03 122.685 42
3 -16 -3 2283.68 128.086 30
-3 16 2 8124.74 235.262 37
3 16 -2 8544.62 243.763 37
-3 16 2 7917.75 230.802 42
3 -16 -2 8097.94 240.154 30
-3 -16 2 8076.25 230.416 30
-3 16 1 123.649 39.3274 37
3 16 -1 138.534 38.8952 42
-3 16 1 81.9272 31.1849 26
3 -16 -1 202.209 44.4521 30
3 16 -1 179.748 43.5345 37
-3 16 0 6944.99 214.531 26
-3 16 0 6586.31 209.393 37
3 16 0 6712.49 215.11 37
3 -16 0 6465.07 217.98 30
3 16 0 6634.06 217.469 42
3 16 1 2210.5 126.131 37
3 -16 1 2154.63 128.133 30
3 16 1 2146.5 124.223 42
-3 16 -1 2304.43 126.047 26
3 -16 2 7495.84 237.164 30
3 16 2 7248.18 228.139 42
-3 16 -2 7514.97 225.35 26
3 16 2 7496.91 228.646 37
3 16 3 808.486 78.2204 37
3 -16 3 904.067 85.7533 30
3 16 3 823.956 80.2233 42
3 16 3 990.505 83.1894 28
3 -16 3 913.211 86.473 43
-3 16 -3 1008.13 85.4475 26
3 16 4 6752.61 212.059 28
3 -16 4 6529.61 219.209 30
3 -16 4 6198.07 218.472 43
3 -16 5 213.476 47.884 30
3 16 5 98.0814 27.2197 28
3 -16 5 118.161 39.1159 43
3 -16 5 184.366 39.2273 39
3 -16 6 -9.35358 28.4396 30
3 16 6 8.86836 23.1806 28
3 -16 6 28.2447 24.2063 39
3 -16 6 -34.3065 33.9375 43
3 16 6 -5.92834 25.9106 27
3 -16 7 8.84233 24.4011 30
3 16 7 -4.87549 24.4294 27
3 -16 7 -7.76211 23.9141 39
3 -16 8 196.256 40.6003 39
3 16 8 275.163 46.7732 27
3 -16 8 230.355 40.8469 30
3 -16 9 58.1615 29.0872 39
3 16 9 117.399 35.6192 27
3 -16 10 431.836 50.2276 39
3 16 10 444.519 50.4903 27
3 16 11 129.725 28.498 27
3 -16 11 128.624 28.1317 39
-3 17 13 338.057 38.5697 27
-3 -17 13 450.396 43.027 39
-3 -17 13 396.693 44.1296 43
-3 -17 13 391.288 42.6097 30
-3 -17 12 222.456 40.7493 30
-3 -17 12 255.483 41.3533 43
-3 -17 12 192.683 31.0965 39
-3 17 12 259.824 39.7067 27
3 -17 -12 189.849 31.5177 38
3 17 -12 207.311 32.9058 37
-3 -17 11 555.228 64.0078 43
-3 17 11 624.025 61.6711 27
3 17 -11 585.157 57.7429 37
3 -17 -11 482.439 53.2232 38
-3 17 10 -30.3053 23.2353 26
3 -17 -10 26.7887 26.4208 38
-3 17 10 -19.9758 25.457 27
3 17 -10 22.8089 19.3126 37
-3 -17 10 12.3417 24.2987 43
-3 17 9 849.433 71.5883 26
-3 17 9 726.353 72.0356 27
3 17 -9 739.088 71.7519 37
3 -17 -9 838.661 76.8242 38
-3 17 9 690.015 71.08 28
-3 -17 9 785.047 80.1695 43
3 17 -8 1153.3 91.894 37
3 -17 -8 946.494 83.8349 38
-3 17 8 1134.21 85.016 26
-3 -17 8 1016.2 88.4138 43
-3 17 8 1019.9 87.8736 28
3 17 -7 2860.05 143.051 37
-3 17 7 3101.35 140.489 26
-3 -17 7 2882.89 146.24 43
-3 17 7 2688.48 139.16 28
3 -17 -7 2710.32 140.325 38
3 -17 -6 79.9739 33.8332 38
3 17 -6 105.931 34.16 37
-3 -17 6 61.3714 33.2364 43
-3 17 6 -10.7056 28.6388 28
-3 17 6 128.679 34.4479 26
-3 17 5 78.9911 29.1248 26
3 17 -5 60.7468 26.4351 37
-3 -17 5 -1.97477 21.3334 43
3 -17 -5 72.5955 28.8502 38
3 -17 -4 1188.63 93.7015 30
-3 17 4 1462.31 99.5078 26
3 17 -4 1232.41 96.8619 37
-3 17 4 1434.31 101.705 42
3 -17 -4 1178.53 95.1574 38
3 -17 -3 3129.36 152.59 38
-3 17 3 3301.95 154.458 37
3 17 -3 3275.92 154.883 37
-3 17 3 3603 153.644 26
3 -17 -3 3500.15 158.706 30
-3 -17 3 3180.19 148.914 30
-3 17 3 3485.13 155.917 42
-3 17 2 76.4372 33.1466 37
3 -17 -2 52.8484 29.1293 30
-3 -17 2 88.0744 30.3626 30
-3 17 2 33.3311 20.3641 26
3 17 -2 63.7802 32.6483 37
3 17 -1 796.367 78.5267 42
3 17 -1 929.298 85.8224 37
-3 17 1 947.523 81.582 26
3 -17 -1 869.223 82.3531 30
-3 17 1 775.541 74.9288 37
3 17 0 1630.66 109.737 37
-3 17 0 1748.87 109.594 26
3 17 0 1498.06 106.034 42
3 -17 0 1553.02 110.496 30
-3 17 0 1372.17 97.9917 37
3 -17 1 1694.82 115.219 30
-3 17 -1 1750.33 109.648 26
3 17 1 1573.61 110.393 42
3 17 1 1542.8 105.351 37
-3 17 -2 69.6352 29.8567 26
3 17 2 36.432 25.0606 37
3 17 2 16.6158 23.2742 42
3 -17 2 19.404 25.2609 30
-3 17 -3 457.401 59.0874 26
3 17 3 329.975 51.6329 37
3 -17 3 344.693 56.2699 30
3 17 3 305.998 49.7267 28
3 17 3 358.026 56.5879 42
-3 17 -4 2173.58 121.935 26
3 -17 4 2100.46 124.361 30
3 17 4 2266.12 122.66 28
3 -17 5 267.194 49.1518 30
3 17 5 157.352 37.9575 28
3 -17 6 7.36647 20.4358 39
3 17 6 -26.3755 33.3714 27
3 -17 6 -23.0285 28.0841 30
3 17 6 26.211 25.9365 28
3 -17 7 97.2111 29.4859 39
3 17 7 109.743 35.4832 27
3 -17 7 100.52 32.28 30
3 -17 8 457.478 53.0281 39
3 -17 8 581.216 58.0258 30
3 17 8 572.244 60.1195 27
3 17 9 114.422 30.9762 27
3 -17 9 114.618 29.4325 39
-3 17 -10 30.9923 18.635 26
3 17 10 1.5708 20.7944 27
3 -17 10 8.41445 16.003 39
-3 -18 12 -14.2086 22.6375 43
-3 18 12 4.97013 14.6857 27
-3 -18 12 -7.94086 20.0414 30
3 -18 -12 -2.91857 14.534 38
3 18 -12 12.4613 15.7835 37
3 18 -11 17.9339 17.7171 37
-3 18 11 29.3522 19.4368 27
-3 -18 11 17.3143 23.1547 30
3 -18 -11 54.743 24.7238 38
-3 -18 11 -22.9127 28.9501 43
3 -18 -10 537.072 56.7758 38
-3 18 10 545.64 56.4979 27
-3 -18 10 683.646 69.6828 30
3 18 -10 572.523 57.5387 37
-3 -18 10 561.275 63.1077 43
-3 18 9 344.981 49.1306 27
3 -18 -9 198.249 39.7553 38
3 18 -9 262.108 43.835 37
-3 -18 9 265.618 48.9338 30
-3 18 9 290.052 48.9141 28
-3 -18 9 291.575 48.1367 43
3 -18 -8 -11.1136 25.1505 38
-3 -18 8 -19.8159 28.2908 43
3 18 -8 -8.6596 22.7142 37
-3 18 8 12.9226 24.8169 28
-3 18 8 -17.0455 21.7688 26
3 18 -7 -1.77683 24.997 37
3 -18 -7 45.6581 28.2905 38
-3 -18 7 -5.51716 26.6538 30
-3 18 7 -2.05232 19.5807 26
-3 18 7 18.8671 27.1417 28
-3 -18 7 -27.7434 29.4986 43
3 18 -6 66.2333 31.1379 37
3 -18 -6 28.1213 26.7363 38
-3 18 6 65.352 23.0482 26
-3 -18 6 52.9495 30.5303 30
-3 18 6 23.5407 27.5114 28
-3 -18 6 45.3636 29.4657 43
-3 -18 5 173.963 39.4475 43
3 18 -5 167.802 41.6725 37
-3 18 5 187.324 40.2576 26
-3 -18 5 197.75 44.9928 30
3 -18 -5 223.662 45.1357 38
3 18 -4 1670.66 111.804 37
3 -18 -4 1771.84 111.091 30
3 -18 -4 1726.09 113.086 38
-3 -18 4 1962.93 118.606 30
-3 18 4 1811.46 107.646 26
-3 18 3 60.6992 28.2697 26
3 -18 -3 77.7189 34.8047 38
3 -18 -3 85.8372 36.2046 30
-3 -18 3 54.0692 28.814 30
3 18 -3 77.1192 34.5453 37
-3 18 3 84.4893 32.6374 42
-3 18 2 611.313 70.0268 37
3 18 -2 638.424 73.244 42
3 18 -2 679.129 73.227 37
-3 -18 2 699.559 70.8519 30
3 -18 -2 498.134 64.0161 30
-3 18 2 761.827 73.5259 42
-3 18 2 716.627 69.7552 26
-3 18 1 204.865 42.4196 37
3 18 -1 172.258 42.3798 42
3 -18 -1 204.41 45.8791 30
3 18 -1 203.853 45.6619 37
-3 18 1 265.508 45.477 26
3 18 0 2502.95 136.017 42
-3 18 0 2552.92 131.566 37
3 -18 0 2305.81 132.995 30
3 18 0 2345.31 129.501 37
-3 18 0 2476.64 127.47 26
-3 18 -1 1243.61 91.2831 26
3 18 1 1099.86 90.0652 37
3 -18 1 1099.3 92.6214 30
3 18 1 1124.98 92.3382 42
3 -18 2 2111.63 125.655 30
3 18 2 2012.42 121.235 42
3 18 2 2186.56 120.451 28
-3 18 -2 2230.39 121.746 26
3 18 2 2051.08 119.494 37
3 18 3 338.861 54.7228 42
3 -18 3 319.574 53.37 30
3 18 3 302.216 48.467 28
-3 18 -3 337.971 48.6319 26
-3 18 -4 356.122 50.7387 26
3 -18 4 363.428 57.4934 30
3 18 4 397.249 55.2358 28
-3 18 -5 0.07733 23.6363 26
3 18 5 15.9047 21.5203 27
3 -18 5 1.65285 26.175 30
3 18 5 4.6982 21.6019 28
-3 18 -6 31.7247 22.4989 26
3 18 6 33.322 20.6284 28
3 -18 6 -12.5593 23.8175 30
3 -18 7 -17.5721 20.4647 39
3 18 7 8.06181 22.4112 27
3 -18 7 0.27344 21.234 30
-3 18 -7 48.0672 25.796 26
3 18 8 367.644 47.0813 27
3 -18 8 380.569 44.4168 30
3 -18 8 406.701 45.2951 39
-3 18 -8 351.34 43.0945 26
-3 18 -9 341.483 39.6164 26
3 -18 9 418.575 44.0496 39
3 18 9 456.793 47.2532 27
3 -19 -11 13.5486 13.3397 38
3 19 -11 13.1436 14.3889 37
-3 19 11 -11.6255 15.0063 27
-3 -19 11 -14.6263 21.9787 43
-3 -19 11 3.08237 19.41 30
3 -19 -10 276.219 37.9296 38
3 19 -10 244.019 36.1391 37
-3 -19 10 270.669 42.4328 30
-3 -19 10 232.948 39.0023 43
-3 19 10 255.918 38.9524 27
3 -19 -9 41.9119 20.7411 38
-3 -19 9 65.1901 29.581 30
3 19 -9 81.2482 27.2528 37
-3 19 9 55.3817 27.3128 28
-3 -19 9 58.7393 25.0556 43
-3 19 9 57.7722 25.1008 27
3 19 -8 424.928 52.7045 37
-3 19 8 395.543 51.6284 28
-3 -19 8 437.331 57.5994 30
3 -19 -8 339.39 47.639 38
-3 -19 8 538.671 60.601 43
3 -19 -7 1.86571 21.5156 38
-3 -19 7 -37.0611 23.392 43
-3 -19 7 6.52248 23.1856 30
-3 19 7 -3.51064 24.1789 28
3 19 -7 22.1224 29.7286 37
3 19 -6 506.208 60.6417 37
3 -19 -6 539.369 63.2602 38
-3 -19 6 521.782 61.7608 30
-3 -19 6 459.608 55.7809 43
-3 19 6 426.73 55.5756 28
-3 19 5 142.498 34.6739 26
3 -19 -5 121.826 34.1119 38
3 19 -5 146.656 42.9567 37
-3 -19 5 138.345 38.1964 30
-3 19 5 116.057 34.2278 28
-3 -19 5 54.3262 23.7969 43
-3 19 4 282.307 42.4835 26
3 -19 -4 322.803 53.0602 38
3 19 -4 329.528 53.572 37
-3 -19 4 289.799 47.6833 30
3 -19 -3 206.229 42.1172 30
3 19 -3 214.247 44.2919 37
-3 19 3 162.198 34.3612 26
3 19 -3 216.714 46.8938 42
-3 -19 3 158.251 38.9319 30
3 -19 -3 178.467 44.8939 38
3 19 -2 -3.04214 27.8352 37
3 -19 -2 -10.0122 24.924 30
-3 -19 2 23.5273 22.391 30
-3 19 2 4.54165 19.1209 26
3 -19 -2 -21.8838 28.119 38
-3 19 2 34.5623 22.0615 42
3 19 -2 10.6945 24.1599 42
-3 19 1 2116.35 119.335 37
3 19 -1 2320.86 128.375 37
-3 19 1 2437.87 122.435 26
3 -19 -1 2073.97 122.129 30
3 19 -1 2357.22 128.926 42
-3 19 0 162.222 36.0352 26
3 19 0 188.411 43.18 37
3 -19 0 185.343 44.9992 30
-3 19 0 219.443 43.751 37
3 19 0 169.133 41.465 42
3 -19 1 233.915 47.5173 30
-3 19 -1 221.286 43.5124 26
3 19 1 181.28 38.4213 42
3 19 1 186.007 41.2403 37
3 19 2 -4.64734 25.489 37
-3 19 -2 44.6362 26.7247 26
3 -19 2 30.0444 32.5058 30
3 19 2 -9.56485 21.3448 28
3 19 2 29.8984 28.3684 42
-3 19 -3 971.904 77.8656 26
3 -19 3 949.481 83.3615 30
3 19 3 836.486 74.0686 28
-3 19 -4 10.4038 19.06 26
3 -19 4 22.891 29.3046 30
3 19 4 35.8213 25.921 28
-3 19 -5 306.369 45.4302 26
3 19 5 294.671 44.1488 27
3 -19 5 313.351 47.3828 30
3 19 5 312.73 44.1524 28
-3 19 -6 136.232 32.0895 26
3 -19 6 162.448 34.3413 30
3 19 6 101.289 31.0129 27
-3 19 -7 112.619 26.4298 26
3 -19 7 101.573 28.4632 30
3 19 7 50.7652 23.7567 27
3 -19 8 318.718 34.9826 30
3 19 8 448.402 46.5299 27
-3 19 -8 461.33 43.3011 26
3 20 -10 79.8251 21.3366 37
-3 20 10 53.886 21.1629 27
3 -20 -10 29.2549 13.8401 38
-3 -20 10 49.568 23.5212 30
-3 -20 10 50.8003 22.1065 43
3 20 -9 221.719 33.789 37
-3 -20 9 223.466 36.9809 30
-3 -20 9 280.71 39.1972 43
-3 20 9 257.104 37.049 27
3 -20 -9 233.105 33.0003 38
3 -20 -8 131.855 30.1732 38
-3 20 8 108.513 27.3 27
-3 -20 8 112.502 31.5397 30
-3 20 8 155.013 34.4033 28
3 20 -8 112.685 27.3121 37
-3 -20 8 192.186 36.9018 43
3 20 -7 22.0439 22.2282 37
-3 -20 7 89.4531 31.8356 30
-3 20 7 29.6765 25.5219 28
-3 -20 7 9.71205 18.823 43
3 -20 -7 42.5053 24.1563 38
3 20 -6 137.86 33.0405 37
3 -20 -6 151.211 35.7065 38
-3 -20 6 119.502 33.0698 30
-3 20 6 63.9079 29.4971 28
3 20 -5 117.054 32.1748 42
-3 -20 5 64.5409 28.3169 30
-3 20 5 30.5043 25.2244 28
3 -20 -5 118.582 34.4849 38
3 -20 -5 148.416 31.0985 44
3 20 -5 80.7363 31.6625 37
3 20 -4 263.129 44.7369 37
-3 -20 4 333.197 48.9113 30
-3 20 4 370.614 52.9255 28
3 20 -4 390.479 55.1189 42
3 -20 -4 338 52.3845 38
3 20 -3 84.4733 37.4647 37
-3 -20 3 113.505 33.5785 30
3 20 -3 99.5016 33.4968 42
3 -20 -3 63.9018 31.6834 38
3 20 -2 1170.18 91.3108 42
-3 20 2 1324.18 85.6221 26
3 20 -2 1231.85 92.0751 37
3 -20 -2 1304.26 94.5363 38
3 -20 -2 1366.48 95.7015 30
-3 20 1 108.818 29.7016 26
3 20 -1 179.55 41.4835 37
3 -20 -1 192.805 44.7365 38
3 -20 -1 210.703 43.6986 30
3 20 -1 134.438 37.0664 42
3 20 0 28.3066 26.9593 37
3 20 0 25.4163 29.5409 42
-3 20 0 48.2136 27.2944 26
3 -20 0 -17.3173 23.6658 30
3 20 1 593.207 63.1868 37
-3 20 -1 772.342 66.569 26
3 -20 1 631.178 68.2234 30
3 20 1 563.562 60.164 28
3 20 1 618.072 67.1171 42
3 -20 2 1024.43 84.0549 30
3 20 2 1051.05 77.5201 28
-3 20 -2 1137.63 79.746 26
-3 20 -3 716.785 62.9787 26
3 20 3 690.091 62.9701 28
3 -20 3 717.647 69.7875 30
3 20 4 103.734 32.675 27
3 -20 4 84.6776 30.1327 30
3 20 4 91.4027 28.3199 28
-3 20 -4 81.7733 27.1102 26
3 20 5 61.79 22.3145 27
3 -20 5 88.3843 29.4462 30
3 20 5 81.5268 22.9857 28
-3 20 -5 86.7638 24.6232 26
-3 20 -6 438.869 43.0584 26
3 -20 6 425.936 47.6419 30
3 20 6 401.343 45.5542 27
-3 20 -7 51.3607 16.9951 26
3 -20 7 80.1387 21.7172 30
3 20 7 60.9799 21.2617 27
3 21 -8 272.682 36.8252 42
-3 21 8 296.998 38.0095 27
-3 -21 8 280.412 38.785 30
3 -21 -8 297.289 35.9301 38
-3 21 8 296.636 37.4445 28
3 21 -8 375.947 41.1283 37
-3 -21 7 469.489 49.3108 30
-3 21 7 486.971 49.4266 27
-3 21 7 546.517 53.372 28
3 21 -7 488.18 51.9288 42
3 21 -7 515.341 50.0206 37
3 -21 -7 595.762 53.6017 38
3 21 -6 100.614 29.6099 37
-3 -21 6 67.5264 25.0137 30
-3 21 6 120.037 31.4906 28
3 21 -6 90.5891 26.6489 42
3 -21 -6 127.049 29.3351 38
3 21 -5 -17.709 24.8138 37
3 -21 -5 45.1711 23.3685 38
-3 -21 5 -12.1171 22.1588 30
-3 21 5 -29.1646 22.342 28
3 21 -5 -2.58691 22.7932 42
3 21 -4 444.053 53.4152 37
3 -21 -4 516.798 58.08 38
-3 -21 4 463.121 51.6811 30
-3 21 4 464.64 54.7997 28
3 21 -4 475.741 55.4929 42
3 -21 -3 265.715 44.6176 38
-3 -21 3 266.47 40.0156 30
3 21 -3 275.995 44.0966 42
-3 21 3 319.829 47.3838 28
3 21 -3 232.611 40.4923 37
3 21 -2 247.399 44.1776 37
3 21 -2 190.225 39.7176 42
3 -21 -2 180.812 39.7177 38
3 -21 -1 42.3032 26.2341 38
3 21 -1 84.1172 32.0443 37
3 21 -1 23.3478 29.2082 42
3 -21 -1 71.1743 27.3604 30
3 21 0 669.445 65.6439 37
3 -21 0 647.432 64.9372 38
3 -21 0 678.347 66.1626 30
3 21 0 652.508 60.1279 28
3 21 0 675.381 65.2423 42
3 -21 1 49.522 25.1069 30
3 21 1 40.6312 23.3424 28
3 -21 1 5.47165 23.0196 38
3 21 1 57.3566 28.9328 42
3 -21 2 55.3686 28.3063 30
3 21 2 66.1207 23.476 28
3 -21 3 42.0916 21.8775 30
3 21 3 47.5061 22.2279 28
-3 21 -3 -6.35442 18.8441 26
-3 21 -4 21.825 18.6271 26
3 -21 4 -11.1239 22.9679 30
3 21 4 13.3216 15.0659 28
3 21 4 4.18859 17.3037 27
3 -21 5 4.58507 18.0383 30
3 21 5 2.72503 14.0869 27
3 22 -6 131.294 26.8478 37
3 22 -6 112.815 26.1207 42
-3 -22 6 132.143 26.1699 30
-3 22 6 122.851 26.2701 28
3 -22 -6 138.184 26.7387 38
3 22 -5 1047.15 68.2997 37
3 22 -5 889.372 64.8695 42
-3 -22 5 1072.32 68.092 30
-3 22 5 1007.41 68.0253 28
3 -22 -5 920.507 64.5212 38
-3 -22 4 221.243 34.0094 30
-3 22 4 209.755 35.0129 28
3 22 -4 278.753 40.0837 42
3 22 -4 313.677 41.2607 37
3 -22 -4 292.743 39.954 38
3 -22 -3 573.858 55.8159 38
3 22 -3 514.142 52.8763 37
3 22 -3 543.8 55.0033 42
-3 22 3 601.323 56.3738 28
-3 22 2 308.517 43.701 28
3 22 -2 224.188 38.4057 37
3 22 -2 252.413 39.348 42
3 -22 -2 217.194 36.7578 38
3 -22 -1 131.512 32.6443 38
3 22 -1 173.855 35.0383 37
3 22 -1 219.905 36.6405 42
3 22 -1 257.277 36.964 28
3 -22 0 13.4236 19.8336 38
3 22 0 6.37742 19.0319 28
3 -22 0 26.159 21.4165 30
3 -22 1 83.9349 25.7851 38
3 22 1 130.895 26.4849 28
3 -22 1 164.943 34.6886 30
3 -22 2 594.544 55.366 38
3 -22 2 615.884 54.5819 30
3 22 2 587.861 47.813 28
3 -22 2 647.653 51.0119 34
3 22 2 620.691 51.6338 27
3 -22 3 9.93037 19.9949 38
3 -22 3 60.8157 26.0732 30
3 22 3 5.39442 13.1239 28
3 -22 3 24.8968 15.3492 34
3 22 3 42.4355 16.2319 27
3 -23 -2 71.3094 20.1944 38
3 -23 -2 78.3471 20.8013 44
-3 23 2 129.275 27.043 28
3 23 -2 61.0809 15.9858 28
3 -23 -1 546.344 48.519 38
3 23 -1 588.624 43.8923 28
-3 23 1 556.219 48.5001 28
-4 0 19 -12.8147 22.725 32
-4 0 18 627.126 64.5436 32
-4 0 17 25.1637 26.7276 26
-4 0 17 -8.7434 27.1442 32
-4 0 16 2494.98 137.423 32
-4 0 16 2248.55 127.766 26
4 0 -15 3.91955 25.5591 25
-4 0 15 17.5638 27.5526 32
-4 0 15 -10.6378 29.9433 26
4 0 -14 5394.28 192.401 25
-4 0 14 5679.4 200.292 26
-4 0 13 24.8304 26.7421 26
4 0 -13 44.946 26.8304 25
4 0 -12 19420.2 688.146 9
-4 0 12 19848.8 719.49 4
-4 0 11 -138.679 71.0059 4
-4 0 11 54.4865 61.0588 7
4 0 -11 -36.8525 58.4676 9
-4 0 10 52625.3 1030.93 4
-4 0 10 50367 1021.81 7
4 0 -10 52171.5 1030.62 20
4 0 -10 53699.8 1021.33 9
-4 0 9 -6.04334 43.4466 4
-4 0 9 -26.0393 45.891 7
4 0 -9 -33.11 48.8884 20
4 0 -9 -21.9679 49.3884 9
-4 0 8 28287.9 663.93 7
-4 0 8 30184.7 604.354 16
4 0 -8 27923.1 646.946 20
4 0 -8 28835.1 653.679 9
-4 0 8 27630.7 644.54 4
4 0 -7 37.0033 47.5217 9
-4 0 7 3.19558 30.3924 16
-4 0 7 23.1363 44.7426 7
4 0 -7 -7.95453 41.4489 20
-4 0 7 -14.1013 41.8299 4
4 0 -6 71873.1 868.12 20
-4 0 6 71967.8 872.669 4
-4 0 6 70847.4 878.912 7
4 0 -6 71332.8 740.93 22
4 0 -6 74557.3 902.374 9
4 0 -6 71207.8 598.56 10
-4 0 6 70993.8 797.16 16
-4 0 5 31.1364 36.6446 4
4 0 -5 9.08923 26.3307 9
4 0 -5 10.4677 18.8179 10
4 0 -5 16.861 16.8776 8
4 0 -5 16.2371 24.5678 22
4 0 -5 -19.4219 27.0078 20
4 0 -4 63740.4 681.605 22
-4 0 4 64414 692.142 15
4 0 -4 63202.8 622.215 10
-4 0 4 62946.6 658.671 4
4 0 -4 64576.7 712.651 9
-4 0 3 60.0179 32.7642 2
-4 0 3 38.4361 25.1752 4
4 0 -3 62.8043 28.4594 17
4 0 -3 27.1262 23.851 10
-4 0 3 26.6894 30.6685 15
-4 0 2 180977 1164.11 15
4 0 -2 192001 1056.06 6
4 0 -2 194955 967.373 13
4 0 -2 190982 1144.03 3
4 0 -2 193042 956.444 9
4 0 -2 196288 1019.92 17
-4 0 2 185460 792.995 4
-4 0 1 48.7671 16.0039 2
-4 0 1 15.4575 8.25693 4
4 0 -1 -25.567 26.8913 6
4 0 -1 26.3958 16.7249 9
4 0 -1 11.1459 31.7539 3
4 0 -1 61.2605 25.4724 17
4 0 0 10116.6 176.898 1
4 0 0 9734.05 271.367 12
4 0 1 40.0513 31.577 23
4 0 1 4.25608 28.2404 12
4 0 1 -20.4441 31.6837 21
4 0 2 1580.29 135.061 12
4 0 2 1515.12 120.145 21
4 0 2 1622.66 127.221 23
-4 0 -2 1461.01 84.1191 20
4 0 2 1539.87 106.44 5
4 0 3 25.0979 29.8393 23
4 0 3 0.79046 25.6929 5
4 0 3 9.77505 33.4292 12
4 0 3 40.6786 35.8308 21
-4 0 -3 -20.209 19.2178 20
4 0 4 3798.18 224.809 23
-4 0 -4 3768.25 187.525 20
4 0 4 3959.68 210.273 5
4 0 4 3883.69 245.513 12
4 0 5 -1.5662 33.8375 23
4 0 5 12.6835 32.5816 12
4 0 5 -10.4205 36.6905 5
4 0 6 711.982 111.676 5
4 0 6 765.844 118.882 23
4 0 6 528.783 110.341 12
4 0 7 -13.8276 50.1428 23
4 0 7 0.2974 44.3425 12
4 0 7 37.6273 52.6162 5
4 0 8 941.023 159.074 12
4 0 9 -41.0463 29.3851 27
4 0 9 17.5889 26.7637 32
4 0 10 70.71 34.6396 36
4 0 10 53.5717 26.2518 32
4 0 10 92.7159 38.5351 27
4 0 11 -10.2435 22.8553 32
4 0 11 -1.50718 26.724 27
4 0 11 12.401 24.9541 36
4 0 12 263.992 50.4668 36
4 0 12 177.497 39.2146 32
4 0 12 312.226 53.5244 27
4 0 13 1.24406 24.4197 36
4 0 13 -20.1463 26.7787 32
4 0 14 22.0832 25.6389 36
4 0 14 -11.3935 20.0397 32
4 0 15 27.2705 20.6232 36
4 0 15 15.3975 19.3401 32
-4 -1 19 76.5027 25.8811 32
-4 1 19 108.985 28.3809 32
-4 -1 18 57.525 31.9671 32
-4 1 18 18.3315 24.7637 32
-4 -1 17 30.2072 26.396 32
-4 1 17 38.2029 27.9557 32
-4 1 17 34.5185 29.455 26
-4 1 16 76.822 32.2046 32
-4 -1 16 69.4583 33.6696 32
-4 1 16 70.58 30.0477 26
-4 -1 16 139.421 40.4276 26
4 1 -16 136.07 34.5268 25
4 -1 -15 603.598 67.2223 25
-4 -1 15 616.762 71.2632 32
4 1 -15 687.639 71.898 25
-4 -1 15 567.158 67.2695 26
-4 1 15 599.176 69.1098 26
4 -1 -14 162.156 40.6715 25
-4 -1 14 136.987 37.4716 26
4 1 -14 142.08 38.8769 25
-4 1 14 149.063 39.0354 26
4 1 -13 58.7942 28.6425 25
4 -1 -13 95.133 32.1086 25
-4 1 13 86.0423 30.1583 26
-4 -1 13 34.9554 22.7085 26
4 1 -12 922.728 157.325 9
-4 -1 12 663.756 139.782 4
-4 -1 12 941.248 165.359 7
-4 1 12 734.969 147.192 5
-4 1 12 706.753 146.221 4
4 -1 -12 570.101 125.042 9
-4 1 11 6269.1 382.467 4
-4 -1 11 6408.17 390.96 7
-4 -1 11 6321.87 382.771 4
4 -1 -11 6610.81 396.107 20
4 1 -11 6415.12 377.389 9
4 -1 -11 6811.16 387.977 9
4 1 -10 256.987 83.1161 9
4 -1 -10 264.393 81.9717 9
-4 1 10 271.313 85.2878 7
-4 1 10 251.249 84.8384 4
4 -1 -10 290.982 86.136 20
-4 -1 10 205.29 73.8686 4
-4 -1 10 176.96 75.6769 7
-4 1 9 7385.4 364.366 7
-4 -1 9 6925.05 358.68 7
4 -1 -9 7108.79 354.212 20
4 1 -9 7234.24 354.36 9
-4 1 9 7175.34 356.701 4
4 -1 -9 7076.38 351.126 9
-4 -1 9 6967.45 351.33 4
4 1 -8 602.603 102.156 9
4 -1 -8 688.693 108.241 9
-4 -1 8 381.05 85.1962 4
-4 1 8 610.625 104.232 4
-4 -1 8 543.934 101.266 7
-4 1 8 648.782 106.005 7
4 -1 -8 673.235 101.59 20
-4 1 8 436.182 80.2584 16
-4 1 7 32378.8 642.306 4
-4 -1 7 31365.1 654.589 7
-4 1 7 31744.5 634.956 7
-4 1 7 32098.8 612.569 16
4 1 -7 32786.9 654.378 9
4 -1 -7 32770 639.007 20
-4 -1 7 31598.6 636.891 4
4 -1 -7 33082 664.096 9
-4 -1 7 33798.6 554.757 16
4 -1 -6 698.722 92.7487 9
-4 1 6 696.519 95.7709 4
-4 1 6 822.116 99.6106 7
4 -1 -6 684.292 72.3729 22
4 1 -6 734.92 93.5461 9
4 -1 -6 684.621 89.943 20
-4 -1 6 834.657 84.9231 16
-4 -1 6 833.354 99.1695 4
-4 -1 5 24.6681 32.7304 4
4 1 -5 26.6946 30.9086 9
4 -1 -5 67.2849 40.7442 9
-4 1 5 68.0965 41.7912 4
4 -1 -5 34.416 14.3498 8
-4 1 5 29.1573 33.6421 7
4 1 -5 22.757 24.901 22
4 -1 -5 2.77783 24.5411 22
4 -1 -5 57.0205 34.5717 20
-4 1 4 2607.81 152.213 15
4 1 -4 2636.62 123.486 8
-4 1 4 2433.91 126.789 7
4 -1 -4 2543.54 142.97 9
-4 -1 4 2419.18 143.312 2
4 1 -4 2488.35 141.631 22
-4 -1 4 2396.77 126.355 15
4 1 -4 2515.41 145.201 9
4 1 -4 2619.44 148.169 17
-4 -1 4 2564.69 135.912 4
-4 1 4 2359.81 132.301 4
4 -1 -3 97.6007 26.4274 17
-4 -1 3 21.1843 28.2743 15
4 -1 -3 58.202 32.4944 10
-4 1 3 18.3643 22.8029 4
4 -1 -3 38.9508 16.1182 13
-4 1 3 47.3076 24.9979 7
4 -1 -3 43.2389 19.0123 20
-4 -1 3 41.4589 22.0731 4
-4 1 3 18.8456 38.3161 15
-4 -1 3 31.8675 28.5836 2
-4 -1 2 1183.88 79.5917 2
-4 -1 2 1199.46 94.4909 15
4 1 -2 1166.22 80.7116 6
4 -1 -2 1274.96 97.4224 6
4 -1 -2 1246.91 102.822 3
-4 1 2 1109.88 66.4613 4
-4 1 2 1067.92 99.1881 15
4 -1 -2 1217.72 51.1203 20
4 1 -2 1191.76 84.3306 13
4 -1 -2 1251.3 74.2522 17
4 1 -2 1189.93 78.3124 9
-4 1 2 1177.17 53.828 7
4 -1 -1 15246.9 346.228 3
4 -1 -1 16276.8 336.467 6
4 1 -1 15786.8 282.017 6
4 1 -1 16106.9 321.965 3
4 -1 -1 16349.7 274.954 17
4 1 -1 15446.8 222.078 9
4 -1 0 31117 502.857 23
4 1 0 30371.4 495.809 12
4 -1 0 29108.7 448.937 12
4 -1 0 30830.5 503.742 21
4 1 0 30019 365.781 1
4 1 1 7846.1 274.086 12
4 -1 1 7715.26 264.989 23
4 -1 1 7415.51 253.713 12
4 -1 1 7952.09 266.362 21
-4 -1 -1 6924.21 154.173 20
4 -1 1 7923.29 176.489 5
4 -1 2 32515.8 593.098 12
4 -1 2 33979.1 591.041 23
4 1 2 33194.7 611.673 12
4 1 2 35126.7 547.737 23
4 -1 2 35894.6 587.223 21
-4 -1 -2 32856.4 419.053 20
4 -1 2 33391.1 453.931 5
4 1 3 6519.25 257.791 23
4 -1 3 6458.22 281.976 23
4 -1 3 6368.29 258.586 21
-4 -1 -3 6343.66 218.224 20
4 1 3 6599.3 297.36 12
4 -1 3 6741.45 236.491 5
4 1 3 6566.59 251.811 5
4 -1 3 6596.07 291.686 12
4 1 4 1927.26 176.753 12
4 1 4 1713.21 144.891 23
4 -1 4 1750.12 165.254 12
4 -1 4 1719.83 142.448 21
-4 -1 -4 1887.63 136.403 20
4 -1 4 1750.74 137.469 5
4 1 4 1850.49 150.529 5
4 -1 4 1784.36 163.647 23
4 -1 5 8406.85 317.103 21
4 1 5 8020.78 337.757 23
4 -1 5 7597.99 353.935 23
4 1 5 7613.16 372.447 12
4 -1 5 7746.42 374.426 12
4 -1 5 7790.29 318.946 5
4 1 5 7720.94 334.81 5
4 -1 6 43.5589 39.1164 5
4 1 6 -23.5644 34.5983 5
4 1 6 31.2804 33.892 23
4 -1 6 39.9817 41.2893 23
4 -1 6 15.0729 52.4317 12
4 -1 7 1356.81 175.643 23
4 1 7 1045.12 155.82 12
4 -1 7 1123.33 163.768 12
4 1 7 1263.39 160.161 5
4 -1 8 64.128 48.9459 12
4 -1 8 163.603 76.8488 23
4 1 8 176.109 74.5714 12
4 -1 9 863.565 80.4238 36
4 1 9 649.891 67.0684 32
4 -1 9 794.64 75.9609 32
4 -1 9 707.498 73.0096 27
4 1 9 763.316 75.541 27
4 1 10 -60.488 36.7427 27
4 -1 10 5.80909 24.8122 32
4 1 10 61.9606 29.6525 32
4 -1 10 -1.14179 23.7214 36
4 -1 10 66.9407 33.8802 27
4 1 11 256.789 52.4412 36
4 1 11 195.525 49.2443 27
4 -1 11 221.846 48.8445 32
4 1 11 237.018 44.5999 32
4 -1 11 229.746 46.9115 36
4 -1 11 225.401 49.3171 27
4 -1 12 17.1377 27.8291 36
4 1 12 -17.3968 33.1891 36
4 1 12 -9.47923 24.8707 32
4 1 12 46.1181 31.1058 27
4 -1 12 38.5909 25.3664 32
4 1 13 17.8094 25.7187 36
4 1 13 10.9201 19.8 32
4 -1 13 4.69503 29.554 36
4 -1 13 4.97043 22.7276 32
4 1 14 126.879 37.1269 36
4 -1 14 162.213 37.8274 36
4 -1 14 70.3181 25.9598 32
4 1 15 29.3802 22.2529 36
4 -1 15 17.0242 16.8302 32
4 -1 15 -21.0152 21.6246 36
-4 -2 19 5.52827 17.9938 32
-4 2 19 36.4302 24.0175 32
-4 -2 18 687.036 67.3831 32
-4 2 18 729.375 66.9179 32
-4 2 18 673.247 65.4596 26
-4 2 17 41.1051 26.9092 32
-4 -2 17 103.196 35.1357 32
-4 2 17 21.7779 24.2647 26
-4 -2 16 34.8081 31.7523 32
-4 -2 16 62.7915 27.9912 26
-4 -2 16 40.6917 29.3735 39
-4 2 16 65.1546 33.3006 32
-4 2 16 55.7767 36.5072 26
-4 -2 15 126.493 35.6693 26
4 2 -15 101.07 32.0756 25
-4 -2 15 102.751 40.746 32
-4 -2 15 151.063 42.641 39
-4 2 15 137.012 41.2659 26
-4 2 14 4976.55 189.541 26
-4 -2 14 5422.87 198.287 32
-4 -2 14 5071.56 189.314 26
4 -2 -14 5242.01 187.26 25
4 2 -14 5198.44 190.039 25
4 2 -13 1015.27 83.6096 25
4 -2 -13 968.188 80.331 25
-4 -2 13 941.706 82.8305 26
-4 2 13 1008.92 84.5187 26
-4 -2 12 1813.52 221.093 4
-4 2 12 1433.07 206.024 4
-4 -2 12 1239.79 184.46 7
4 -2 -12 1518.95 206.537 20
-4 2 12 1485.47 205.142 5
4 -2 -12 1613.01 203.901 9
4 2 -12 1523.5 196.227 9
-4 -2 11 1673.98 204.861 7
4 -2 -11 1748.71 209.107 20
-4 2 11 1707.74 204.351 5
4 -2 -11 2071.45 217.291 9
-4 -2 11 2011.04 218.795 4
-4 2 11 2080.91 223.231 4
4 2 -11 1811.15 203.194 9
-4 -2 10 8602.16 430.177 7
-4 2 10 9336.8 440.648 4
4 -2 -10 9889.78 445.859 9
4 -2 -10 8806.62 432.992 20
4 2 -10 8884.05 422.757 9
-4 -2 10 8950.62 429.288 4
4 -2 -9 -17.7141 57.3353 9
-4 2 9 114.338 49.7936 16
-4 -2 9 51.3419 41.4086 4
4 2 -9 111.366 55.066 9
-4 2 9 25.4388 41.6607 4
-4 -2 9 20.6794 66.0805 7
4 -2 -9 53.4323 48.0118 20
4 -2 -8 2462.25 197.765 9
-4 -2 8 2272.58 197.496 7
-4 2 8 2359.27 191.649 7
4 -2 -8 2345.29 193.536 20
-4 -2 8 2267.55 190.693 4
-4 2 8 2454.77 197.49 4
4 2 -8 2268.27 187.286 9
-4 2 8 2651.35 201.385 16
-4 2 7 1004.07 121.902 4
-4 -2 7 1265.41 134.45 4
-4 2 7 1129.18 122.15 7
-4 -2 7 1431.93 106.661 16
4 -2 -7 1503.99 142.394 20
4 2 -7 1283.56 135.332 9
4 -2 -7 1312.35 136.424 9
-4 2 7 1328.92 134.038 16
-4 2 6 14318 397.983 4
-4 2 6 14445.1 388.522 7
-4 -2 6 14407 306.038 16
4 -2 -6 14764.3 392.057 20
-4 -2 6 13742.3 388.516 4
4 2 -6 14605.1 406.985 9
4 -2 -6 14009.7 308.268 22
4 -2 -6 14000.1 402.182 9
-4 -2 5 341.355 74.1844 2
-4 2 5 338.2 60.953 4
4 2 -5 317.054 61.8517 9
4 2 -5 345.079 58.153 8
4 -2 -5 373.14 59.6609 20
4 -2 -5 422.201 71.7394 9
-4 2 5 237.955 49.8825 7
-4 2 4 94.7365 34.0427 7
-4 2 4 76.8867 38.2846 15
-4 -2 4 106.553 30.5696 15
4 2 -4 71.987 30.2095 17
-4 -2 4 58.9491 43.6297 2
-4 2 4 95.3771 33.3233 4
4 -2 -4 71.9868 40.8931 23
4 2 -4 90.983 39.0261 22
4 2 -4 88.5362 36.6607 9
-4 -2 3 96.0404 28.7869 15
-4 2 3 141.134 49.4791 15
4 -2 -3 125.835 25.9369 17
4 -2 -3 149.18 30.0987 20
-4 -2 3 135.498 39.671 2
-4 2 3 183.566 27.9175 5
4 -2 -3 103.821 36.2529 21
-4 2 3 113.515 35.5832 4
4 2 -3 141.117 40.9726 17
4 -2 -2 1606.13 116.251 6
4 -2 -2 1658.48 72.3624 17
4 -2 -2 1661.48 119.176 3
4 2 -2 1672.17 94.813 9
4 -2 -2 1496.6 112.694 21
4 -2 -2 1656.95 69.4426 20
-4 -2 2 1749.76 104.769 2
4 2 -2 1836.36 88.9161 6
4 2 -1 10270.3 202.17 14
4 -2 -1 10347.2 193.14 17
4 2 -1 10808.8 254.076 23
4 2 -1 10406.7 236.021 1
4 -2 -1 9915.59 222.107 12
4 2 -1 9974.54 283.84 22
4 -2 -1 10040.4 284.82 6
4 -2 -1 10610.8 296.691 3
4 2 -1 10598.2 280.876 17
4 2 -1 10635 250.227 3
4 2 0 28537.7 485.408 17
4 2 0 27452 481.575 13
4 -2 0 26765.9 414.037 12
4 -2 0 27753.3 498.498 21
4 2 0 29299.2 477.314 22
4 2 0 28818.7 409.718 1
4 -2 0 28692.4 507.722 10
4 2 0 28944.8 415.142 23
4 -2 0 28212.1 504.253 23
4 2 0 27288.4 493.461 12
4 -2 1 63227.5 786.196 23
4 2 1 61405.2 786.838 12
4 -2 1 60613.3 703.49 12
4 -2 1 62619.6 776.694 21
-4 -2 -1 58743.3 526.295 20
4 -2 1 60749.1 451.672 5
4 -2 1 63920.2 777.877 10
4 2 1 60546.1 753.903 17
4 -2 2 4508.48 228.007 23
4 2 2 3957.66 217.288 12
4 -2 2 4021.38 204.46 12
4 -2 2 3921.05 206.475 21
-4 -2 -2 4176.25 157.684 11
4 -2 2 3979.37 152.062 5
-4 -2 -2 4064.79 160.713 20
4 2 3 304.859 57.3097 23
-4 -2 -3 317.95 56.0585 20
4 -2 3 332.137 70.3007 23
4 2 3 363.382 79.9244 12
4 -2 3 347.477 75.3569 12
4 -2 3 308.078 65.4762 21
4 -2 3 401.289 62.5596 5
4 2 4 308.937 63.254 23
4 -2 4 218.551 72.4393 23
4 2 4 282.798 76.4761 12
4 2 4 311.055 54.4432 22
-4 -2 -4 307.878 62.9889 20
4 -2 4 234.564 55.4628 5
4 -2 4 196.808 51.5331 21
4 -2 5 6036.84 282.465 21
4 2 5 5233.24 259.254 23
4 2 5 5543.23 319.447 12
4 -2 5 5685.37 317.085 23
4 -2 5 5367.04 262.559 5
4 2 5 5455.51 288.877 5
4 2 6 1352.82 172.388 12
4 -2 6 1675.5 186.796 23
4 2 6 1309.29 155.456 5
4 -2 7 54.164 57.5487 23
4 2 7 -17.553 39.5476 12
4 -2 7 2.08692 33.1879 12
4 2 7 -18.3489 40.5413 5
4 -2 8 21.1438 47.1383 23
4 2 8 3.06171 37.7643 12
4 -2 8 -40.0997 42.8176 12
4 -2 9 1034.81 87.3648 36
4 -2 9 1061.3 87.8503 32
4 -2 9 1082.35 176.266 23
4 -2 9 1064.52 87.1536 27
4 2 9 1177.11 92.0865 27
4 2 10 15.2646 29.1792 27
4 -2 10 20.1225 31.1985 32
4 -2 10 1.42997 26.9401 36
4 -2 10 -22.181 29.6752 27
4 -2 11 426.508 62.249 32
4 2 11 356.964 56.9324 27
4 -2 11 354.132 59.1753 36
4 2 12 108.609 38.1265 27
4 -2 12 175.88 44.2248 36
4 2 12 136.148 37.5534 36
4 -2 12 150.899 44.0492 32
4 -2 13 75.3855 30.6998 36
4 2 13 112.045 36.03 36
4 -2 13 80.2625 30.6194 32
4 2 13 139.295 45.5878 27
4 -2 14 11.6603 23.2011 36
4 2 14 35.746 26.8165 36
4 -2 14 31.1247 24.4111 32
4 2 15 18.0973 23.0002 36
4 -2 15 -3.16469 21.165 36
4 -2 15 28.3241 20.9214 32
-4 -3 19 38.4217 23.6262 32
-4 3 19 21.9776 17.3478 32
-4 -3 18 26.323 23.8023 32
-4 3 18 19.3982 24.5176 32
-4 3 18 54.1132 28.774 26
-4 -3 17 45.0514 29.723 32
-4 3 17 13.9534 25.1608 32
-4 3 17 18.5144 27.3744 26
-4 -3 17 33.1185 22.0834 39
-4 -3 16 224.048 44.8002 39
-4 -3 16 206.792 46.4358 32
-4 3 16 189.732 43.8638 26
-4 3 16 226.608 48.6968 32
4 3 -15 37.2977 29.5391 25
-4 -3 15 53.5024 31.1906 26
-4 -3 15 95.7183 37.6864 39
-4 -3 15 58.2167 34.0991 32
-4 3 15 -21.8307 26.5244 26
4 3 -14 47.5657 27.5314 25
-4 3 14 71.2655 29.9286 26
-4 -3 14 93.6747 31.6336 32
-4 -3 14 63.9837 32.2989 26
4 3 -13 414.53 57.3771 25
-4 3 13 375.805 54.3057 26
-4 -3 13 386.161 53.9886 26
-4 3 12 2261.48 252.996 4
-4 -3 12 2458.09 264.882 7
4 -3 -12 2416.5 252.532 9
4 -3 -12 2196.5 252.282 20
-4 3 12 2041.2 237.295 5
-4 -3 12 2133.86 242.466 4
-4 -3 11 1.81081 36.8687 4
-4 -3 11 31.7131 58.1513 7
4 -3 -11 4.4024 41.831 9
-4 3 11 -115.911 68.5383 4
4 -3 -11 -28.8018 73.8027 20
-4 3 11 2.15543 52.4928 5
-4 3 10 1827.37 201.522 4
-4 -3 10 1755.97 192.468 4
4 -3 -10 1728.64 193.556 20
-4 3 10 1901.09 201.919 5
-4 -3 10 1824.01 207.441 7
4 3 -10 1967.35 202.758 9
4 -3 -10 1960.36 206.509 9
-4 3 9 -81.169 62.245 16
4 -3 -9 8.77734 41.2915 9
-4 -3 9 37.2523 54.4852 7
-4 3 9 38.2024 40.893 4
4 -3 -9 37.8247 52.9034 20
-4 3 9 4.09302 41.6643 5
-4 -3 9 43.4427 46.5587 4
4 3 -9 -19.2152 55.3132 9
-4 -3 8 45.8088 43.806 4
-4 3 8 11.7972 41.1926 4
-4 3 8 71.386 56.2568 16
4 3 -8 34.0475 39.065 9
4 -3 -8 72.2307 48.7174 20
-4 3 8 42.1829 38.1531 5
4 -3 -8 4.04228 40.0433 9
-4 3 7 185.805 65.6807 16
4 -3 -7 236.135 70.789 9
4 -3 -7 187.752 58.5095 20
-4 3 7 179.898 56.324 5
-4 3 7 142.301 56.2638 4
-4 -3 7 141.891 54.8087 4
4 3 -7 179.59 67.0441 9
-4 -3 6 42065.1 761.996 2
4 -3 -6 42655.6 529.969 22
-4 3 6 42219.5 700.352 4
4 -3 -6 42997.7 686.009 20
-4 3 6 43132.8 656.428 5
4 3 -6 42074.4 709.743 9
4 -3 -6 43375.8 726.959 9
-4 3 5 12176.4 348.219 4
4 3 -5 12727.9 341.841 8
-4 -3 5 12047.5 380.666 2
4 -3 -5 12312.3 330.856 20
-4 3 5 13104.6 320.568 5
4 3 -5 13081.1 366.586 9
4 3 -4 32115.1 521.489 8
4 -3 -4 31968 548.521 23
-4 -3 4 28887.7 357.538 15
4 -3 -4 30681.7 481.465 21
-4 3 4 31801.9 427.304 5
4 3 -4 33230.3 571.343 17
4 3 -4 31036.7 526.175 9
-4 -3 4 31209.4 555.284 2
-4 3 4 30370 567.39 15
-4 3 3 7165.89 269.804 15
-4 -3 3 7084.39 244.796 2
4 -3 -3 7197.48 142.303 17
4 3 -3 7331.63 240.678 8
4 -3 -3 7207.54 252.901 23
4 -3 -3 6943.02 237.042 21
4 -3 -3 7046.92 199.348 20
-4 3 3 7366.53 164.534 5
-4 -3 3 7088.26 191.92 15
4 3 -3 7526.97 259.554 17
4 3 -2 83692.7 833.357 17
4 3 -2 81067.2 506.119 6
4 -3 -2 80858.2 835.511 6
4 -3 -2 77594 813.879 21
4 -3 -2 77545.9 820.536 3
4 -3 -2 80474.6 578.666 20
-4 -3 2 80579.4 787.592 2
4 3 -1 49467.8 647.161 17
4 -3 -1 47054 646.785 6
-4 3 1 47688 684.322 15
4 3 -1 48525.2 498.696 14
4 3 -1 49383.8 638.651 13
4 3 -1 47202.2 634.746 22
4 -3 -1 46995.5 644.465 3
4 3 -1 46503.4 565.064 1
4 3 -1 48425.7 501.049 3
4 3 -1 47990.7 516.827 23
-4 3 0 1182.25 114.403 15
4 -3 0 1183.46 113.467 21
4 3 0 1396.07 115.702 13
4 3 0 1247.39 112.294 12
4 -3 0 1150.44 84.3808 12
4 3 0 1342.75 113.668 17
4 3 0 1340.42 108.502 22
4 3 0 1273.62 98.3611 1
4 -3 0 1322.2 118.342 10
4 3 0 1238.98 82.1022 23
4 -3 0 1188.72 110.781 23
4 3 1 42828 665.682 13
4 3 1 41552.9 589.803 1
4 3 1 43763.8 493.313 23
4 -3 1 41758 677.9 23
4 3 1 41203.3 674.919 12
4 -3 1 40971.5 569.063 12
-4 -3 -1 41477.6 508.035 20
4 -3 1 42031.5 675.65 21
4 3 1 43653.7 669.215 17
4 -3 1 43998.9 665.09 10
4 3 1 43841.4 602.317 22
4 -3 2 7503.09 303.467 23
4 -3 2 7496.29 275.57 12
4 -3 2 7392.79 294.107 21
-4 -3 -2 7467.93 233.994 11
-4 -3 -2 7641.24 240.095 20
4 -3 2 7687.79 288.975 10
4 3 2 7409.73 304.261 12
4 3 2 7642.47 254.002 22
4 3 3 27082.1 455.092 23
4 -3 3 24895.5 593.082 23
4 3 3 26368.7 610.975 12
4 3 3 27988 486.864 22
4 -3 3 25640.7 562.909 21
-4 -3 -3 26638.7 495.556 20
4 -3 4 9109.82 387.137 23
4 3 4 9515.88 395.636 12
-4 -3 -4 9788.42 332.242 20
4 -3 4 9159.24 351.368 21
4 -3 5 196.289 69.3677 23
4 3 5 143.219 61.7606 12
4 -3 5 161.791 61.3617 21
-4 -3 -5 76.611 45.5426 20
4 -3 6 3309.66 267.241 23
4 3 6 3330.5 269.299 12
4 -3 7 4526.82 327.629 23
4 3 7 4118.67 316.589 12
4 -3 8 59.7775 63.9384 23
4 3 8 -64.6236 50.2975 12
4 -3 8 9.1675 32.8231 12
4 -3 9 769.916 76.9802 36
4 -3 9 728.606 73.8653 32
4 -3 9 875.123 82.6449 27
4 3 9 818.601 77.7434 27
4 -3 10 628.503 73.5372 36
4 -3 10 783.495 79.659 32
4 3 10 807.054 80.92 27
4 -3 11 1839.19 120.8 36
4 -3 11 1694.47 114.536 32
4 3 11 2012.29 124.463 27
4 -3 12 48.9528 26.9518 36
4 3 12 6.11473 26.1147 36
4 -3 12 72.7068 30.1613 32
4 3 12 70.2281 35.4781 27
4 -3 13 973.511 84.892 36
4 3 13 971.035 84.8278 36
4 -3 13 981.547 82.7233 32
4 3 13 794.473 75.8252 27
4 -3 14 94.4402 31.009 36
4 -3 14 112.089 30.3014 32
4 3 14 192.118 40.7305 36
4 3 15 101.765 28.2161 36
4 -3 15 69.1965 22.7637 32
4 -3 15 93.7623 28.1376 36
-4 -4 19 30.3429 18.8236 32
-4 4 19 4.58811 17.7692 32
-4 -4 18 212.26 40.6193 32
-4 4 18 218.071 41.3562 26
-4 -4 18 224.296 36.4902 39
-4 4 18 184.307 35.5038 32
-4 4 17 164.739 40.0263 26
-4 -4 17 132.407 36.0391 32
-4 4 17 147.065 37.1772 32
-4 -4 17 135.318 33.014 39
-4 -4 16 -13.3541 27.5357 39
-4 -4 16 -9.15894 28.0893 32
-4 4 16 25.6892 27.5359 32
-4 4 16 -12.1125 28.9926 26
-4 -4 15 104.726 37.2726 32
-4 -4 15 93.6242 34.9208 39
-4 4 15 -6.25486 30.3809 26
4 4 -14 205.293 45.0713 25
-4 -4 14 160.42 41.3487 32
-4 -4 14 150.967 37.0347 26
-4 4 14 168.808 41.1939 26
-4 -4 13 258.794 45.7504 26
-4 -4 13 207.828 42.0567 32
-4 4 13 196.145 40.583 26
4 4 -13 233.84 42.7104 25
-4 -4 12 4478.89 358.931 7
-4 -4 12 4039.48 332.504 4
4 -4 -12 4036.83 340.048 20
4 -4 -12 3727.37 316.11 9
-4 4 12 3919.15 331.484 5
4 -4 -11 507.373 121.478 9
4 -4 -11 423.583 116.132 20
-4 -4 11 604.045 131.602 4
-4 -4 11 520.407 126.232 7
-4 4 11 479.769 112.613 5
-4 -4 10 143.009 74.5906 7
-4 -4 10 287.114 81.404 4
4 -4 -10 110.466 55.0282 9
4 -4 -10 158.932 77.8104 20
-4 4 10 154.708 78.1756 5
-4 4 9 1666.36 183.713 4
4 -4 -9 1991.43 199.736 20
4 -4 -9 1868.25 193.119 9
-4 4 9 1805.06 184.043 5
-4 -4 9 1665.84 180.629 4
-4 4 9 2155.85 207.107 16
4 -4 -8 660.023 111.887 9
-4 4 8 522.938 104.63 16
-4 -4 8 523.093 99.0771 4
-4 4 8 462.941 91.7203 4
4 -4 -8 739.89 117.55 20
-4 4 8 576.684 99.8502 5
-4 -4 7 15867 522.734 2
4 -4 -7 15748.7 472.859 20
-4 4 7 16198.8 456.348 5
4 4 -7 16099.9 478.92 9
-4 4 7 16005.6 483.061 4
4 -4 -7 16962.6 499.048 9
-4 4 7 17062.2 510.721 16
4 -4 -6 5217.07 249.977 20
-4 4 6 5234.57 235.772 5
-4 -4 6 4997.98 280.515 2
4 4 -5 1336.31 121.55 8
4 4 -5 1354.54 132.087 17
4 -4 -5 1263 114.507 20
-4 4 5 1161.84 102.708 5
-4 -4 5 1172.95 130.758 2
4 4 -4 9426.05 304.743 8
4 -4 -4 8617.61 292.294 23
-4 4 4 8759.74 320.259 15
4 -4 -4 8645.96 266.807 21
4 -4 -4 9018.8 272.962 20
-4 -4 4 8832.84 315.292 2
-4 4 4 9001.89 241.557 5
4 4 -4 9170.45 317.103 17
4 -4 -3 30973.1 540.69 3
-4 -4 3 31864.3 560.528 2
4 4 -3 32215 527.482 14
4 -4 -3 30822.3 540.983 23
4 -4 -3 31234.2 558.921 6
4 -4 -3 31296.6 524.621 21
-4 4 3 33109.2 603.835 15
4 4 -3 32743.6 573.125 17
-4 -4 3 30769.2 371.924 15
4 4 -3 31735.9 540.576 8
-4 4 2 21758.7 482.056 15
4 -4 -2 21149.2 454.099 6
4 -4 -2 20942.1 446.064 21
4 -4 -2 20888.4 447.022 23
-4 4 2 20457.3 229.63 1
4 4 -2 22404.1 464.018 22
4 4 -2 21371.2 319.408 3
4 -4 -2 20268.8 436.151 3
4 4 -2 21479.2 453.184 17
4 -4 -1 72188.5 844.249 6
-4 4 1 71173.1 870.451 15
4 4 -1 70478.2 811.198 22
4 -4 -1 69727.7 815.384 3
4 4 -1 72802.3 834.332 17
4 4 -1 70804.7 766.15 1
4 -4 -1 68830.9 833.143 23
4 4 0 23413.1 487.766 13
4 -4 0 21633 337.502 12
4 4 0 21978.3 448.329 22
4 4 0 22620.9 481.673 17
4 4 0 21630.6 435.105 1
-4 4 0 22081.3 496.66 15
4 -4 0 20910.6 474.714 23
-4 4 -1 1517.92 137.534 15
4 -4 1 1459.56 131.655 23
4 4 1 1732.17 126.44 22
4 4 1 1377.15 119.158 1
4 4 1 1509.75 132.155 13
4 4 1 1573.85 83.7774 23
4 -4 1 1639.15 112.392 12
4 4 1 1484.9 132.799 17
-4 -4 -1 1733.46 127.829 11
4 -4 1 1650.94 137.871 10
4 4 1 1692.39 142.162 12
-4 -4 -2 5.3794 23.8866 11
4 -4 2 -5.53889 42.6238 23
4 4 2 94.9913 34.9648 22
4 4 2 46.0987 42.1025 12
-4 -4 -2 35.8879 29.9734 20
4 -4 2 34.8187 37.162 10
4 4 3 4160.81 249.178 12
4 -4 3 3649.58 238.796 23
4 4 3 3934.97 187.496 22
-4 -4 -3 4352.1 214.501 20
4 -4 3 3773.62 212.541 10
4 4 4 11486.9 440.808 12
4 -4 4 11206.6 442.511 23
-4 -4 -4 12457.1 393.373 20
4 4 5 127.514 57.8446 12
4 -4 5 125.357 71.1787 23
4 -4 5 139.347 62.7649 21
-4 -4 -5 159.759 58.1509 20
4 -4 6 189.8 65.0009 21
4 4 6 43.7711 41.8854 12
4 -4 6 139.411 75.2714 23
4 4 7 104.112 63.4962 12
4 -4 7 141.921 78.6663 23
4 4 8 -36.3132 44.7004 12
4 -4 8 76.4826 53.7642 12
4 -4 8 103.28 63.3504 23
4 -4 9 368.018 55.369 36
4 -4 9 476.103 62.7704 32
4 4 9 472.554 61.3354 27
4 -4 9 445.469 56.9849 39
4 -4 10 635.724 68.5909 39
4 -4 10 635.657 72.5758 36
4 -4 10 672.738 74.6146 32
4 4 10 674.151 74.4328 27
4 -4 11 129.636 39.6118 36
4 4 11 114.032 38.4547 27
4 -4 11 94.5194 33.1146 32
4 -4 12 1.64893 25.8776 32
4 -4 12 34.4018 31.4607 36
4 4 12 -22.8532 30.1562 41
4 4 12 -2.54308 26.3425 27
4 4 12 -6.95542 28.1444 36
4 -4 13 9.26714 23.848 36
4 4 13 34.1872 29.886 36
4 -4 13 27.2844 26.7342 32
4 4 14 30.0017 25.3274 27
4 -4 14 43.8576 25.3248 36
4 4 14 3.10206 24.6154 36
4 -4 14 48.2816 27.0947 32
4 4 15 5.39093 19.6267 36
4 -4 15 7.11469 17.153 36
4 -4 15 11.9588 20.7415 32
-4 -5 19 500.535 46.7981 32
-4 5 19 503.263 42.9549 32
-4 -5 18 151.634 34.3038 32
-4 5 18 76.8159 24.669 32
-4 -5 18 125.294 28.5389 39
-4 5 18 65.2431 25.2259 26
-4 5 17 28.11 27.7284 32
-4 -5 17 45.7954 28.9661 32
-4 5 17 60.6969 29.6449 26
-4 -5 17 66.501 26.7781 39
-4 -5 16 721.766 73.6278 39
-4 5 16 688.985 70.7853 32
-4 -5 16 747.701 75.3565 32
-4 5 16 732.57 75.7919 26
-4 -5 15 737.002 78.0325 32
-4 -5 15 742.834 75.8619 39
-4 5 15 740.732 75.7799 26
-4 -5 14 836.93 82.12 39
-4 -5 14 780.938 77.3887 32
-4 5 14 883.569 84.7771 26
-4 -5 13 337.941 52.7517 32
4 5 -13 413.406 58.2145 25
-4 5 13 395.631 56.6945 26
4 -5 -12 368.28 52.7639 38
-4 5 12 264.914 45.6183 26
4 5 -12 259.685 46.9215 25
4 -5 -11 362.636 99.8545 9
-4 -5 11 633.895 135.131 4
-4 5 11 201.861 78.7233 5
4 -5 -11 582.019 132.43 20
4 5 -11 368.165 98.1208 14
-4 -5 11 326.924 98.6307 7
-4 -5 10 -65.246 60.6714 7
4 -5 -10 75.0003 55.5523 9
-4 -5 10 -40.499 48.9087 4
4 -5 -10 -59.8186 66.0763 20
-4 5 10 0.56084 40.5181 5
-4 -5 9 838.292 135.16 4
-4 5 9 1002.06 150.377 16
4 -5 -9 722.391 126.77 20
-4 5 9 719.642 124.285 5
-4 -5 9 980.931 138.76 11
4 -5 -9 984.712 145.8 9
4 -5 -8 366.502 89.784 9
-4 5 8 363.081 84.2227 5
-4 5 8 403.31 100.003 16
4 -5 -8 323.601 83.9627 20
-4 -5 7 3952.76 280.051 2
-4 5 7 3883.59 258.057 16
4 -5 -7 4021.47 248.517 20
-4 5 7 4179.71 239.768 5
-4 -5 6 1133.11 143.026 2
4 -5 -6 1025.88 123.611 20
-4 5 6 864.828 103.908 5
4 5 -6 1047.7 127.109 17
-4 5 6 1187.52 138.749 16
4 5 -5 185.047 56.4053 8
4 5 -5 179.338 58.6838 17
4 -5 -5 148.19 46.3866 20
-4 -5 5 141.424 65.4504 2
4 5 -5 187.681 63.8172 14
-4 5 5 161.132 45.9834 5
4 -5 -5 159.49 40.8597 21
-4 5 4 7202.64 308.35 15
-4 -5 4 7865.46 315.542 2
4 5 -4 8073.34 299.848 14
4 5 -4 8298.47 306.831 8
4 -5 -4 7709.28 265.486 21
4 -5 -4 8169.46 280.786 20
4 5 -4 7962.67 311.154 17
4 -5 -4 8092.53 292.448 23
4 5 -3 3676.96 190.433 14
-4 -5 3 3327.44 112.967 15
4 -5 -3 3719.73 196.305 23
4 5 -3 3839.11 205.816 8
4 -5 -3 3340.93 195.34 6
4 -5 -3 3650.88 193.951 3
4 -5 -3 3820.99 195.747 21
4 -5 -3 3582.51 172.089 20
4 5 -3 3721.86 205.582 17
-4 5 3 3680.42 141.737 1
-4 -5 3 3458.62 203.669 2
-4 5 3 3713.86 217.708 15
4 -5 -2 1097.07 114.725 6
4 5 -2 1118.9 112.186 17
4 5 -2 1471.71 115.184 14
4 5 -2 1247.42 72.1269 3
4 -5 -2 1087.15 109.199 23
4 5 -2 1192.69 115.915 8
4 -5 -2 1117.74 109.844 3
-4 5 2 1220.85 71.4522 1
-4 5 2 1163.66 122.58 15
-4 5 1 2190.04 166.997 15
4 -5 -1 2428.92 164.829 23
4 5 -1 2411.78 158.122 1
-4 -5 1 2410.82 171.014 11
4 5 -1 2353.81 161.124 17
4 -5 -1 2342.48 90.7046 2
-4 5 0 15829 439.011 15
4 5 0 16108.2 426.613 13
4 -5 0 15549 428.047 23
4 -5 0 14965.6 263.815 12
4 5 0 15352.8 418.439 17
-4 -5 0 15646.6 417.958 11
4 5 0 15924.3 405.619 1
4 -5 1 53220.8 617.607 12
-4 5 -1 54655.3 830.608 15
4 5 1 54479.6 815.644 13
4 5 1 55540.1 830.432 17
4 5 1 53786.7 823.885 12
4 -5 1 54791.1 832.293 23
4 5 1 55746.4 737.608 22
4 5 1 53404.2 775.812 1
-4 -5 -1 54427.3 772.177 11
-4 5 -2 16785.3 480.201 15
-4 -5 -2 17622.2 429.791 20
4 5 2 17313.4 481.905 13
4 5 2 17822.8 470.438 1
4 -5 2 17274.4 498.097 23
4 5 2 18432.7 421.636 22
-4 -5 -2 17757.6 432.926 11
4 -5 2 17432.7 465.637 10
4 5 2 17046.6 484.98 12
-4 5 -3 227.923 65.7182 15
4 -5 3 232.838 59.0053 10
4 -5 3 214.429 66.879 23
-4 -5 -3 260.11 61.264 20
4 5 3 141.001 58.3522 19
4 5 3 223.076 70.1993 12
4 5 4 30.5661 39.4422 12
4 -5 4 84.9533 58.2544 23
-4 -5 -4 66.6076 41.1485 20
4 5 4 36.8612 41.3952 19
4 5 5 1677.42 184.946 12
4 -5 5 1797.11 197.295 23
-4 -5 -5 1835.44 170.924 20
4 5 5 1461.72 167.854 19
4 5 6 11146 499.576 12
4 -5 6 10598.4 502.772 23
4 -5 6 11943.1 476.515 21
4 5 7 6685.38 407.469 12
4 -5 7 6723.05 418.458 23
4 -5 8 3457.54 314.698 23
4 5 8 2807.53 279.617 12
4 -5 8 3531.01 155.155 32
4 -5 9 115.531 35.5265 39
4 -5 9 65.1562 32.2175 36
4 -5 9 96.278 33.3933 32
4 5 9 91.3862 36.0316 27
4 -5 10 343.777 56.2196 36
4 5 10 389.764 58.9514 27
4 -5 10 347.36 58.1975 32
4 -5 10 353.328 53.4049 39
4 -5 11 1478.86 108.01 32
4 -5 11 1497.68 108.155 36
4 -5 11 1633.13 107.118 39
4 5 11 1365.31 103.125 27
4 -5 12 667.433 73.0569 36
4 -5 12 775.48 77.5346 32
4 5 12 780.908 75.2742 41
4 5 12 796.606 78.2507 27
4 -5 13 171.35 39.9047 32
4 5 13 161.191 39.4072 36
4 -5 13 213.96 42.5834 36
4 5 13 245.03 42.435 41
4 5 13 178.758 43.4386 27
4 -5 14 79.6045 28.3844 36
4 5 14 155.717 37.5356 36
4 -5 14 83.0338 26.0541 32
4 5 14 136.692 35.7844 27
4 -5 15 215.591 33.1864 32
4 5 15 146.347 27.7922 45
4 -5 15 197.605 31.0145 36
4 5 15 185.439 32.8446 36
4 -5 15 275.124 35.1074 45
-4 -6 18 532.976 52.3654 39
-4 6 18 563.346 55.6748 26
-4 -6 18 586.521 56.2339 32
-4 6 18 580.379 52.8164 32
-4 -6 17 27.5766 24.5477 32
-4 6 17 21.3059 21.7756 32
-4 -6 17 27.0987 24.4752 39
-4 6 17 16.7118 26.241 26
-4 -6 16 63.4148 31.3163 32
-4 6 16 45.9803 28.1538 32
-4 -6 16 31.8701 25.8695 39
-4 6 16 35.0345 29.7403 26
-4 6 15 -21.0344 28.5095 26
-4 -6 15 25.4359 26.8592 32
-4 -6 15 36.6121 30.9003 39
-4 -6 14 920.633 83.3289 32
-4 6 14 963.473 86.7963 26
-4 -6 14 857.756 82.0071 39
4 6 -13 1170.07 93.2195 25
-4 6 13 1433.57 101.922 26
-4 -6 13 1167.31 91.0743 32
4 -6 -12 775.45 73.8528 38
-4 -6 12 711.533 71.356 32
4 6 -12 684.233 70.7854 25
-4 6 12 709.197 71.1603 26
4 -6 -11 1532.39 200.936 9
-4 -6 11 1373.73 199.067 7
4 -6 -11 1609.83 218.468 20
4 6 -11 996.984 160.116 14
-4 -6 11 1351.26 192.003 4
-4 6 11 1316.89 186.047 5
4 -6 -10 272.105 95.8877 9
-4 -6 10 250.977 81.0001 4
-4 6 10 253.074 81.6131 5
4 6 -10 202.115 79.1969 14
4 -6 -10 291.433 87.7766 20
4 -6 -9 9080.37 436.988 9
4 -6 -9 8870.09 434.799 20
-4 -6 9 10219 448.915 11
-4 6 9 8909.77 418.863 5
4 6 -9 9226.45 444.301 14
-4 -6 9 8976.45 435.479 4
-4 6 9 8687.04 444.767 16
4 6 -8 1176.06 156.523 14
-4 6 8 1172.11 160.544 16
4 -6 -8 1308.2 161.081 20
-4 -6 8 1214.71 155.086 11
-4 6 8 1298.27 151.416 5
-4 6 8 1235.47 135.641 18
-4 -6 8 1240.92 171.895 2
4 6 -7 867.24 124.762 14
4 -6 -7 1081.43 137.241 20
-4 6 7 1006.39 142.123 16
-4 -6 7 1134.45 147.884 11
-4 6 7 960.093 121.423 5
-4 -6 7 920.145 143.188 2
4 6 -7 842.944 127.104 17
-4 -6 6 4838.05 295.776 2
-4 6 6 4662.58 283.518 16
4 6 -6 4891.29 275.512 14
4 -6 -6 5006.3 269.719 20
-4 -6 6 5249.42 299.717 11
4 6 -6 5102.38 284.397 17
4 6 -6 4783.98 269.95 8
4 -6 -5 1857.71 133.492 21
4 6 -5 1702.87 156.451 14
4 -6 -5 1911.67 157.64 20
4 6 -5 1700.44 155.033 8
4 6 -5 1855.7 164.748 17
-4 -6 5 1817.54 173.622 2
4 -6 -4 11963.8 350.723 21
-4 -6 4 12205.1 416.341 2
4 6 -4 11561.1 388.579 8
4 6 -4 11958.4 385.125 14
4 -6 -4 12089.2 369.503 3
4 -6 -4 12111.8 390.016 6
4 -6 -4 12070.4 368.582 23
-4 -6 4 13563.3 453.011 11
4 -6 -4 12813.6 376.062 20
4 6 -4 11612.6 392.467 17
-4 -6 3 34687.3 670.475 2
4 -6 -3 33995.9 637.217 6
4 -6 -3 34808.1 617.401 23
4 6 -3 35302.2 651.318 8
-4 6 3 33492.1 669.415 15
4 -6 -3 33725.4 610.734 3
-4 -6 3 36658.1 721.012 11
-4 6 3 35406.1 488.865 1
4 6 -3 35532.1 659.424 17
4 6 -3 34994.2 624.449 14
-4 6 2 41485.4 730.467 15
4 6 -2 44098.5 721.059 8
4 6 -2 44842.6 674.616 14
-4 -6 2 44953.4 784.242 11
4 -6 -2 43096.7 716.122 6
4 -6 -2 42900.8 678.478 3
4 -6 -2 42727.7 697.636 23
4 6 -2 44054.9 719.488 17
-4 6 1 22527.5 535.39 15
4 6 -1 22920.6 513.503 1
4 -6 -1 23940 531.045 23
4 6 -1 23659.4 531.845 17
-4 -6 1 24062.5 562.975 11
-4 6 0 4647.69 247.542 15
-4 -6 0 4451.41 242.145 11
4 6 0 4860.43 248.934 13
4 -6 0 4985.43 252.829 23
4 6 0 4700.85 247.353 17
4 6 0 4769.52 241.444 1
-4 6 -1 18129.8 494.992 15
4 6 1 16352.5 471.567 13
4 -6 1 16961.2 483.611 23
4 6 1 16902.1 480.607 17
-4 -6 -1 16741.3 461.16 11
4 6 1 17320.1 470.69 1
-4 6 -2 68354.1 994.13 15
4 6 2 66818.9 981.756 13
4 -6 2 66098.4 1008.53 23
4 6 2 66636.6 964.033 1
-4 -6 -2 69312.1 932.905 11
-4 -6 -2 68909.6 919.425 20
4 6 2 65114 1022.51 19
4 -6 2 66703 952.908 10
4 6 2 67411.3 1007.81 17
4 6 2 66696.4 987.972 12
4 6 3 5755.98 306.186 12
4 6 3 6310.11 313.214 1
4 -6 3 5913.18 325.168 23
-4 -6 -3 5979.28 286.863 20
4 6 3 5725.11 319.302 19
4 -6 3 6629.47 302.927 10
-4 6 -3 6536.17 320.686 15
4 6 4 743.029 119.039 12
4 -6 4 524.877 112.53 23
-4 6 -4 839.277 123.79 15
4 -6 4 762.374 106.439 10
-4 -6 -4 589.483 101.277 20
4 6 4 536.056 102.708 19
-4 6 -5 3473.68 259.079 15
4 6 5 3196.64 259.877 19
4 -6 5 3240.65 272.662 23
-4 -6 -5 3169.87 237.35 20
4 6 5 3171.12 254.495 12
4 -6 6 887.953 155.562 23
4 6 6 951.045 147.789 19
4 6 6 842.795 139.576 12
4 6 7 117.017 60.1082 12
4 -6 7 13.9057 49.1586 23
4 -6 8 1849.86 114.911 39
4 -6 8 1883.71 115.342 36
4 -6 8 1866.26 115.322 32
4 6 8 1997.07 116.112 27
4 -6 9 5725.54 204.462 36
4 -6 9 6147.52 212.959 32
4 6 9 5996.86 207.898 27
4 -6 9 6200.17 213.453 39
4 -6 10 100.478 31.0371 39
4 -6 10 123.282 38.2659 32
4 6 10 102.862 37.5016 27
4 -6 10 154.374 38.3035 36
4 -6 11 8.99145 21.3626 39
4 -6 11 107.868 37.9397 32
4 6 11 34.8469 27.5037 27
4 -6 11 55.7324 31.8937 36
4 6 12 486.566 64.2207 27
4 -6 12 396.922 56.7592 36
4 -6 12 475.394 58.6676 39
4 -6 12 399.713 61.2034 32
4 6 13 1094.39 81.4287 41
4 -6 13 1039.38 83.0788 32
4 6 13 1118.3 86.9537 27
4 -6 13 1094.5 83.8383 36
4 6 13 1037.56 83.9126 36
4 6 14 18.8317 22.9582 36
4 6 14 -9.98118 18.8394 41
4 -6 14 22.9957 24.1616 32
4 6 14 45.1356 27.9384 27
4 -6 14 85.3674 32.7673 36
-4 -7 18 58.0515 24.9652 32
-4 7 18 12.2329 22.3119 26
-4 -7 18 29.8206 20.5517 39
-4 -7 17 -28.0901 28.6148 39
-4 -7 17 9.23288 21.4081 32
-4 7 17 24.1808 19.8809 32
-4 7 17 -11.9138 26.6779 26
-4 -7 16 31.389 26.2162 32
-4 -7 16 51.3343 31.2151 39
-4 7 16 89.4976 35.3965 32
-4 7 16 50.9886 29.8193 26
-4 -7 15 163.483 41.6184 39
-4 -7 15 210.237 43.0277 32
-4 7 15 191.049 44.0362 26
-4 -7 14 601.627 71.4309 39
-4 7 14 499.259 64.4874 26
-4 -7 14 626.274 69.4781 32
4 -7 -13 2754.6 139.655 38
-4 -7 13 3039.18 146.457 32
-4 7 13 3043.55 148.302 26
-4 -7 13 2927.31 150.746 39
-4 7 12 234.626 43.5509 26
4 -7 -12 147.618 38.9572 38
-4 -7 12 225.059 44.4962 32
4 -7 -11 -11.5833 64.0977 9
4 7 -11 98.1906 54.3395 14
-4 -7 11 35.7815 58.3711 7
-4 -7 11 168.471 81.6558 4
4 -7 -11 -52.9381 62.3262 20
4 7 -10 1361.98 186.599 14
4 -7 -10 1287.76 185.662 20
-4 -7 10 1400.27 192.637 4
4 -7 -10 1630.31 204.79 9
4 7 -9 1847.6 211.506 17
4 -7 -9 1604.26 195.24 20
-4 -7 9 2041.19 214.204 11
4 7 -9 1547.99 191.455 14
4 -7 -9 1867.15 205.199 9
-4 7 9 1899.98 215.593 16
-4 -7 8 513.48 118.483 2
4 7 -8 658.011 120.196 14
4 -7 -8 483.436 106.245 20
-4 -7 8 775.946 131.296 11
-4 7 8 723.885 112.036 18
-4 7 8 588.704 122.872 16
4 7 -8 616.784 120.565 17
-4 -7 7 60.4838 66.8042 2
4 7 -7 32.2198 38.207 14
4 7 -7 22.2188 50.0168 8
4 7 -7 73.5734 51.6708 17
4 -7 -7 110.153 61.9524 20
-4 -7 7 98.9211 50.6892 11
-4 7 7 106.369 69.5599 16
4 7 -6 1045.78 135.769 8
4 7 -6 1192.48 147.194 14
4 7 -6 1094.06 140.879 17
-4 7 6 1240.25 155.724 16
4 -7 -6 1096.72 137.58 20
-4 -7 6 1067.24 145.464 11
-4 -7 6 1091.35 149.054 2
-4 -7 5 19426.8 583.534 11
4 -7 -5 18129.8 505.825 20
4 -7 -5 18940.8 444.949 21
-4 -7 5 17021.2 550.601 2
4 7 -5 17445.3 522.52 14
4 7 -5 17550.6 519.094 8
4 7 -5 17435.8 518.316 17
-4 -7 4 5049.63 286.135 2
4 7 -4 5346.4 279.566 8
4 -7 -4 5138.76 246.659 23
-4 7 4 5169.37 222.76 1
4 -7 -4 4728.46 256.044 6
4 -7 -4 4698.4 238.329 3
4 -7 -4 5127.33 244.971 21
-4 -7 4 5333.17 298.991 11
4 -7 -4 4979.86 253.956 20
4 7 -4 5337.62 228.225 18
4 7 -4 5140.51 270.978 14
4 7 -4 4865.4 267.942 17
4 7 -3 896.472 117.192 8
4 -7 -3 767.12 99.1501 23
4 7 -3 894.752 114.398 14
4 -7 -3 868.064 112.477 6
-4 7 3 927.235 125.463 15
-4 7 3 802.626 83.6063 1
-4 -7 3 982.534 125.901 2
4 -7 -3 773.27 98.3756 3
4 7 -3 961.665 103.149 18
-4 -7 3 779.582 123.715 11
4 7 -3 732.53 104.104 17
4 7 -2 11174.3 384.597 17
4 -7 -2 11210.2 372.933 23
-4 7 2 11020.6 395.447 15
4 -7 -2 10122.4 370.361 6
-4 -7 2 11008 412.613 11
4 -7 -2 10580.6 353.231 3
4 7 -2 11041.5 363.669 18
4 7 -2 11344.8 389.115 8
-4 7 1 50075.4 833.768 15
4 7 -1 49768.8 807.179 18
4 -7 -1 52778.4 824.414 23
-4 -7 1 52172 887.892 11
4 7 -1 50360.1 815.029 17
-4 7 0 5211.33 273.196 15
4 7 0 5361.23 275.275 1
4 7 0 5306.95 273.783 17
4 7 0 5192.13 273.051 13
4 -7 0 5394.14 275.424 23
4 7 0 5258.24 275.067 18
-4 -7 0 5357.7 284.328 11
4 7 1 35151.1 715.817 13
4 -7 1 34935.1 724.334 23
4 7 1 36604.1 743.464 17
-4 -7 -1 35734.8 728.944 11
4 7 1 36442 726.996 1
-4 7 -1 35287 717.196 15
4 7 2 5820.77 303.65 13
4 -7 2 6694.42 335.884 23
-4 -7 -2 6979.4 323.036 11
4 7 2 6249.69 313.296 1
4 7 2 5674.18 321.196 19
-4 7 -2 6613.36 318.617 15
4 7 2 6598.9 328.901 17
4 -7 2 6525.63 316.755 10
-4 7 -3 246.516 71.0991 15
4 -7 3 270.9 72.715 10
4 7 3 339.197 86.329 12
4 -7 3 155.948 65.7602 23
-4 -7 -3 251.899 69.2546 20
4 7 3 205.23 72.3215 19
4 7 3 215.121 70.1149 1
4 7 4 5691.27 328.323 12
-4 7 -4 5888.23 323.676 15
4 7 4 4899.86 302.639 1
-4 -7 -4 5715.23 315.793 20
4 7 4 4776.65 320.49 19
4 -7 4 5585.29 291.433 10
4 -7 4 5266.2 336.16 23
4 -7 5 1965.42 219.671 23
4 7 5 2104.67 211.544 12
4 7 5 1811.73 205.258 19
-4 -7 -5 2010.38 199.734 20
4 7 6 658.125 126.921 12
4 -7 6 651.363 136.657 23
4 7 6 461.276 118.21 19
4 7 7 1261.15 182.511 12
4 -7 7 1275.04 196.885 23
4 -7 8 1701.02 111.218 32
4 -7 8 1838.34 114.404 36
4 -7 8 1982.71 121.66 39
4 7 8 1771.75 110.625 27
4 -7 9 186.382 43.3483 39
4 -7 9 180.774 42.1436 36
4 -7 9 176.089 41.0612 32
4 7 9 229.632 45.3544 27
4 -7 10 1136.34 93.3305 39
4 -7 10 1144.1 95.1633 32
4 -7 10 1079.21 92.1058 36
4 7 10 1079.28 90.7514 27
4 -7 11 146.118 39.1045 32
4 -7 11 135.733 39.1919 39
4 7 11 206.932 47.6015 27
4 -7 11 177.272 42.4967 36
4 -7 12 173.03 37.6478 39
4 -7 12 167.8 41.6928 36
4 7 12 150.976 40.3774 27
4 -7 12 154.283 42.3841 32
4 -7 13 15.6202 26.7391 32
4 7 13 -13.8401 25.2022 36
4 7 13 65.4668 34.3519 27
4 7 13 58.4074 25.6665 41
4 -7 13 1.62174 20.6291 39
4 -7 13 53.5411 25.5982 36
4 -7 14 386.568 46.9018 32
4 7 14 429.548 49.1312 36
4 7 14 426.254 44.0173 45
4 7 14 473.362 51.4247 27
4 7 14 375.866 41.8899 41
4 -7 14 399.389 44.4278 36
-4 -8 18 188.178 29.1346 32
-4 -8 18 182.532 32.5641 39
-4 8 18 178.026 32.6031 26
-4 -8 17 38.5991 23.7839 39
-4 -8 17 43.8903 22.3399 32
-4 8 17 71.6571 27.1958 26
-4 -8 16 11.2715 25.3981 39
-4 -8 16 26.8741 25.1924 32
-4 8 16 16.4134 23.265 26
-4 8 15 277.886 48.4743 26
-4 -8 15 207.831 45.3114 39
-4 -8 15 302.912 49.724 32
-4 -8 14 451.75 59.5137 32
-4 -8 14 445.62 61.5305 39
-4 8 14 398.839 57.6389 26
4 -8 -13 440.614 58.9752 38
-4 8 13 393.682 58.2504 26
-4 -8 13 458.244 58.9451 32
-4 -8 13 406.392 61.1934 39
4 -8 -12 883.988 80.6447 38
-4 8 12 830.221 77.8435 26
-4 -8 12 765.997 77.7464 39
-4 8 11 758.217 72.1965 26
4 -8 -11 702.067 71.7486 38
4 8 -10 103.892 52.4875 14
4 8 -10 61.0795 46.0565 17
4 -8 -10 11.8311 37.463 9
4 -8 -10 244.463 99.5355 20
-4 -8 10 214.982 97.5284 4
4 -8 -9 1425.22 188.673 20
-4 -8 9 1661.54 200.539 11
4 8 -9 1551.57 196.3 14
4 8 -9 1767.94 210.138 17
-4 8 9 1713.26 211.837 16
-4 -8 8 16845.3 665.17 2
-4 -8 8 17336.4 622.252 11
-4 8 8 16895.7 562.123 18
4 8 -8 15457.7 576.841 8
4 8 -8 16762.5 604.501 14
-4 8 8 16377.5 620.647 16
4 8 -8 16419.7 601.484 17
4 -8 -8 16672.9 602.171 20
-4 8 7 50264.9 1035.49 16
-4 -8 7 50929.8 1101.15 2
4 8 -7 48819.9 992.362 14
-4 -8 7 53545.6 1062.28 11
4 -8 -7 49092.1 983.193 20
4 8 -7 50409.6 998.464 8
4 8 -7 50684 1005.87 17
4 8 -6 867.23 131.297 14
4 8 -6 667.711 114.773 8
4 -8 -6 725.234 116.437 20
4 8 -6 561.548 104.849 17
-4 -8 6 771.537 137.204 11
-4 -8 6 689.381 131.059 2
-4 8 6 767.914 128.703 16
4 8 -5 11293.2 437.65 14
-4 8 5 10833.8 370.824 1
4 8 -5 11312.1 441.707 8
4 -8 -5 10248.3 401.041 6
4 -8 -5 10901 382.046 3
-4 -8 5 10784.7 460.156 11
4 -8 -5 11300 425.568 20
4 8 -5 10426.9 418.991 17
-4 -8 5 10732.1 456.374 2
4 -8 -4 34455.7 663.051 23
4 8 -4 34786.1 733.675 14
4 8 -4 33876.4 742.342 8
-4 -8 4 33249.5 762.853 2
4 -8 -4 33287.4 708.597 6
4 8 -4 34583.7 729.848 17
4 -8 -4 33702.1 657.836 3
-4 -8 4 35886.6 815.274 11
4 -8 -4 35355.1 712.798 20
-4 8 4 35630.1 624.411 1
4 8 -4 35127.5 630.576 18
4 8 -3 4214.31 258.575 8
4 8 -3 4430.01 256.436 14
4 -8 -3 4372.94 238.705 23
-4 8 3 4480.56 210.242 1
4 -8 -3 4245.87 231.567 3
4 8 -3 4382.1 253.434 17
4 -8 -3 4003.5 244.203 6
-4 -8 3 4380.92 284.455 11
4 8 -3 4283.96 235.147 18
-4 -8 3 4293.28 271.797 2
4 8 -2 47318.4 838.105 8
4 -8 -2 49327.9 811.546 23
-4 -8 2 48457.9 918.65 11
4 -8 -2 47276 830.179 6
4 8 -2 47234 802.866 18
4 8 -2 47012.6 823.658 17
-4 8 2 47788.1 855.162 15
4 -8 -1 18535.5 512.505 23
-4 -8 1 17616.9 550.723 11
4 8 -1 17953.7 515.634 18
-4 8 1 17797.7 520.266 15
4 8 -1 17345.7 503.796 17
4 8 0 9429.31 386.747 1
4 8 0 8416.72 363.636 13
4 -8 0 8797.91 366.154 23
-4 -8 0 8957.56 394.676 11
4 8 0 8522.23 366.187 17
4 8 0 8589.65 373.488 18
-4 8 0 8754.99 367.005 15
-4 8 -1 22656 593.828 15
4 8 1 22102.2 603.754 1
4 8 1 23209.1 607.536 13
4 -8 1 22341.9 606.049 23
-4 -8 -1 23788.6 637.743 11
4 8 1 23871.3 624.008 17
4 -8 2 2704.78 223.81 23
4 8 2 2435.98 205.898 13
4 8 2 2253.73 211.446 19
4 8 2 2586.58 213.623 1
4 8 2 2680.98 221.042 17
-4 8 -2 2850.47 217.143 15
-4 -8 -2 2715.67 221.467 11
-4 8 -3 343.968 84.8095 15
4 -8 3 430.557 89.6488 10
-4 -8 -3 261.61 66.7622 20
4 8 3 198.297 72.2324 19
4 8 3 275.434 83.1344 1
4 -8 4 676.573 130.58 23
4 8 4 449.141 101.697 1
-4 -8 -4 802.714 129.584 20
4 8 4 560.801 119.167 19
4 8 4 817.265 128.876 12
4 8 5 3184.68 269.26 1
4 -8 5 2946.98 271.653 23
4 8 5 2922.42 253.58 12
-4 -8 -5 3177.2 260.479 20
4 8 5 3036.65 274.39 19
4 -8 6 7664.62 457.034 23
4 8 6 7316.13 429.001 1
4 8 6 6740.91 420.724 19
4 8 6 7320.63 423.002 12
4 -8 7 1464.71 103.471 39
4 8 7 1744.37 217.725 12
4 -8 7 1517.11 102.188 32
4 -8 7 1556.93 103.46 36
4 8 7 1465.85 99.4866 27
4 -8 8 146.392 36.9197 36
4 -8 8 136.143 40.0876 32
4 -8 8 242.708 44.7883 39
4 8 8 175.421 40.4752 27
4 -8 9 60.0931 32.7697 39
4 -8 9 20.068 25.1364 36
4 -8 9 31.9788 27.5697 32
4 8 9 -22.0152 29.9756 27
4 -8 10 1621.55 111.921 32
4 -8 10 1781.48 117.229 39
4 -8 10 1556.41 109.418 36
4 8 10 1921.82 121.582 27
4 -8 11 1343.4 100.044 36
4 -8 11 1360.28 100.866 39
4 -8 11 1206.66 96.5455 32
4 8 11 1341.13 100.949 27
4 -8 12 624.662 66.1366 39
4 8 12 512.431 63.9622 27
4 -8 12 523.034 60.6873 36
4 -8 12 443.091 59.5222 32
4 -8 13 78.5241 26.3501 36
4 8 13 86.7207 26.4376 36
4 -8 13 66.0405 25.7762 39
4 -8 13 89.9893 30.8372 32
4 8 13 123.341 36.4781 27
4 8 13 51.4077 25.4834 41
4 -8 14 160.566 29.3072 36
4 8 14 179.786 33.1709 36
4 -8 14 114.416 25.2641 39
4 8 14 196.156 36.3952 27
4 8 14 125.358 26.8985 41
-4 -9 18 143.035 29.0008 39
-4 9 18 102.348 25.8272 26
-4 -9 17 376.437 44.3137 32
-4 9 17 395.832 47.4504 26
-4 -9 17 377.311 48.7509 39
-4 -9 16 115.865 36.7937 39
-4 -9 16 113.666 31.1838 32
-4 9 16 76.4845 30.1464 26
-4 9 15 24.5485 26.5381 26
-4 -9 15 2.59378 20.8629 32
-4 -9 15 42.6715 30.8159 39
-4 -9 14 877.169 83.9268 39
-4 -9 14 914.838 80.734 32
-4 9 14 981.382 86.497 26
4 -9 -13 553.789 67.3102 38
-4 -9 13 478.442 64.5443 39
-4 9 13 475.918 63.0051 26
-4 9 12 441.447 58.2722 26
-4 -9 12 549.984 67.8366 39
4 -9 -12 528.537 65.6442 38
-4 -9 11 1360.55 99.3861 39
-4 9 11 1597.56 104.411 26
4 -9 -11 1435.91 100.185 38
4 9 -10 -70.7708 56.6204 17
4 -9 -10 166.329 80.6122 20
4 9 -10 145.597 85.5858 8
4 -9 -10 -68.8378 58.9522 9
4 9 -9 6166.38 395.608 8
-4 9 9 5490.7 390.481 16
4 9 -9 6355.92 401.965 14
-4 -9 9 6017.41 399.329 11
-4 -9 9 6304.23 443.72 2
4 -9 -9 6215.93 402.11 20
-4 -9 8 1820.64 233.46 2
4 9 -8 1931.31 215.857 8
-4 -9 8 2175.46 234.687 11
4 -9 -8 1802.7 209.742 20
-4 9 8 2207.96 217.357 18
4 9 -8 2124.59 224.231 17
-4 9 8 1877.27 218.849 16
4 9 -8 2115.2 225.101 14
4 9 -7 9101.15 441.419 17
4 9 -7 8055.35 420.573 8
4 9 -7 9130.42 446.758 14
-4 -9 7 8407.57 469.815 2
-4 -9 7 10182 488.635 11
4 -9 -7 8690.48 430.116 20
-4 9 7 8954.17 459.296 16
4 9 -6 2167.76 213.354 8
-4 9 6 1957.67 178.312 1
4 -9 -6 2013.34 193.763 6
4 -9 -6 2028.48 200.98 20
-4 -9 6 1964.13 211.57 11
4 9 -6 2152.46 210.156 14
-4 -9 6 1703.36 202.939 2
4 9 -6 1748.66 187.793 17
-4 9 6 2054.22 213.288 16
-4 -9 5 4428.05 311.612 11
4 9 -5 4303.39 292.252 8
4 9 -5 4153.55 274.268 17
-4 -9 5 4155.93 299.763 2
-4 9 5 4637.54 308.449 16
4 -9 -5 4140.62 267.679 6
-4 9 5 4442.81 251.46 1
4 -9 -5 4060.25 269.793 20
4 9 -5 4518.96 294.472 14
4 -9 -5 4538.74 253.838 3
4 9 -4 1307.32 156.455 8
4 -9 -4 1343.45 135.988 3
-4 -9 4 1343.55 168.862 2
4 -9 -4 1581.67 146.773 23
4 9 -4 1615.32 167.448 17
4 -9 -4 1452.02 157.247 6
4 -9 -4 1344.79 150.821 20
-4 -9 4 1287.93 165.975 11
4 9 -4 1366.42 135.174 18
4 9 -4 1623.02 172.225 14
-4 -9 3 5147.13 310.464 2
4 -9 -3 5374.66 274.221 23
4 9 -3 5615.31 300.329 17
4 -9 -3 5506.81 297.719 6
-4 -9 3 5467.74 333.563 11
4 -9 -3 5231.63 264.269 3
4 9 -3 5159.85 274.376 18
4 9 -3 5381.1 304.818 8
-4 9 2 4079.22 265.953 15
-4 -9 2 3925.65 282.357 11
4 9 -2 4008.25 250.172 18
4 -9 -2 3958.49 241.681 23
4 9 -2 3979.59 252.222 17
4 9 -1 2242.37 194.451 18
4 -9 -1 2408.41 192.994 23
-4 9 1 2308.32 197.312 15
4 9 -1 2443.33 200.242 17
-4 -9 1 2531.01 227.063 11
-4 9 0 31968.3 723.211 15
4 9 0 30297.5 717.853 13
4 -9 0 30519.5 709.688 23
4 9 0 30666 721.957 17
4 9 0 31912.4 745.324 1
-4 -9 0 29841.6 767.167 11
4 9 0 31962.1 752.026 18
4 -9 1 4542.3 285.265 23
4 9 1 4197.49 275.725 17
4 9 1 4557.91 284.712 13
-4 -9 -1 4268.29 295.957 11
4 9 1 4774.78 296.513 1
4 9 1 4262.24 285.229 18
-4 9 -1 4434.34 276.13 15
-4 -9 -2 8518.84 417.295 11
4 9 2 8963.78 408.845 13
4 -9 2 8326.04 405.862 23
-4 9 -2 8249.74 377.118 15
4 9 2 8049.63 416.953 19
4 9 2 8352.94 398.557 1
4 -9 3 2891.56 253.506 23
-4 -9 -3 2773.11 234.789 20
4 9 3 2048.01 220.068 19
4 9 3 2408.43 223.505 1
4 -9 3 2427.66 212.93 10
4 9 4 663.004 124.358 1
4 9 4 651.257 135.759 19
4 -9 4 894.651 156.025 23
-4 -9 -4 627.176 117.444 20
4 -9 5 7.336 41.1908 23
-4 -9 -5 13.406 34.5165 20
4 9 5 -19.108 38.4032 19
4 9 5 58.0884 63.9456 1
4 9 6 2137.7 242.219 1
4 -9 6 2198.42 252.464 23
4 -9 7 1554.67 102.757 43
4 -9 7 1576.87 109.011 39
4 -9 7 1523.03 103.997 36
4 9 7 1616.46 105.183 27
4 -9 7 1623.96 108.703 32
4 -9 8 6233.58 218.009 39
4 -9 8 6047.82 208.221 36
4 -9 8 5890.11 206.592 32
4 9 8 6520.51 213.659 27
4 -9 9 969.734 85.7392 36
4 -9 9 930.827 85.3465 32
4 -9 9 998.094 91.0623 39
4 9 9 1010.27 89.2043 27
4 -9 10 329.776 53.3528 36
4 -9 10 306.144 54.1329 32
4 9 10 379.357 59.093 27
4 -9 10 302.837 53.0899 39
4 -9 11 1412 99.5452 36
4 -9 11 1324.09 100.4 32
4 9 11 1358.63 101.127 27
4 -9 11 1235.41 95.6429 39
4 -9 12 1925.33 112.835 32
4 -9 12 1891.34 106.998 36
4 9 12 1772.71 107.29 27
4 -9 12 1911.86 110.298 39
4 9 13 56.2279 25.703 36
4 9 13 2.57624 22.3302 41
4 -9 13 31.2601 20.2935 36
4 -9 13 41.0896 19.4998 39
4 9 13 41.5005 25.6999 27
4 -9 13 27.8725 24.2589 32
4 9 14 348.848 40.4732 36
4 9 14 330.103 38.3229 41
4 -9 14 277.658 32.5262 39
4 9 14 313.031 38.6793 27
-4 -10 17 -16.3069 24.5707 39
-4 10 17 -5.61059 20.1319 26
-4 -10 16 113.619 36.765 39
-4 10 16 56.1487 26.3202 26
-4 -10 15 -8.96329 28.6122 39
-4 10 15 22.677 24.7015 26
-4 10 14 39.0075 33.0243 26
-4 -10 14 18.169 27.7168 39
4 -10 -13 22.6632 22.6539 38
-4 -10 13 60.9741 31.9863 39
-4 10 13 27.9703 26.7193 26
4 -10 -12 57.9511 28.5176 38
-4 10 12 43.1776 29.7321 26
-4 -10 12 30.7437 25.6667 39
-4 -10 11 -18.5491 28.4549 39
-4 10 11 -1.46548 23.4528 26
4 -10 -11 16.7803 24.3138 38
-4 -10 10 244.587 48.7039 39
-4 10 10 279.464 48.6716 26
4 -10 -10 187.514 40.5861 38
-4 10 10 174.049 38.737 28
4 10 -9 3621.91 315.27 8
-4 -10 9 3863.15 359.595 2
4 -10 -9 3773.66 324.332 20
4 10 -9 3450.25 307.027 14
4 10 -9 3438.07 303.353 17
4 10 -8 155.944 53.0908 8
-4 -10 8 339.372 115.647 2
4 10 -8 404.748 110.748 14
-4 10 8 199.274 71.9507 18
4 -10 -8 100.448 64.3144 6
4 -10 -8 194.613 77.3634 20
-4 -10 8 219.028 94.5574 11
-4 10 8 249.404 102.201 16
4 10 -8 96.5766 59.8383 17
4 10 -7 9553.03 474.606 8
4 10 -7 8986.36 461.166 14
-4 -10 7 8722.15 490.089 2
-4 10 7 8516.61 409.989 1
4 -10 -7 8671.53 428.45 6
-4 -10 7 9336.97 491.897 11
4 -10 -7 9397.59 466.53 20
-4 10 7 10223 501.777 16
4 10 -7 9563.33 463.541 17
-4 -10 6 1963.45 228.318 2
4 -10 -6 2141.91 217.069 20
4 10 -6 1877.17 206.096 8
4 -10 -6 2094.49 205.567 6
4 10 -6 1972.61 204.807 17
-4 -10 6 2180.95 237.742 11
4 10 -6 2139.55 223.08 14
-4 10 6 1910.2 211.263 16
4 10 -5 301.988 85.3283 14
-4 10 5 461.607 105.261 16
4 -10 -5 381.163 93.7645 6
4 10 -5 157.843 69.6822 8
4 -10 -5 209.412 69.9524 20
-4 -10 5 180.079 75.8488 11
-4 -10 5 191.974 83.4029 2
4 10 -5 246.004 74.9348 17
-4 10 4 506.108 105.277 16
4 10 -4 494.569 103.605 8
4 10 -4 473.773 96.2733 17
4 -10 -4 384.873 90.3082 6
-4 -10 4 291.417 93.1706 2
-4 -10 4 256.424 86.8286 11
4 -10 -3 577.257 98.3378 23
4 10 -3 362.295 91.1254 8
-4 -10 3 650.266 121.095 2
-4 -10 3 658.831 129.489 11
4 10 -3 347.117 82.0276 17
4 10 -3 479.462 92.1877 18
4 -10 -2 23.2803 37.6294 23
-4 -10 2 6.51355 49.4964 11
4 10 -2 27.5943 30.7496 18
4 10 -2 26.8015 41.9562 17
-4 10 1 5585.13 317.329 15
4 -10 -1 5244.02 295.363 23
4 10 -1 5486.51 313.12 17
-4 -10 1 5390.2 349.23 11
4 10 -1 5322.77 315.004 18
4 10 0 12821.2 489.303 17
4 10 0 12662.6 485.437 13
4 -10 0 11683.7 453.905 23
-4 -10 0 12615.2 530.452 11
4 10 0 11735.2 480.59 18
-4 10 0 12837 474.473 15
-4 -10 -1 21264.4 689.767 11
4 10 1 21736 663.204 1
4 10 1 21691.7 645.879 13
-4 10 -1 22998.3 640.747 15
4 10 1 22473.8 662.01 17
4 -10 1 22029.7 652.944 23
4 10 1 20026.6 648.878 18
4 10 2 10889.1 479.306 1
4 10 2 10952.6 469.592 13
4 -10 2 10587.3 473.289 23
-4 -10 -2 10815.5 498.174 11
4 -10 3 7852.11 427.166 23
4 10 3 7671.83 403.163 13
-4 -10 -3 7873.79 414.96 20
4 10 3 8006.3 450.009 19
4 10 3 7505.47 410.407 1
4 -10 3 8013.74 400.081 10
4 10 4 -10.689 41.4424 1
4 -10 4 26.8348 59.0963 23
-4 -10 -4 84.7651 64.6431 20
4 10 4 -67.156 52.5452 19
4 -10 5 6438.49 423.845 23
-4 -10 -5 7858.98 448.024 20
4 10 5 7632.37 443.919 1
4 10 5 7821.77 471.167 19
4 -10 6 1661.36 107.068 32
4 -10 6 1563.65 104.746 36
4 10 6 1538.33 100.655 27
4 -10 6 1604.35 105.743 43
4 -10 6 1528.15 105.942 39
4 -10 7 360.579 57.0994 39
4 -10 7 390.247 56.3801 36
4 -10 7 331.478 55.9502 32
4 -10 7 348.17 55.0682 43
4 10 7 311.019 51.1855 27
4 -10 8 373.625 59.9048 39
4 -10 8 392.883 56.7424 36
4 10 8 536.314 66.2206 27
4 -10 8 367.093 53.616 43
4 -10 8 487.042 64.232 32
4 -10 9 1026.71 87.9498 36
4 -10 9 1125.91 93.838 32
4 10 9 1283.12 98.6897 27
4 -10 9 1186.65 98.055 39
4 -10 10 177.305 41.846 32
4 -10 10 190.134 48.1688 39
4 -10 10 139.843 37.0769 36
4 10 10 109.181 36.3745 27
4 -10 11 57.9058 30.4582 32
4 -10 11 43.2873 30.9634 39
4 10 11 2.60441 27.673 27
4 -10 11 39.0289 27.6559 36
4 -10 12 1088.64 77.7848 36
4 -10 12 989.783 78.8273 32
4 -10 12 1143.33 84.3525 39
4 10 12 1216.95 89.1875 27
4 10 13 40.3287 21.3063 36
4 -10 13 1.89654 19.2319 39
4 10 13 5.31509 20.2613 41
4 10 13 16.418 24.0911 27
-4 -11 17 84.1714 26.5101 39
-4 11 17 84.9427 24.7673 26
-4 -11 16 110.574 34.0813 39
-4 11 16 32.7733 23.8145 26
-4 -11 15 519.216 63.9679 39
-4 -11 15 635.978 64.4427 43
-4 11 15 537.336 60.7404 26
-4 -11 14 202.665 46.7237 39
-4 11 14 185.914 43.0177 26
-4 -11 13 786.867 79.8467 39
-4 11 13 926.174 79.7738 27
4 -11 -13 770.626 76.5389 38
-4 11 13 951.006 84.153 26
4 -11 -12 1169.89 93.1019 38
-4 11 12 1162.99 92.5985 26
-4 11 12 1336.01 97.2266 27
-4 -11 12 1105.82 94.1229 39
-4 11 11 149.357 36.6631 27
-4 -11 11 127.006 37.5371 39
4 -11 -11 135.371 38.4838 38
-4 11 11 80.1567 30.6957 26
-4 11 10 254.587 47.0866 26
-4 -11 10 251.389 48.0755 39
-4 11 10 170.979 39.2635 28
4 -11 -10 200.952 42.7824 38
-4 11 10 173.861 39.5713 27
-4 -11 9 1567.27 103.315 39
4 -11 -9 1459.16 100.828 38
-4 11 9 1744.85 108.348 28
-4 11 9 1456.29 98.4796 26
4 11 -8 5853.27 398.754 14
4 11 -8 6236.59 412.471 8
-4 -11 8 6249.96 433.189 11
4 -11 -8 6116.96 408.656 20
-4 11 8 6531.38 408.207 18
-4 -11 8 6232.04 450.116 2
4 11 -8 6402.77 409.104 17
-4 11 8 5843.23 407.404 16
4 11 -7 2046.37 234.482 14
4 11 -7 2152.68 235.131 8
4 -11 -7 1735.21 198.048 6
4 -11 -7 1713.37 211.348 20
4 11 -7 2237.71 232.905 17
-4 -11 7 1804.83 232.646 11
-4 11 7 1909.63 218.668 18
-4 -11 7 1777.33 238.94 2
-4 11 7 2024.41 232.679 16
4 11 -6 1744.45 208.608 8
4 -11 -6 1681.57 190.687 6
4 -11 -6 1613.08 196.83 20
-4 11 6 1834.46 216.865 16
-4 -11 6 1399.68 199.843 11
4 11 -6 1791.29 202.001 17
-4 -11 6 1848.81 229.632 2
4 11 -5 5979.49 370.33 8
-4 11 5 5794.93 369.302 16
4 11 -5 5998.52 352.25 17
-4 -11 5 6022.54 404.261 11
4 -11 -5 6347.2 373.227 20
4 -11 -5 5781.05 342.004 6
-4 -11 5 6023.29 395.303 2
4 -11 -4 319.573 82.2578 6
4 11 -4 445.406 100.439 8
-4 -11 4 286.811 102.839 2
-4 -11 4 269.306 97.2494 11
4 11 -4 281.934 81.2174 17
4 11 -3 4458.83 306.224 8
4 11 -3 4420.44 290.9 17
-4 -11 3 4075.94 306.857 2
-4 -11 3 3722.91 313.328 11
4 11 -3 4463.66 290.136 18
4 11 -2 9036.1 415.542 17
-4 -11 2 8760.95 472.633 11
4 11 -2 8989.37 420.49 18
-4 -11 2 8464.34 438.071 2
4 -11 -1 158.047 56.0466 23
-4 -11 1 30.7135 60.2736 11
4 11 -1 62.2575 45.4016 18
4 11 -1 60.8708 53.2336 17
4 11 0 7042.03 377.043 17
4 11 0 6529.62 366.333 13
4 -11 0 7157.78 369.133 23
-4 -11 0 6774.84 413.111 11
4 11 0 6211.16 367.995 18
4 -11 1 118.904 66.1687 23
4 11 1 170.574 70.0123 13
-4 -11 -1 183.389 86.3154 11
4 11 1 188.644 82.3397 18
4 11 1 284.09 92.8239 1
4 11 1 164.303 70.8923 17
4 11 2 45661.5 996.472 13
4 -11 2 47314.3 1027.45 23
4 11 2 45297.5 1020.04 1
-4 -11 -2 47275.2 1100.62 11
4 11 3 7460.64 427.833 1
4 11 3 7909.04 423.115 13
4 -11 3 7696.76 435.099 23
-4 -11 -3 8093.78 445.242 20
4 -11 4 4184.21 336.136 23
-4 -11 -4 4403.22 336.295 20
4 11 4 3711.03 311.349 1
4 -11 5 219.61 42.2499 32
4 -11 5 244.873 47.4665 39
4 -11 5 184.394 41.8574 43
4 11 5 151.904 35.9754 27
4 -11 6 6285.13 206.937 32
4 -11 6 6318.01 216.223 39
4 -11 6 6138.94 204.884 36
4 11 6 6762.32 211.434 27
4 11 6 6232.1 195.615 28
4 -11 6 6527.25 216.178 43
4 -11 7 31.7815 27.0334 32
4 -11 7 0.27025 24.9895 36
4 -11 7 -15.334 25.546 39
4 -11 7 -17.3668 29.1741 43
4 11 7 18.1454 28.208 27
4 11 8 2572.97 137.609 27
4 -11 8 2261.14 134.45 39
4 -11 8 2651.99 138.341 36
4 -11 8 2672.1 139.063 43
4 -11 8 2345.04 132.38 32
4 -11 9 29.2822 26.6488 39
4 -11 9 112.113 35.961 36
4 11 9 84.1222 30.3927 27
4 -11 9 82.7106 32.2093 32
4 -11 10 2489.1 127.902 36
4 -11 10 2225.85 128.23 39
4 11 10 2473.75 131.364 27
4 -11 10 2336.54 128.569 32
4 -11 11 736.792 67.8711 36
4 -11 11 919.415 81.2292 39
4 11 11 728.576 71.1114 27
4 -11 12 1584.55 95.4765 39
4 11 12 1704.02 98.4019 27
4 11 13 79.176 26.6298 41
4 11 13 66.4815 20.0481 36
4 11 13 85.4693 27.9789 27
4 -11 13 123.176 28.7601 39
-4 12 16 15.3954 19.4899 26
-4 -12 16 68.3248 29.4676 39
-4 -12 16 23.455 17.7774 43
-4 12 15 271.453 45.6969 26
-4 -12 15 379.12 50.4917 43
-4 -12 15 327.202 49.7169 39
-4 -12 14 25.9351 31.4037 39
-4 12 14 34.3319 28.6007 26
-4 -12 14 31.9165 28.5337 43
-4 12 13 333.57 51.7083 26
4 -12 -13 360.877 54.2132 38
-4 -12 13 350.061 54.9001 39
-4 12 13 425.842 55.9552 27
-4 12 12 -7.41707 26.5038 26
-4 -12 12 39.1884 28.8714 39
4 -12 -12 8.76786 22.3944 38
-4 12 12 -5.94342 22.544 27
-4 -12 11 858.477 82.8486 39
4 -12 -11 878.996 83.3338 38
-4 12 11 885.018 81.034 26
-4 12 11 898.098 80.0346 27
-4 -12 10 3.25991 21.3853 39
-4 12 10 10.2411 27.798 26
4 -12 -10 14.7617 26.2975 38
-4 12 10 29.5628 26.4832 28
-4 12 10 -11.144 21.4549 27
-4 -12 9 1874.58 114.326 39
-4 12 9 2160.59 121.058 26
-4 12 9 2230.91 124.181 28
4 -12 -9 2045.81 121.289 38
-4 12 8 3012.38 141.307 28
-4 12 8 3232.07 145.258 26
-4 12 7 -106.167 63.6945 16
4 12 -7 10.5221 45.3613 8
-4 -12 7 174.466 102.078 2
4 -12 -7 59.6455 42.7908 20
-4 -12 7 233.146 103.049 11
-4 12 7 151.812 70.9446 18
4 12 -7 65.0869 51.0915 17
4 12 -6 3072.89 284.021 8
-4 -12 6 3116.92 308.112 2
-4 -12 6 2875.12 301.919 11
4 12 -6 3628.67 291.076 17
4 -12 -6 2923.74 273.731 20
-4 12 6 3204.13 290.578 16
-4 -12 5 2628.28 277.107 2
4 12 -5 2667.71 259.093 8
-4 12 5 2920.34 271.848 16
4 12 -5 2930.31 255.887 17
4 -12 -5 2699.44 258.909 20
-4 -12 5 3139.02 307.522 11
4 12 -4 967.102 157.161 8
4 -12 -4 913.898 151.999 20
-4 -12 4 1281.75 188.192 2
-4 -12 4 940.697 170.755 11
-4 12 4 1040.38 164.076 16
4 12 -4 1193.13 161.892 17
-4 12 3 283.09 93.1597 16
4 12 -3 419.129 101.071 17
-4 -12 3 363.476 109.814 2
-4 -12 3 235.404 88.2731 11
4 12 -3 148.776 59.8229 18
4 12 -3 332.794 93.9866 8
-4 -12 2 77.6862 50.465 2
4 12 -2 51.4305 45.1786 18
4 12 -2 -19.9047 38.2273 17
4 12 -1 1954.28 206.64 17
-4 -12 1 1299.3 198.172 11
4 12 -1 1677.61 193.881 18
4 12 0 262.488 82.4364 13
4 12 0 228.378 75.8501 17
-4 -12 0 326.695 106.898 11
4 12 0 336.729 93.6566 18
4 12 1 1902.03 218.568 18
4 12 1 1710.88 196.208 13
4 -12 1 1808.24 202.224 23
-4 -12 -1 1819.73 234.327 11
4 12 1 1709.04 203.427 17
-4 -12 -2 7816.9 474.476 11
4 12 2 7553.08 421.495 13
4 -12 2 7823.83 432.311 23
4 12 2 7228.25 428.309 1
4 -12 3 536.017 118.671 23
4 12 3 487.157 122.384 1
-4 -12 -3 656.111 136.094 20
4 -12 4 631.792 68.5444 39
4 -12 4 605.686 66.558 30
4 -12 4 629.803 70.2298 43
4 12 4 592.531 63.7716 42
4 -12 5 954.019 86.5799 39
4 -12 5 957.282 81.1563 30
4 12 5 1166.67 91.2116 33
4 12 5 845.848 76.2585 27
4 12 5 916.375 76.7032 28
4 -12 5 968.802 86.3869 43
4 -12 6 2940.06 143.599 36
4 -12 6 2997.19 151.124 39
4 12 6 3116.44 146.216 27
4 12 6 2973.34 137.172 28
4 -12 6 2946.07 148.491 43
4 -12 7 1108.83 96.0682 39
4 -12 7 1185.21 95.7897 43
4 12 7 1275.03 96.3025 27
4 -12 7 1357.2 100.223 36
[truncated: 2,189,502 more chars]
